# Supplementary material for: A ULK1–MTFR1L feedback loop links mitochondrial fission, mitophagy and apoptosis
Source: J Cell Sci. 2026 May 11;139(9):jcs264577. doi: 10.1242/jcs.264577 (PMC13245916; doi:10.1242/jcs.264577)
Supplement: Table S1. Mass spectrometry data for APEX2-based proximity labeling [file joces-139-264577-TableS1.xlsx]

## Sheet: Info
Filename	Sample	Experiment
20230810_E1_NEO3_Babic_Kraft_MPLGmbH_Academic_MPLID23159_s1_11_29c5p	APEX-ULK1-wt_1	APEX-ULK1-wt
20230810_E1_NEO3_Babic_Kraft_MPLGmbH_Academic_MPLID23159_s2_12_39p	APEX-ULK1-wt_2	APEX-ULK1-wt
20230810_E1_NEO3_Babic_Kraft_MPLGmbH_Academic_MPLID23159_s3_13_40p	APEX-ULK1-wt_3	APEX-ULK1-wt
20230810_E1_NEO3_Babic_Kraft_MPLGmbH_Academic_MPLID23159_s10_41_23p	APEX-wt_1	APEX-wt
20230810_E1_NEO3_Babic_Kraft_MPLGmbH_Academic_MPLID23159_s11_42_19p	APEX-wt_2	APEX-wt
20230810_E1_NEO3_Babic_Kraft_MPLGmbH_Academic_MPLID23159_s12_43_18p	APEX-wt_3	APEX-wt
20230810_E1_NEO3_Babic_Kraft_MPLGmbH_Academic_MPLID23159_s19_71_20p	APEX-ULK1kd-wt_1	APEX-ULK1kd-wt
20230810_E1_NEO3_Babic_Kraft_MPLGmbH_Academic_MPLID23159_s20_72_25p	APEX-ULK1kd-wt_2	APEX-ULK1kd-wt
20230810_E1_NEO3_Babic_Kraft_MPLGmbH_Academic_MPLID23159_s21_73_26c5p	APEX-ULK1kd-wt_3	APEX-ULK1kd-wt

## Sheet: Proteins
											Quality filter		Quantitative events			APEX-ULK1-wt / APEX-wt				APEX-ULK1kd-wt / APEX-wt				Imputed LFQ intensity [log2]												iBAQ intensity [log2]
Representative protein	Leading proteins	Gene name	Protein name	Fasta header	Molecular weight [kDa]	Total peptides	Sequence coverage	Gene Ontology (molecular function)	Gene Ontology (biological process)	Gene Ontology (cellular component)	Valid	Potential contaminant	APEX-ULK1-wt	APEX-wt	APEX-ULK1kd-wt	P-value	Adjusted p-value	Ratio [log2]	Average expression	P-value	Adjusted p-value	Ratio [log2]	Average expression	APEX-ULK1-wt_1	APEX-ULK1-wt_2	APEX-ULK1-wt_3	APEX-wt_1	APEX-wt_2	APEX-wt_3	APEX-ULK1kd-wt_1	APEX-ULK1kd-wt_2	APEX-ULK1kd-wt_3	APEX-ULK1-wt	APEX-wt	APEX-ULK1kd-wt	APEX-ULK1-wt_1	APEX-ULK1-wt_2	APEX-ULK1-wt_3	APEX-wt_1	APEX-wt_2	APEX-wt_3	APEX-ULK1kd-wt_1	APEX-ULK1kd-wt_2	APEX-ULK1kd-wt_3	Total ions	Protein qvalue	Total quantified peptides APEX-ULK1-wt_1	Total quantified peptides APEX-ULK1-wt_2	Total quantified peptides APEX-ULK1-wt_3
Q9NT62	Q9NT62	ATG3	Ubiquitin-like-conjugating enzyme ATG3	sp|Q9NT62|ATG3_HUMAN Ubiquitin-like-conjugating enzyme ATG3 OS=Homo sapiens OX=9606 GN=ATG3 PE=1 SV=1	35.84	8	22.6	Atg12 transferase activity [GO:0019777]; Atg8-family ligase activity [GO:0019776]; enzyme binding [GO:0019899]; ubiquitin-like protein conjugating enzyme activity [GO:0061650]; ubiquitin-like protein transferase activity [GO:0019787]	autophagosome assembly [GO:0000045]; autophagy of mitochondrion [GO:0000422]; mitochondrial fragmentation involved in apoptotic process [GO:0043653]; negative regulation of phagocytosis [GO:0050765]; nucleophagy [GO:0044804]; protein targeting to membrane [GO:0006612]; protein ubiquitination [GO:0016567]; regulation of cilium assembly [GO:1902017]	Atg12-Atg5-Atg16 complex [GO:0034274]; cytoplasm [GO:0005737]; cytosol [GO:0005829]; phagophore assembly site [GO:0000407]	TRUE	FALSE	3	3	3	2.45269e-08	1.54278e-07	1.16911	14.071	0.133263	0.184869	0.208453	13.5907	14.5113	14.9449	14.5104	13.6483	13.6497	13.1613	13.753	13.6566	13.6751	14.6556	13.4864	13.6949	15.3054	15.7809	15.3617	14.6581	14.428	13.9803	14.6379	14.3279	14.6023	9	0	7	7	8
Q9P2Y5	Q9P2Y5	UVRAG	UV radiation resistance-associated gene protein	sp|Q9P2Y5|UVRAG_HUMAN UV radiation resistance-associated gene protein OS=Homo sapiens OX=9606 GN=UVRAG PE=1 SV=1	78.1	8	10.9	SH3 domain binding [GO:0017124]; SNARE binding [GO:0000149]	autophagosome maturation [GO:0097352]; autophagy [GO:0006914]; centrosome cycle [GO:0007098]; chromosome segregation [GO:0007059]; DNA repair [GO:0006281]; double-strand break repair via classical nonhomologous end joining [GO:0097680]; maintenance of Golgi location [GO:0051684]; multivesicular body sorting pathway [GO:0071985]; phosphatidylinositol-3-phosphate biosynthetic process [GO:0036092]; …	autophagosome membrane [GO:0000421]; centrosome [GO:0005813]; chromosome, centromeric region [GO:0000775]; cytoplasm [GO:0005737]; early endosome [GO:0005769]; endoplasmic reticulum [GO:0005783]; endoplasmic reticulum-Golgi intermediate compartment membrane [GO:0033116]; endosome [GO:0005768]; late endosome [GO:0005770]; lysosome [GO:0005764]; lytic vacuole [GO:0000323]; midbody [GO:0030496]; pha…	TRUE	FALSE	3	2	3	0.00119739	0.00270898	2.59279	14.2078	0.0036653	0.00729032	2.26169	14.0422	15.4554	15.4338	15.6233	14.4347	9.85616	14.4433	14.9458	15.1973	15.3761	15.5042	12.9114	15.1731	14.461	14.4813	14.6861	13.6559		13.4738	14.0422	14.0802	14.5148	8	0	8	8	7
Q8TDY2	Q8TDY2	RB1CC1	RB1-inducible coiled-coil protein 1	sp|Q8TDY2|RBCC1_HUMAN RB1-inducible coiled-coil protein 1 OS=Homo sapiens OX=9606 GN=RB1CC1 PE=1 SV=3	182.98	61	43.3	molecular adaptor activity [GO:0060090]; protein kinase binding [GO:0019901]; protein-membrane adaptor activity [GO:0043495]	autophagosome assembly [GO:0000045]; autophagy [GO:0006914]; autophagy of mitochondrion [GO:0000422]; autophagy of peroxisome [GO:0030242]; cell cycle [GO:0007049]; extrinsic apoptotic signaling pathway [GO:0097191]; glycophagy [GO:0061723]; heart development [GO:0007507]; liver development [GO:0001889]; negative regulation of cell population proliferation [GO:0008285]; negative regulation of ext…	Atg1/ULK1 kinase complex [GO:1990316]; autophagosome membrane [GO:0000421]; cytosol [GO:0005829]; endoplasmic reticulum membrane [GO:0005789]; lysosome [GO:0005764]; nuclear membrane [GO:0031965]; phagophore assembly site [GO:0000407]; phagophore assembly site membrane [GO:0034045]	TRUE	FALSE	3	3	3	2.87855e-05	9.08739e-05	1.7539	13.6977	1.835e-10	1.83473e-09	3.82398	14.7328	14.8828	14.0846	14.7566	12.864	12.7736	12.8248	16.3724	16.5757	16.9862	14.5747	12.8208	16.6447	12.6934	11.9371	12.6244	10.8902	10.5684	10.6602	14.2738	14.2635	14.9299	81	0	45	33	41
Q14457	Q14457	BECN1	Beclin-1	sp|Q14457|BECN1_HUMAN Beclin-1 OS=Homo sapiens OX=9606 GN=BECN1 PE=1 SV=2	51.86	12	30.2	GTPase binding [GO:0051020]; identical protein binding [GO:0042802]; phosphatidylinositol 3-kinase binding [GO:0043548]; protein kinase binding [GO:0019901]; protein-macromolecule adaptor activity [GO:0030674]; ubiquitin protein ligase binding [GO:0031625]	amyloid-beta metabolic process [GO:0050435]; apoptotic process [GO:0006915]; autophagosome assembly [GO:0000045]; autophagosome maturation [GO:0097352]; autophagy [GO:0006914]; autophagy of mitochondrion [GO:0000422]; cell division [GO:0051301]; cellular defense response [GO:0006968]; cellular response to aluminum ion [GO:0071275]; cellular response to amino acid starvation [GO:0034198]; cellular…	autophagosome [GO:0005776]; cytoplasm [GO:0005737]; cytoplasmic side of mitochondrial outer membrane [GO:0032473]; cytosol [GO:0005829]; dendrite [GO:0030425]; endoplasmic reticulum [GO:0005783]; endoplasmic reticulum membrane [GO:0005789]; endosome [GO:0005768]; endosome membrane [GO:0010008]; nuclear body [GO:0016604]; phagocytic vesicle [GO:0045335]; phagophore assembly site [GO:0000407]; phos…	TRUE	FALSE	3	3	3	3.73769e-06	1.4051e-05	0.962127	13.8699	4.35858e-05	0.000129943	0.794255	13.786	14.4945	14.2231	14.3354	13.5592	12.9783	13.6291	14.0616	14.3005	14.1873	14.351	13.3889	14.1831	14.2886	14.0591	14.1867	13.569	12.7566	13.4481	13.9465	13.9719	14.1145	12	0	10	8	10
Q9HBF4	Q9HBF4	ZFYVE1	Zinc finger FYVE domain-containing protein 1	sp|Q9HBF4|ZFYV1_HUMAN Zinc finger FYVE domain-containing protein 1 OS=Homo sapiens OX=9606 GN=ZFYVE1 PE=1 SV=1	87.12	11	19	1-phosphatidylinositol binding [GO:0005545]; phosphatidylinositol-3,4,5-trisphosphate binding [GO:0005547]; phosphatidylinositol-3,4-bisphosphate binding [GO:0043325]; phosphatidylinositol-3-phosphate binding [GO:0032266]; zinc ion binding [GO:0008270]	cellular response to starvation [GO:0009267]; lipid droplet formation [GO:0140042]; macroautophagy [GO:0016236]; positive regulation by host of viral genome replication [GO:0044829]	autophagosome [GO:0005776]; endoplasmic reticulum [GO:0005783]; endoplasmic reticulum membrane [GO:0005789]; extrinsic component of omegasome membrane [GO:0097629]; Golgi apparatus [GO:0005794]; Golgi stack [GO:0005795]; lipid droplet [GO:0005811]; mitochondria-associated endoplasmic reticulum membrane [GO:0044233]; mitochondrion [GO:0005739]; omegasome [GO:1990462]; perinuclear region of cytopla…	TRUE	FALSE	3	3	3	4.03036e-10	4.21207e-09	1.59388	12.1849	3.26197e-10	3.07341e-09	1.61317	12.1946	12.8924	13.12	12.9333	11.4791	11.4146	11.2703	12.6977	13.0079	13.2979	12.9819	11.388	13.0012	11.8604	12.1301	11.9586	10.6629	10.367	10.2633	11.7566	11.8533	12.3991	14	0	8	7	9
O75143	O75143	ATG13	Autophagy-related protein 13	sp|O75143|ATG13_HUMAN Autophagy-related protein 13 OS=Homo sapiens OX=9606 GN=ATG13 PE=1 SV=1	56.54	17	41	protein kinase binding [GO:0019901]; protein serine/threonine kinase activator activity [GO:0043539]	autophagosome assembly [GO:0000045]; mitophagy [GO:0000423]; negative regulation of cell population proliferation [GO:0008285]; piecemeal microautophagy of the nucleus [GO:0034727]; positive regulation of autophagy [GO:0010508]; positive regulation of protein targeting to mitochondrion [GO:1903955]; protein localization to phagophore assembly site [GO:0034497]; regulation of protein lipidation [G…	Atg1/ULK1 kinase complex [GO:1990316]; cytoplasm [GO:0005737]; cytosol [GO:0005829]; endoplasmic reticulum membrane [GO:0005789]; mitochondrion [GO:0005739]; phagophore assembly site [GO:0000407]; phagophore assembly site membrane [GO:0034045]	TRUE	FALSE	3	3	3	2.15133e-13	7.4007e-12	3.16537	13.4049	3.33852e-17	2.86728e-15	4.97547	14.31	15.4629	14.6882	14.8117	12.13	11.6542	11.6825	16.7397	16.6076	17.0458	14.9876	11.8222	16.7977	15.1315	14.3987	14.5374	12.0142	11.3071	11.3759	16.4991	16.1534	16.8475	25	0	11	11	11
Q709C8	Q709C8	VPS13C	Intermembrane lipid transfer protein VPS13C	sp|Q709C8|VP13C_HUMAN Intermembrane lipid transfer protein VPS13C OS=Homo sapiens OX=9606 GN=VPS13C PE=1 SV=1	422.12	39	12.5		Golgi to endosome transport [GO:0006895]; lipid transport [GO:0006869]; mitochondrion organization [GO:0007005]; negative regulation of parkin-mediated stimulation of mitophagy in response to mitochondrial depolarization [GO:1905090]; protein retention in Golgi apparatus [GO:0045053]; protein targeting to vacuole [GO:0006623]; response to insulin [GO:0032868]	cytoplasm [GO:0005737]; cytosol [GO:0005829]; dense core granule membrane [GO:0032127]; endoplasmic reticulum membrane [GO:0005789]; extracellular exosome [GO:0070062]; extrinsic component of membrane [GO:0019898]; late endosome [GO:0005770]; late endosome membrane [GO:0031902]; lipid droplet [GO:0005811]; lysosomal membrane [GO:0005765]; lysosome [GO:0005764]; mitochondrial outer membrane [GO:00…	TRUE	FALSE	3	3	3	5.60505e-11	7.67857e-10	1.75325	14.1526	1.78596e-08	1.15262e-07	1.25535	13.9037	15.1428	14.7852	15.1598	13.3561	13.3402	13.1318	14.4305	14.3847	14.7789	15.0293	13.276	14.5314	11.789	11.4734	11.8631	10.218	9.97065	9.80284	11.1675	10.9082	11.5582	41	0	34	35	35
FKBPAPEX2	FKBPAPEX2	FKBP-APEX2	2xFKBP2-myc-APEX2	xx|FKBPAPEX2|FKBPAPEX2_SYNTHETIC 2xFKBP2-myc-APEX2 OS=Synthetic OX=0000 GN=FKBP-APEX2 PE=1 SV=1	53.16	33	67.4				TRUE	FALSE	3	3	3	4.67035e-15	3.59617e-13	3.06496	21.4693	1.40222e-15	5.33719e-14	3.2608	21.5672	23.2252	22.7766	23.0036	19.9653	19.8991	19.9462	22.9915	23.2465	23.3549	23.0018	19.9368	23.1976	23.0193	22.6126	22.8549	19.9751	19.6774	19.7652	22.8764	22.9179	23.2821	55	0	27	25	26
Q96RL7	Q96RL7	VPS13A	Intermembrane lipid transfer protein VPS13A	sp|Q96RL7|VP13A_HUMAN Intermembrane lipid transfer protein VPS13A OS=Homo sapiens OX=9606 GN=VPS13A PE=1 SV=2	360.05	62	25.5		autophagy [GO:0006914]; flagellated sperm motility [GO:0030317]; Golgi to endosome transport [GO:0006895]; lipid transport [GO:0006869]; locomotory behavior [GO:0007626]; lysosomal protein catabolic process [GO:1905146]; nervous system development [GO:0007399]; protein localization [GO:0008104]; protein retention in Golgi apparatus [GO:0045053]; protein targeting to vacuole [GO:0006623]; social b…	cytosol [GO:0005829]; endoplasmic reticulum membrane [GO:0005789]; endosome membrane [GO:0010008]; extrinsic component of membrane [GO:0019898]; Golgi apparatus [GO:0005794]; lipid droplet [GO:0005811]; lysosomal membrane [GO:0005765]; mitochondria-associated endoplasmic reticulum membrane [GO:0044233]; mitochondrial membrane [GO:0031966]; mitochondrial outer membrane [GO:0005741]; neuronal dense…	TRUE	FALSE	3	3	3	7.87375e-05	0.000228438	1.1326	15.3273	1.7433e-07	8.91479e-07	1.78177	15.6519	16.2347	15.4449	16.0013	14.7719	14.7077	14.8036	16.2253	16.4456	16.9575	15.8936	14.761	16.5428	13.2403	12.4924	13.064	11.9932	11.6975	11.834	13.3217	13.3284	14.0962	82	0	56	49	51
Q9Y484	Q9Y484	WDR45	WD repeat domain phosphoinositide-interacting protein 4	sp|Q9Y484|WIPI4_HUMAN WD repeat domain phosphoinositide-interacting protein 4 OS=Homo sapiens OX=9606 GN=WDR45 PE=1 SV=1	39.84	5	15.6	phosphatidylinositol phosphate binding [GO:1901981]; phosphatidylinositol-3,5-bisphosphate binding [GO:0080025]; phosphatidylinositol-3-phosphate binding [GO:0032266]; protein kinase binding [GO:0019901]	autophagosome assembly [GO:0000045]; autophagy [GO:0006914]; autophagy of mitochondrion [GO:0000422]; cellular response to starvation [GO:0009267]; nucleophagy [GO:0044804]; positive regulation of autophagosome assembly [GO:2000786]; protein localization to phagophore assembly site [GO:0034497]	cytosol [GO:0005829]; extrinsic component of membrane [GO:0019898]; phagophore assembly site [GO:0000407]; phagophore assembly site membrane [GO:0034045]	TRUE	FALSE	3	3	3	7.94928e-09	5.71376e-08	1.4134	13.0816	5.98e-07	2.69765e-06	1.07417	12.912	13.9553	13.4439	13.9658	12.3695	12.4264	12.3289	13.5238	13.4185	13.4049	13.7883	12.3749	13.4491	14.0388	13.5694	14.1065	12.6688	12.4942	12.4374	13.6982	13.3794	13.6216	6	0	5	4	4
O75385	O75385	ULK1	Serine/threonine-protein kinase ULK1	sp|O75385|ULK1_HUMAN Serine/threonine-protein kinase ULK1 OS=Homo sapiens OX=9606 GN=ULK1 PE=1 SV=2	112.56	63	76.6	ATP binding [GO:0005524]; GTPase binding [GO:0051020]; identical protein binding [GO:0042802]; protein serine kinase activity [GO:0106310]; protein serine/threonine kinase activity [GO:0004674]; protein-containing complex binding [GO:0044877]; small GTPase binding [GO:0031267]	autophagosome assembly [GO:0000045]; autophagy [GO:0006914]; autophagy of mitochondrion [GO:0000422]; axon extension [GO:0048675]; cellular response to nutrient levels [GO:0031669]; late nucleophagy [GO:0044805]; macroautophagy [GO:0016236]; negative regulation of cell population proliferation [GO:0008285]; negative regulation of collateral sprouting [GO:0048671]; negative regulation of protein-c…	Atg1/ULK1 kinase complex [GO:1990316]; autophagosome [GO:0005776]; autophagosome membrane [GO:0000421]; axon [GO:0030424]; cytoplasm [GO:0005737]; cytosol [GO:0005829]; endoplasmic reticulum membrane [GO:0005789]; mitochondrial outer membrane [GO:0005741]; omegasome membrane [GO:1903349]; phagophore assembly site [GO:0000407]; phagophore assembly site membrane [GO:0034045]; recycling endosome [GO…	TRUE	FALSE	3	3	3	6.64463e-10	6.46982e-09	3.83284	21.5882	1.31749e-09	1.08293e-08	3.68437	21.514	23.9473	23.2755	23.2911	19.2147	20.1089	19.6918	23.3257	23.2084	23.5344	23.5046	19.6718	23.3562	22.5004	21.8705	21.9013	17.9835	18.6463	18.2697	21.9696	21.6387	22.2206	158	0	59	57	57
O95352	O95352	ATG7	Ubiquitin-like modifier-activating enzyme ATG7	sp|O95352|ATG7_HUMAN Ubiquitin-like modifier-activating enzyme ATG7 OS=Homo sapiens OX=9606 GN=ATG7 PE=1 SV=1	77.91	13	23.3	Atg12 activating enzyme activity [GO:0019778]; Atg8 activating enzyme activity [GO:0019779]; protein homodimerization activity [GO:0042803]	autophagosome assembly [GO:0000045]; autophagy [GO:0006914]; autophagy of mitochondrion [GO:0000422]; cellular response to hyperoxia [GO:0071455]; cellular response to nitrogen starvation [GO:0006995]; cellular response to starvation [GO:0009267]; defense response to virus [GO:0051607]; late nucleophagy [GO:0044805]; macroautophagy [GO:0016236]; piecemeal microautophagy of the nucleus [GO:0034727…	axoneme [GO:0005930]; cytoplasm [GO:0005737]; cytosol [GO:0005829]; extracellular region [GO:0005576]; ficolin-1-rich granule lumen [GO:1904813]; phagophore assembly site [GO:0000407]; secretory granule lumen [GO:0034774]	TRUE	FALSE	3	3	3	1.36815e-08	9.24847e-08	1.12499	13.687	0.762214	0.807667	-0.0379478	13.1056	14.3659	14.2468	14.1359	13.3229	13.1815	12.8692	13.1294	13.0014	13.1289	14.2495	13.1245	13.0866	13.3715	13.2943	13.1986	12.5442	12.1713	11.8997	12.2258	11.8843	12.2676	13	0	12	10	11
Q9BSB4	Q9BSB4	ATG101	Autophagy-related protein 101	sp|Q9BSB4|ATGA1_HUMAN Autophagy-related protein 101 OS=Homo sapiens OX=9606 GN=ATG101 PE=1 SV=1	24.99	7	40.4	identical protein binding [GO:0042802]; protein-containing complex binding [GO:0044877]	autophagosome assembly [GO:0000045]; negative regulation of cell population proliferation [GO:0008285]; positive regulation of autophagy [GO:0010508]; regulation of protein lipidation [GO:1903059]	Atg1/ULK1 kinase complex [GO:1990316]; cytosol [GO:0005829]; endoplasmic reticulum membrane [GO:0005789]; phagophore assembly site [GO:0000407]	TRUE	FALSE	3	3	3	6.2789e-07	2.74738e-06	2.14435	13.441	6.15875e-10	5.40019e-09	3.28889	14.0133	14.9727	14.2774	14.2894	12.0111	11.8828	13.2125	15.7265	15.4594	15.7871	14.5132	12.3688	15.6577	15.7667	15.1134	15.1407	13.0209	12.6611	14.0315	16.6115	16.1308	16.7143	12	0	6	5	5
Q96CV9	Q96CV9	OPTN	Optineurin	sp|Q96CV9|OPTN_HUMAN Optineurin OS=Homo sapiens OX=9606 GN=OPTN PE=1 SV=3	65.88	20	41.2	identical protein binding [GO:0042802]; K63-linked polyubiquitin modification-dependent protein binding [GO:0070530]; metal ion binding [GO:0046872]; polyubiquitin modification-dependent protein binding [GO:0031593]; protein-macromolecule adaptor activity [GO:0030674]	autophagy [GO:0006914]; cell death [GO:0008219]; cellular response to unfolded protein [GO:0034620]; defense response to Gram-negative bacterium [GO:0050829]; Golgi organization [GO:0007030]; Golgi ribbon formation [GO:0090161]; Golgi to plasma membrane protein transport [GO:0043001]; innate immune response [GO:0045087]; negative regulation of canonical NF-kappaB signal transduction [GO:0043124];…	autophagosome [GO:0005776]; cytoplasm [GO:0005737]; cytosol [GO:0005829]; Golgi apparatus [GO:0005794]; Golgi membrane [GO:0000139]; nucleoplasm [GO:0005654]; nucleus [GO:0005634]; perinuclear region of cytoplasm [GO:0048471]; recycling endosome membrane [GO:0055038]; trans-Golgi network [GO:0005802]	TRUE	FALSE	3	3	3	1.33994e-09	1.18734e-08	1.28315	14.0121	2.48122e-08	1.54621e-07	1.07783	13.9094	14.6169	14.7159	14.6282	13.6011	13.1309	13.3796	14.366	14.5651	14.414	14.6537	13.3705	14.4484	13.826	13.967	13.8945	13.0259	12.3242	12.6136	13.6659	13.6515	13.7562	26	0	17	16	16
Q14596	Q14596	NBR1	Next to BRCA1 gene 1 protein	sp|Q14596|NBR1_HUMAN Next to BRCA1 gene 1 protein OS=Homo sapiens OX=9606 GN=NBR1 PE=1 SV=3	107.35	15	23.5	mitogen-activated protein kinase binding [GO:0051019]; ubiquitin binding [GO:0043130]; zinc ion binding [GO:0008270]	macroautophagy [GO:0016236]; negative regulation of osteoblast differentiation [GO:0045668]; regulation of bone mineralization [GO:0030500]; regulation of stress-activated MAPK cascade [GO:0032872]	autophagosome [GO:0005776]; cytosol [GO:0005829]; intracellular membrane-bounded organelle [GO:0043231]; late endosome [GO:0005770]; lysosome [GO:0005764]; M band [GO:0031430]; membrane [GO:0016020]; mitochondrial intermembrane space [GO:0005758]; nuclear body [GO:0016604]; nucleoplasm [GO:0005654]; peroxisomal membrane [GO:0005778]; phagophore assembly site [GO:0000407]; receptor complex [GO:004…	TRUE	FALSE	3	3	3	1.88514e-12	4.49415e-11	2.88816	13.1759	5.2508e-12	7.34345e-11	2.73325	13.0984	14.9447	14.262	14.6533	11.9913	11.3595	11.8447	14.2664	14.3165	14.8123	14.62	11.7318	14.4651	13.9887	13.348	13.7545	11.251	10.3878	10.9137	13.4013	13.2379	13.9894	19	0	12	12	11
Q9Y4P8	Q9Y4P8	WIPI2	WD repeat domain phosphoinositide-interacting protein 2	sp|Q9Y4P8|WIPI2_HUMAN WD repeat domain phosphoinositide-interacting protein 2 OS=Homo sapiens OX=9606 GN=WIPI2 PE=1 SV=1	49.38	8	27.5	phosphatidylinositol-3,5-bisphosphate binding [GO:0080025]; phosphatidylinositol-3-phosphate binding [GO:0032266]; phosphatidylinositol-5-phosphate binding [GO:0010314]	autophagosome assembly [GO:0000045]; autophagy of mitochondrion [GO:0000422]; cellular response to starvation [GO:0009267]; nucleophagy [GO:0044804]; protein localization to phagophore assembly site [GO:0034497]; xenophagy [GO:0098792]	cytosol [GO:0005829]; extrinsic component of membrane [GO:0019898]; nucleoplasm [GO:0005654]; phagophore assembly site [GO:0000407]; phagophore assembly site membrane [GO:0034045]; protein-containing complex [GO:0032991]	TRUE	FALSE	3	3	3	1.1103e-06	4.65742e-06	0.692151	14.7377	0.000281348	0.00070458	0.443072	14.6132	14.818	15.3204	15.1129	14.4921	14.4565	14.2263	14.8268	14.8175	14.8598	15.0838	14.3916	14.8347	14.8236	15.368	15.1756	14.7134	14.4464	14.2568	14.9233	14.7003	14.9985	14	0	7	6	7
Q96BY7	Q96BY7	ATG2B	Autophagy-related protein 2 homolog B	sp|Q96BY7|ATG2B_HUMAN Autophagy-related protein 2 homolog B OS=Homo sapiens OX=9606 GN=ATG2B PE=1 SV=5	232.62	28	18.2	lipid transfer activity [GO:0120013]; phosphatidylinositol-3-phosphate binding [GO:0032266]	autophagosome assembly [GO:0000045]; autophagy of mitochondrion [GO:0000422]; late nucleophagy [GO:0044805]; piecemeal microautophagy of the nucleus [GO:0034727]; reticulophagy [GO:0061709]	endoplasmic reticulum membrane [GO:0005789]; lipid droplet [GO:0005811]; phagophore assembly site [GO:0000407]; phagophore assembly site membrane [GO:0034045]	TRUE	FALSE	3	3	3	7.9408e-09	5.71376e-08	1.2813	13.539	4.61084e-07	2.15699e-06	0.990952	13.3938	14.3236	13.9897	14.2257	13.0757	12.8939	12.7254	13.7742	13.9008	13.993	14.1797	12.8984	13.8893	11.8356	11.5437	11.7949	10.8035	10.3902	10.2624	11.3771	11.2901	11.6381	30	0	23	19	26
P60520	P60520	GABARAPL2	Gamma-aminobutyric acid receptor-associated protein-like 2	sp|P60520|GBRL2_HUMAN Gamma-aminobutyric acid receptor-associated protein-like 2 OS=Homo sapiens OX=9606 GN=GABARAPL2 PE=1 SV=1	13.66	2	16.2	ATPase binding [GO:0051117]; beta-tubulin binding [GO:0048487]; GABA receptor binding [GO:0050811]; microtubule binding [GO:0008017]; phosphatidylethanolamine binding [GO:0008429]; SNARE binding [GO:0000149]; ubiquitin protein ligase binding [GO:0031625]	autophagosome assembly [GO:0000045]; autophagy [GO:0006914]; autophagy of mitochondrion [GO:0000422]; cellular response to nitrogen starvation [GO:0006995]; intra-Golgi vesicle-mediated transport [GO:0006891]; macroautophagy [GO:0016236]; negative regulation of proteasomal protein catabolic process [GO:1901799]; positive regulation of ATP-dependent activity [GO:0032781]; protein localization to e…	autophagosome [GO:0005776]; autophagosome membrane [GO:0000421]; cytoplasm [GO:0005737]; cytoplasmic vesicle [GO:0031410]; cytosol [GO:0005829]; endoplasmic reticulum membrane [GO:0005789]; Golgi apparatus [GO:0005794]; Golgi membrane [GO:0000139]	TRUE	FALSE	3	1	3	0.000622019	0.00149889	2.58665	12.5764	0.000718726	0.00166083	2.54734	12.5568	13.7991	13.8579	13.9521	10.8033	10.7593	12.2867	13.6793	13.9816	13.8304	13.8697	11.2831	13.8304	15.0526	15.1534	15.2628			13.5651	15.0236	15.1123	15.217	2	0	2	2	2
Q13501	Q13501	SQSTM1	Sequestosome-1	sp|Q13501|SQSTM_HUMAN Sequestosome-1 OS=Homo sapiens OX=9606 GN=SQSTM1 PE=1 SV=1	47.66	15	54.5	enzyme binding [GO:0019899]; identical protein binding [GO:0042802]; ionotropic glutamate receptor binding [GO:0035255]; K63-linked polyubiquitin modification-dependent protein binding [GO:0070530]; protein kinase binding [GO:0019901]; protein kinase C binding [GO:0005080]; protein serine/threonine kinase activity [GO:0004674]; protein-containing complex binding [GO:0044877]; protein-macromolecul…	aggrephagy [GO:0035973]; apoptotic process [GO:0006915]; autophagy [GO:0006914]; autophagy of mitochondrion [GO:0000422]; brown fat cell proliferation [GO:0070342]; cell differentiation [GO:0030154]; cellular response to reactive oxygen species [GO:0034614]; endosomal transport [GO:0016197]; endosome organization [GO:0007032]; energy homeostasis [GO:0097009]; immune system process [GO:0002376]; i…	aggresome [GO:0016235]; amphisome [GO:0044753]; autolysosome [GO:0044754]; autophagosome [GO:0005776]; cytoplasm [GO:0005737]; cytosol [GO:0005829]; endoplasmic reticulum [GO:0005783]; extracellular exosome [GO:0070062]; inclusion body [GO:0016234]; intracellular membrane-bounded organelle [GO:0043231]; late endosome [GO:0005770]; Lewy body [GO:0097413]; mitochondrion [GO:0005739]; nucleoplasm [G…	TRUE	FALSE	3	3	3	5.25261e-08	2.99211e-07	1.16085	15.3903	3.75863e-12	5.47371e-11	2.00917	15.8145	16.0802	15.8346	15.9974	14.8186	14.9683	14.6427	16.8644	16.6971	16.8956	15.9707	14.8099	16.819	16.0117	15.8081	15.9862	14.9659	14.8842	14.5992	16.8868	16.506	16.9603	26	0	14	13	15
Q7Z3C6	Q7Z3C6	ATG9A	Autophagy-related protein 9A	sp|Q7Z3C6|ATG9A_HUMAN Autophagy-related protein 9A OS=Homo sapiens OX=9606 GN=ATG9A PE=1 SV=3	94.39	14	21.7	phospholipid scramblase activity [GO:0017128]	autophagosome assembly [GO:0000045]; autophagy of mitochondrion [GO:0000422]; bone morphogenesis [GO:0060349]; late nucleophagy [GO:0044805]; programmed necrotic cell death [GO:0097300]; protein localization to phagophore assembly site [GO:0034497]	autophagosome [GO:0005776]; endoplasmic reticulum membrane [GO:0005789]; endosome [GO:0005768]; Golgi apparatus [GO:0005794]; Golgi membrane [GO:0000139]; intracellular membrane-bounded organelle [GO:0043231]; late endosome [GO:0005770]; late endosome membrane [GO:0031902]; membrane [GO:0016020]; mitochondrial membrane [GO:0031966]; mitochondrion [GO:0005739]; phagophore assembly site [GO:0000407…	TRUE	FALSE	3	3	3	4.55264e-06	1.67664e-05	0.868182	14.086	1.64796e-12	2.67954e-11	2.12411	14.7139	14.6382	14.3035	14.6184	13.656	13.7466	13.553	15.5641	15.7588	16.005	14.52	13.6519	15.776	13.6063	13.3135	13.6437	12.8398	12.6989	12.546	14.6231	14.6042	15.1062	15	0	12	11	11
Q2TAZ0	Q2TAZ0	ATG2A	Autophagy-related protein 2 homolog A	sp|Q2TAZ0|ATG2A_HUMAN Autophagy-related protein 2 homolog A OS=Homo sapiens OX=9606 GN=ATG2A PE=1 SV=3	212.73	9	5.3	lipid transfer activity [GO:0120013]; phosphatidylinositol-3-phosphate binding [GO:0032266]	autophagosome assembly [GO:0000045]; autophagy of mitochondrion [GO:0000422]; late nucleophagy [GO:0044805]; piecemeal microautophagy of the nucleus [GO:0034727]; positive regulation of autophagosome assembly [GO:2000786]; reticulophagy [GO:0061709]	endoplasmic reticulum membrane [GO:0005789]; lipid droplet [GO:0005811]; organelle membrane contact site [GO:0044232]; phagophore assembly site [GO:0000407]; phagophore assembly site membrane [GO:0034045]	TRUE	FALSE	3	1	3	0.000675174	0.00161478	1.31948	10.9806	0.0434874	0.0682414	0.708896	10.6753	11.7273	11.3386	11.8552	10.6468	9.53296	10.7829	11.1372	10.7753	11.1768	11.6403	10.3209	11.0298	9.65885	9.31207	9.84394	8.79402			9.15964	8.58415	9.24145	9	0	5	5	6
Q92769	Q92769	HDAC2	Histone deacetylase 2	sp|Q92769|HDAC2_HUMAN Histone deacetylase 2 OS=Homo sapiens OX=9606 GN=HDAC2 PE=1 SV=2	55.33	19	49.6	chromatin binding [GO:0003682]; enzyme binding [GO:0019899]; heat shock protein binding [GO:0031072]; histone binding [GO:0042393]; histone deacetylase activity [GO:0004407]; histone deacetylase binding [GO:0042826]; histone decrotonylase activity [GO:0160009]; NF-kappaB binding [GO:0051059]; promoter-specific chromatin binding [GO:1990841]; protein de-2-hydroxyisobutyrylase activity [GO:0160010]…	behavioral response to ethanol [GO:0048149]; cardiac muscle hypertrophy [GO:0003300]; cellular response to dopamine [GO:1903351]; cellular response to heat [GO:0034605]; cellular response to hydrogen peroxide [GO:0070301]; cellular response to retinoic acid [GO:0071300]; cellular response to transforming growth factor beta stimulus [GO:0071560]; chromatin remodeling [GO:0006338]; circadian regula…	chromatin [GO:0000785]; chromosome, telomeric region [GO:0000781]; cytoplasm [GO:0005737]; ESC/E(Z) complex [GO:0035098]; histone deacetylase complex [GO:0000118]; nucleoplasm [GO:0005654]; nucleus [GO:0005634]; NuRD complex [GO:0016581]; protein-containing complex [GO:0032991]; Sin3 complex [GO:0016580]	TRUE	FALSE	3	3	3	8.89625e-10	8.35848e-09	-1.64982	18.1559	7.28887e-13	1.27157e-11	-2.44067	17.7605	17.3547	17.0867	17.5516	19.0503	18.964	18.9282	16.8753	16.4117	16.3335	17.331	18.9808	16.5401	17.2863	17.0602	17.5403	19.1976	18.8798	18.8847	16.8977	16.2206	16.3981	32	0	16	12	16
Q92793	Q92793	CREBBP	CREB-binding protein	sp|Q92793|CBP_HUMAN CREB-binding protein OS=Homo sapiens OX=9606 GN=CREBBP PE=1 SV=3	265.18	38	19.2	acetyltransferase activity [GO:0016407]; chromatin binding [GO:0003682]; chromatin DNA binding [GO:0031490]; damaged DNA binding [GO:0003684]; DNA-binding transcription factor binding [GO:0140297]; histone acetyltransferase activity [GO:0004402]; MRF binding [GO:0043426]; p53 binding [GO:0002039]; peptide N-acetyltransferase activity [GO:0034212]; peptide-lysine-N-acetyltransferase activity [GO:0…	cellular response to nutrient levels [GO:0031669]; cellular response to UV [GO:0034644]; embryonic digit morphogenesis [GO:0042733]; homeostatic process [GO:0042592]; N-terminal peptidyl-lysine acetylation [GO:0018076]; negative regulation of transcription by RNA polymerase I [GO:0016479]; negative regulation of transcription by RNA polymerase II [GO:0000122]; non-canonical NF-kappaB signal trans…	chromatin [GO:0000785]; cytoplasm [GO:0005737]; cytosol [GO:0005829]; histone acetyltransferase complex [GO:0000123]; nuclear body [GO:0016604]; nucleoplasm [GO:0005654]; nucleus [GO:0005634]; transcription regulator complex [GO:0005667]	TRUE	FALSE	3	3	3	5.26151e-15	3.91632e-13	-2.26844	14.9662	2.98482e-16	1.61252e-14	-2.62845	14.7862	13.8978	13.7037	13.8944	16.1059	16.1914	16.0039	13.3068	13.5042	13.6049	13.832	16.1004	13.4719	11.8475	11.6953	11.9013	14.2713	14.1254	13.9785	11.3473	11.3312	11.6877	44	0	21	14	19
Q92802	Q92802	N4BP2L2	NEDD4-binding protein 2-like 2	sp|Q92802|N42L2_HUMAN NEDD4-binding protein 2-like 2 OS=Homo sapiens OX=9606 GN=N4BP2L2 PE=1 SV=1	67.42	6	11.7	enzyme binding [GO:0019899]; transcription corepressor activity [GO:0003714]	blastocyst development [GO:0001824]; negative regulation of hematopoietic stem cell differentiation [GO:1902037]; negative regulation of transcription by RNA polymerase II [GO:0000122]; positive regulation of hematopoietic stem cell proliferation [GO:1902035]	extracellular exosome [GO:0070062]; nucleus [GO:0005634]; transcription repressor complex [GO:0017053]	TRUE	FALSE	3	3	3	0.0158558	0.0277549	-0.429133	12.774	0.0534337	0.0821745	-0.334328	12.8214	12.6387	12.45	12.5897	13.0716	12.9023	12.9918	12.5599	12.5238	12.8791	12.5594	12.9886	12.6543	11.8047	11.658	11.8129	12.4533	12.0526	12.1828	11.8168	11.5671	12.1782	6	0	6	6	6
Q92800	Q92800	EZH1	Histone-lysine N-methyltransferase EZH1	sp|Q92800|EZH1_HUMAN Histone-lysine N-methyltransferase EZH1 OS=Homo sapiens OX=9606 GN=EZH1 PE=1 SV=2	85.22	1	2.3	chromatin binding [GO:0003682]; histone H3K27 methyltransferase activity [GO:0046976]; histone H3K27 trimethyltransferase activity [GO:0140951]; transcription corepressor activity [GO:0003714]	anatomical structure morphogenesis [GO:0009653]; chromatin remodeling [GO:0006338]; heterochromatin formation [GO:0031507]; hippocampus development [GO:0021766]; methylation [GO:0032259]; negative regulation of transcription by RNA polymerase II [GO:0000122]; positive regulation of transcription by RNA polymerase II [GO:0045944]; subtelomeric heterochromatin formation [GO:0031509]	chromosome, telomeric region [GO:0000781]; ESC/E(Z) complex [GO:0035098]; heterochromatin [GO:0000792]; nucleoplasm [GO:0005654]; nucleus [GO:0005634]	FALSE	FALSE	0	2	0				11.0712				11.0712				10.8553	11.2872						11.0712					10.1952	10.3957					1	0.000550888	0	0	0
Q92797	Q92797	SYMPK	Symplekin	sp|Q92797|SYMPK_HUMAN Symplekin OS=Homo sapiens OX=9606 GN=SYMPK PE=1 SV=2	141.06	14	15.7		cell adhesion [GO:0007155]; mRNA polyadenylation [GO:0006378]; negative regulation of protein binding [GO:0032091]	bicellular tight junction [GO:0005923]; cytoplasm [GO:0005737]; cytoskeleton [GO:0005856]; cytosol [GO:0005829]; mRNA cleavage and polyadenylation specificity factor complex [GO:0005847]; nuclear body [GO:0016604]; nuclear stress granule [GO:0097165]; nucleoplasm [GO:0005654]; plasma membrane [GO:0005886]	TRUE	FALSE	3	3	3	0.000153783	0.000421174	-0.857143	13.0862	2.91393e-06	1.10911e-05	-1.1811	12.9242	12.9222	12.5171	12.5336	13.5478	13.4686	13.5279	12.1192	12.3898	12.492	12.6576	13.5148	12.3337	11.0672	10.704	10.7357	11.9085	11.5978	11.6978	10.355	10.4121	10.7701	14	0	11	7	8
Q92747	Q92747	ARPC1A	Actin-related protein 2/3 complex subunit 1A	sp|Q92747|ARC1A_HUMAN Actin-related protein 2/3 complex subunit 1A OS=Homo sapiens OX=9606 GN=ARPC1A PE=1 SV=2	41.54	9	28.1	actin binding [GO:0003779]; actin filament binding [GO:0051015]	actin cytoskeleton organization [GO:0030036]; Arp2/3 complex-mediated actin nucleation [GO:0034314]	actin cytoskeleton [GO:0015629]; Arp2/3 protein complex [GO:0005885]; cytosol [GO:0005829]; extracellular exosome [GO:0070062]; muscle cell projection membrane [GO:0036195]; nucleus [GO:0005634]; site of double-strand break [GO:0035861]	TRUE	FALSE	3	3	3	0.000157805	0.000431308	0.932013	13.057	0.00315665	0.00636555	0.674442	12.9282	13.4746	13.7271	13.3672	12.8963	12.2215	12.6552	13.5385	13.454	12.8038	13.523	12.591	13.2654	13.3358	13.6302	13.2856	12.9731	12.067	12.5413	13.4905	13.1924	12.7981	9	0	7	7	6
Q92796	Q92796	DLG3	Disks large homolog 3	sp|Q92796|DLG3_HUMAN Disks large homolog 3 OS=Homo sapiens OX=9606 GN=DLG3 PE=1 SV=2	90.26	6	10.4	kinase binding [GO:0019900]; phosphatase binding [GO:0019902]; ubiquitin protein ligase binding [GO:0031625]	cell-cell adhesion [GO:0098609]; chemical synaptic transmission [GO:0007268]; establishment of planar polarity [GO:0001736]; establishment or maintenance of epithelial cell apical/basal polarity [GO:0045197]; negative regulation of cell population proliferation [GO:0008285]; positive regulation of protein tyrosine kinase activity [GO:0061098]; receptor clustering [GO:0043113]; receptor localizati…	adherens junction [GO:0005912]; AMPA glutamate receptor complex [GO:0032281]; basolateral plasma membrane [GO:0016323]; bicellular tight junction [GO:0005923]; cytosol [GO:0005829]; extracellular space [GO:0005615]; glutamatergic synapse [GO:0098978]; neuromuscular junction [GO:0031594]; neuron projection [GO:0043005]; plasma membrane [GO:0005886]; postsynaptic density membrane [GO:0098839]	TRUE	FALSE	3	3	2	0.00779498	0.0146805	-1.26515	13.3227	0.000118687	0.000323467	-2.03492	12.9378	12.9001	12.7753	12.395	14.1098	13.806	13.9501	12.9486	12.5652	10.2473	12.6901	13.9553	11.9204	11.8682	11.7854	11.4203	13.2936	12.7584	12.9431	12.0076	11.4105		8	0	3	4	3
Q92794	Q92794	KAT6A	Histone acetyltransferase KAT6A	sp|Q92794|KAT6A_HUMAN Histone acetyltransferase KAT6A OS=Homo sapiens OX=9606 GN=KAT6A PE=1 SV=2	224.89	27	17.3	acetyltransferase activity [GO:0016407]; DNA binding [GO:0003677]; DNA-binding transcription factor binding [GO:0140297]; histone acetyltransferase activity [GO:0004402]; histone H3K14 acetyltransferase activity [GO:0036408]; histone H4K12 acetyltransferase activity [GO:0043997]; histone H4K16 acetyltransferase activity [GO:0046972]; histone H4K5 acetyltransferase activity [GO:0043995]; histone H…	cellular senescence [GO:0090398]; chromosome organization [GO:0051276]; myeloid cell differentiation [GO:0030099]; negative regulation of DNA-templated transcription [GO:0045892]; nucleosome assembly [GO:0006334]; positive regulation of DNA-templated transcription [GO:0045893]; positive regulation of gene expression [GO:0010628]; positive regulation of transcription by RNA polymerase II [GO:00459…	cytosol [GO:0005829]; MOZ/MORF histone acetyltransferase complex [GO:0070776]; nuclear speck [GO:0016607]; nucleolus [GO:0005730]; nucleoplasm [GO:0005654]; nucleosome [GO:0000786]; nucleus [GO:0005634]; PML body [GO:0016605]	TRUE	FALSE	3	3	3	3.40915e-15	2.74388e-13	-2.37279	14.5711	3.48832e-13	6.73437e-12	-1.86391	14.8255	13.5522	13.2789	13.323	15.7544	15.7024	15.8156	13.5336	14.0047	14.1423	13.3847	15.7575	13.8935	11.5962	11.3648	11.4242	14.0141	13.7307	13.8846	11.6685	11.9261	12.3195	34	0	16	15	15
Q92785	Q92785	DPF2	Zinc finger protein ubi-d4	sp|Q92785|REQU_HUMAN Zinc finger protein ubi-d4 OS=Homo sapiens OX=9606 GN=DPF2 PE=1 SV=2	44.13	16	45.8	H3K9me3 modified histone binding [GO:0062072]; lysine-acetylated histone binding [GO:0070577]; metal ion binding [GO:0046872]; transcription corepressor activity [GO:0003714]	apoptotic process [GO:0006915]; apoptotic signaling pathway [GO:0097190]; chromatin remodeling [GO:0006338]; negative regulation of myeloid progenitor cell differentiation [GO:1905454]; negative regulation of transcription by RNA polymerase II [GO:0000122]; nervous system development [GO:0007399]; positive regulation of double-strand break repair [GO:2000781]; positive regulation of stem cell pop…	centrosome [GO:0005813]; chromatin [GO:0000785]; cytosol [GO:0005829]; intracellular membrane-bounded organelle [GO:0043231]; nBAF complex [GO:0071565]; nucleoplasm [GO:0005654]; nucleus [GO:0005634]; SWI/SNF complex [GO:0016514]	TRUE	FALSE	3	3	3	8.81441e-14	3.51474e-12	-2.21799	17.5052	8.16067e-18	9.7622e-16	-3.57255	16.8279	16.4088	16.2518	16.5279	18.7129	18.5226	18.607	15.1679	15.0505	14.9065	16.3962	18.6142	15.0416	16.2029	16.0878	16.3791	18.7227	18.301	18.426	15.0528	14.7219	14.8336	21	0	11	11	11
Q92791	Q92791	P3H4	Endoplasmic reticulum protein SC65	sp|Q92791|SC65_HUMAN Endoplasmic reticulum protein SC65 OS=Homo sapiens OX=9606 GN=P3H4 PE=1 SV=1	50.35	2	4.3		bone remodeling [GO:0046849]; collagen biosynthetic process [GO:0032964]; collagen fibril organization [GO:0030199]; peptidyl-lysine hydroxylation [GO:0017185]; synaptonemal complex assembly [GO:0007130]	catalytic complex [GO:1902494]; condensed nuclear chromosome [GO:0000794]; endoplasmic reticulum [GO:0005783]; intracellular membrane-bounded organelle [GO:0043231]; nucleolus [GO:0005730]; synaptonemal complex [GO:0000795]	TRUE	FALSE	0	0	3	0.0148492	0.0261707	-1.38638	10.6808	0.454723	0.530233	0.396877	11.5724	10.4469	10.0063	9.5095	12.0446	10.6926	11.3847	11.6337	11.6142	12.0647	9.98758	11.374	11.7708							11.5186	11.2855	11.9919	2	0	0	0	0
Q92771	Q92771;Q96FC9	DDX12P	Putative ATP-dependent RNA helicase DDX12	sp|Q92771|DDX12_HUMAN Putative ATP-dependent RNA helicase DDX12 OS=Homo sapiens OX=9606 GN=DDX12P PE=5 SV=3	105.94	6	5.5	ATP binding [GO:0005524]; ATP hydrolysis activity [GO:0016887]; DNA binding [GO:0003677]; DNA helicase activity [GO:0003678]; RNA binding [GO:0003723]; RNA helicase activity [GO:0003724]	DNA duplex unwinding [GO:0032508]; establishment of sister chromatid cohesion [GO:0034085]; nucleobase-containing compound metabolic process [GO:0006139]	nucleus [GO:0005634]	TRUE	FALSE	3	3	3	0.266788	0.33772	-0.11638	14.6476	0.000124806	0.000338493	-0.481824	14.4648	14.7642	14.3816	14.6223	14.7502	14.6475	14.7196	14.1693	14.3614	14.1411	14.5894	14.7058	14.2239	13.3739	13.0331	13.2892	13.5756	13.2414	13.3541	12.8698	12.8483	12.8839	6	0	5	4	6
Q92784	Q92784	DPF3	Zinc finger protein DPF3	sp|Q92784|DPF3_HUMAN Zinc finger protein DPF3 OS=Homo sapiens OX=9606 GN=DPF3 PE=1 SV=3	43.06	6	14.3	zinc ion binding [GO:0008270]	chromatin remodeling [GO:0006338]; muscle organ development [GO:0007517]; nervous system development [GO:0007399]; positive regulation of cell differentiation [GO:0045597]; positive regulation of double-strand break repair [GO:2000781]; positive regulation of myoblast differentiation [GO:0045663]; regulation of G0 to G1 transition [GO:0070316]; regulation of G1/S transition of mitotic cell cycle …	brahma complex [GO:0035060]; chromatin [GO:0000785]; nBAF complex [GO:0071565]; nucleoplasm [GO:0005654]; SWI/SNF complex [GO:0016514]	TRUE	FALSE	3	3	1	0.0071058	0.0135309	-2.66769	13.9927	9.39072e-06	3.21125e-05	-5.22077	12.7162	12.6726	12.6744	12.6297	15.4541	15.297	15.2287	7.91865	10.9795	11.4193	12.6589	15.3266	10.1058	12.6041	12.648	12.6184	15.6014	15.2128	15.1852			11.484	6	0	3	3	3
Q92783	Q92783	STAM	Signal transducing adapter molecule 1	sp|Q92783|STAM1_HUMAN Signal transducing adapter molecule 1 OS=Homo sapiens OX=9606 GN=STAM PE=1 SV=3	59.14	19	48	phosphatidylinositol binding [GO:0035091]; ubiquitin binding [GO:0043130]; ubiquitin-like protein ligase binding [GO:0044389]	macroautophagy [GO:0016236]; membrane fission [GO:0090148]; multivesicular body assembly [GO:0036258]; positive regulation of exosomal secretion [GO:1903543]; protein transport to vacuole involved in ubiquitin-dependent protein catabolic process via the multivesicular body sorting pathway [GO:0043328]; regulation of extracellular exosome assembly [GO:1903551]; signal transduction [GO:0007165]	cytosol [GO:0005829]; early endosome membrane [GO:0031901]; ESCRT-0 complex [GO:0033565]; intracellular membrane-bounded organelle [GO:0043231]	TRUE	FALSE	3	3	3	0.00858484	0.0159528	-0.324474	18.5158	0.0780548	0.115326	0.206966	18.7815	18.3625	18.5783	18.1198	18.5972	18.7464	18.6904	18.9997	18.8959	18.7594	18.3536	18.678	18.885	18.2941	18.5518	18.1086	18.7445	18.6623	18.6469	19.0221	18.7048	18.8241	39	0	17	17	16
Q92782	Q92782	DPF1	Zinc finger protein neuro-d4	sp|Q92782|DPF1_HUMAN Zinc finger protein neuro-d4 OS=Homo sapiens OX=9606 GN=DPF1 PE=1 SV=3	44.1	7	24	metal ion binding [GO:0046872]; sequence-specific double-stranded DNA binding [GO:1990837]	apoptotic process [GO:0006915]; chromatin remodeling [GO:0006338]; nervous system development [GO:0007399]; positive regulation of cell differentiation [GO:0045597]; positive regulation of double-strand break repair [GO:2000781]; regulation of G0 to G1 transition [GO:0070316]; regulation of G1/S transition of mitotic cell cycle [GO:2000045]; regulation of mitotic metaphase/anaphase transition [GO…	chromatin [GO:0000785]; cytoplasm [GO:0005737]; nBAF complex [GO:0071565]	TRUE	FALSE	3	3	2	1.62812e-08	1.07775e-07	-2.19178	13.1839	2.40288e-13	4.80008e-12	-4.08495	12.2373	12.2079	11.9375	12.1187	14.4378	14.3164	14.0852	9.94638	10.8273	9.81083	12.088	14.2798	10.1949	12.0019	11.7735	11.9699	14.4476	14.0947	13.9042	9.83129	10.4987		9	0	3	3	4
Q92750	Q92750	TAF4B	Transcription initiation factor TFIID subunit 4B	sp|Q92750|TAF4B_HUMAN Transcription initiation factor TFIID subunit 4B OS=Homo sapiens OX=9606 GN=TAF4B PE=1 SV=2	91.03	2	2.6	DNA binding [GO:0003677]; NF-kappaB binding [GO:0051059]; protein heterodimerization activity [GO:0046982]; RNA polymerase II general transcription initiation factor activity [GO:0016251]	mRNA transcription by RNA polymerase II [GO:0042789]; oogenesis [GO:0048477]; positive regulation of transcription initiation by RNA polymerase II [GO:0060261]; RNA polymerase II preinitiation complex assembly [GO:0051123]; spermatogenesis [GO:0007283]; transcription initiation at RNA polymerase II promoter [GO:0006367]	cytoplasm [GO:0005737]; fibrillar center [GO:0001650]; nucleoplasm [GO:0005654]; nucleus [GO:0005634]; transcription factor TFIID complex [GO:0005669]	TRUE	FALSE	3	3	3	0.112721	0.160186	-0.718863	11.1451	0.433579	0.509212	-0.346407	11.3313	10.5936	10.665	11.0983	12.1224	11.007	11.3841	10.7936	11.4814	11.1992	10.7856	11.5045	11.1581	9.35519	9.46858	9.91716	11.0997	9.75294	10.1706	9.64612	10.1203	10.094	2	0	1	1	2
Q92759	Q92759	GTF2H4	General transcription factor IIH subunit 4	sp|Q92759|TF2H4_HUMAN General transcription factor IIH subunit 4 OS=Homo sapiens OX=9606 GN=GTF2H4 PE=1 SV=1	52.15	4	10.2	ATPase activator activity [GO:0001671]; double-stranded DNA binding [GO:0003690]; RNA polymerase II general transcription initiation factor activity [GO:0016251]	DNA repair [GO:0006281]; nucleotide-excision repair [GO:0006289]; transcription by RNA polymerase II [GO:0006366]	core TFIIH complex portion of holo TFIIH complex [GO:0000438]; nuclear speck [GO:0016607]; nucleoplasm [GO:0005654]; nucleus [GO:0005634]; transcription factor TFIID complex [GO:0005669]; transcription factor TFIIH core complex [GO:0000439]; transcription factor TFIIH holo complex [GO:0005675]	TRUE	FALSE	3	3	1	0.162838	0.220731	-1.01939	14.2349	2.99289e-06	1.13659e-05	-4.49007	12.4995	13.9213	13.5525	13.7017	14.8438	14.8108	14.5791	12.4918	8.68978	9.58194	13.7252	14.7446	10.2545	13.7154	13.3885	13.553	14.8536	14.5891	14.3981	12.3767			4	0.000143575	3	2	3
Q92777	Q92777	SYN2	Synapsin-2	sp|Q92777|SYN2_HUMAN Synapsin-2 OS=Homo sapiens OX=9606 GN=SYN2 PE=1 SV=4	62.96	2	4.6	ATP binding [GO:0005524]; identical protein binding [GO:0042802]	calcium-ion regulated exocytosis [GO:0017156]; chemical synaptic transmission [GO:0007268]; neurotransmitter secretion [GO:0007269]; synaptic vesicle clustering [GO:0097091]	glutamatergic synapse [GO:0098978]; plasma membrane [GO:0005886]; postsynaptic density [GO:0014069]; Schaffer collateral - CA1 synapse [GO:0098685]; SNARE complex [GO:0031201]; synapse [GO:0045202]; synaptic vesicle membrane [GO:0030672]	TRUE	FALSE	3	1	2	0.21592	0.28262	1.15428	10.8076	0.269652	0.340701	1.02558	10.7432	11.6223	11.3059	11.226	8.12951	12.4189	10.1429	11.358	11.6175	10.7926	11.3847	10.2304	11.256	11.0178	10.7434	10.6787		11.7987		10.8444	10.8903		2	0	1	1	1
Q92766	Q92766	RREB1	Ras-responsive element-binding protein 1	sp|Q92766|RREB1_HUMAN Ras-responsive element-binding protein 1 OS=Homo sapiens OX=9606 GN=RREB1 PE=1 SV=3	181.31	12	9	DNA-binding transcription activator activity, RNA polymerase II-specific [GO:0001228]; metal ion binding [GO:0046872]; RNA polymerase II cis-regulatory region sequence-specific DNA binding [GO:0000978]; RNA polymerase II transcription regulatory region sequence-specific DNA binding [GO:0000977]	negative regulation of transcription by RNA polymerase II [GO:0000122]; positive regulation of brown fat cell differentiation [GO:0090336]; positive regulation of DNA-templated transcription [GO:0045893]; positive regulation of epithelial cell migration [GO:0010634]; positive regulation of lamellipodium morphogenesis [GO:2000394]; positive regulation of mammary gland epithelial cell proliferation…	cytoplasm [GO:0005737]; extracellular exosome [GO:0070062]; fibrillar center [GO:0001650]; nuclear body [GO:0016604]; nuclear speck [GO:0016607]; nucleus [GO:0005634]	TRUE	FALSE	3	3	3	0.105196	0.15074	-0.990033	11.7807	0.208556	0.271865	-0.758239	11.8966	11.3836	10.9759	11.4976	12.4755	12.2133	12.1383	12.3044	11.1243	11.1238	11.2857	12.2757	11.5175	9.3892	9.02339	9.56031	10.6968	10.2032	10.1688	10.4008	9.00713	9.26248	13	0	8	6	8
Q92804	Q92804	TAF15	TATA-binding protein-associated factor 2N	sp|Q92804|RBP56_HUMAN TATA-binding protein-associated factor 2N OS=Homo sapiens OX=9606 GN=TAF15 PE=1 SV=1	61.79	17	26.2	DNA binding [GO:0003677]; metal ion binding [GO:0046872]; mRNA 3'-UTR binding [GO:0003730]; RNA binding [GO:0003723]; transcription coregulator activity [GO:0003712]	mRNA stabilization [GO:0048255]; positive regulation of DNA-templated transcription [GO:0045893]; RNA splicing [GO:0008380]	cytoplasm [GO:0005737]; nucleoplasm [GO:0005654]; nucleus [GO:0005634]	TRUE	FALSE	3	3	3	2.56267e-05	8.18272e-05	-1.09971	21.8016	5.72022e-11	6.49488e-10	-2.53492	21.084	21.0778	21.3439	21.3334	22.2751	22.2925	22.4867	20.3347	19.6472	19.4676	21.2517	22.3514	19.8165	20.3771	20.6851	20.6899	21.7901	21.5761	21.8109	19.7248	18.8238	18.9	29	0	16	17	15
A0A0B4J2A2	A0A0B4J2A2	PPIAL4C	Peptidyl-prolyl cis-trans isomerase A-like 4C	sp|A0A0B4J2A2|PAL4C_HUMAN Peptidyl-prolyl cis-trans isomerase A-like 4C OS=Homo sapiens OX=9606 GN=PPIAL4C PE=2 SV=1	18.14	4	34.1	cyclosporin A binding [GO:0016018]; peptidyl-prolyl cis-trans isomerase activity [GO:0003755]	protein folding [GO:0006457]	cytoplasm [GO:0005737]	TRUE	FALSE	3	3	3	0.541186	0.613643	-0.174634	16.0074	0.316992	0.391651	-0.288278	15.9506	15.7029	15.81	16.2473	15.7798	15.9434	16.561	16.6792	15.5314	15.2088	15.9201	16.0947	15.8064	16.7864	16.9356	17.3881	17.079	17.0112	17.6695	17.8536	16.4922	16.4254	5	0	3	3	3
Q92820	Q92820	GGH	Gamma-glutamyl hydrolase	sp|Q92820|GGH_HUMAN Gamma-glutamyl hydrolase OS=Homo sapiens OX=9606 GN=GGH PE=1 SV=2	35.94	2	9.4	exopeptidase activity [GO:0008238]; gamma-glutamyl-peptidase activity [GO:0034722]; omega peptidase activity [GO:0008242]	tetrahydrofolylpolyglutamate metabolic process [GO:0046900]	azurophil granule lumen [GO:0035578]; extracellular exosome [GO:0070062]; extracellular region [GO:0005576]; extracellular space [GO:0005615]; melanosome [GO:0042470]; nucleus [GO:0005634]; specific granule lumen [GO:0035580]; tertiary granule lumen [GO:1904724]; vacuole [GO:0005773]	TRUE	FALSE	0	3	2	0.00451115	0.00898074	-1.39944	10.9173	0.1498	0.205095	-0.656031	11.289	9.82825	11.1619	9.66265	11.5919	11.5514	11.7079	11.1567	11.2365	10.4899	10.2176	11.617	10.961				12.0611	11.7891	11.9863	11.501	11.3673		2	0	0	0	0
Q92888	Q92888	ARHGEF1	Rho guanine nucleotide exchange factor 1	sp|Q92888|ARHG1_HUMAN Rho guanine nucleotide exchange factor 1 OS=Homo sapiens OX=9606 GN=ARHGEF1 PE=1 SV=2	102.37	8	10.6	G protein-coupled receptor binding [GO:0001664]; GTPase activator activity [GO:0005096]; guanyl-nucleotide exchange factor activity [GO:0005085]; RNA binding [GO:0003723]	G protein-coupled receptor signaling pathway [GO:0007186]; regulation of small GTPase mediated signal transduction [GO:0051056]; Rho protein signal transduction [GO:0007266]	cytoplasm [GO:0005737]; cytosol [GO:0005829]; plasma membrane [GO:0005886]	TRUE	FALSE	3	3	3	2.02114e-08	1.30817e-07	1.23916	12.4645	4.329e-05	0.000129301	0.72368	12.2068	13.1648	12.915	13.1724	12.1725	11.5928	11.7694	12.5985	12.56	12.5473	13.0841	11.8449	12.5686	11.9264	11.7186	11.9913	11.1499	10.3387	10.556	11.451	11.1989	11.442	11	0	7	6	6
Q92930	Q92930	RAB8B	Ras-related protein Rab-8B	sp|Q92930|RAB8B_HUMAN Ras-related protein Rab-8B OS=Homo sapiens OX=9606 GN=RAB8B PE=1 SV=2	23.57	3	19.3	GDP binding [GO:0019003]; GTP binding [GO:0005525]; GTPase activity [GO:0003924]; signaling receptor binding [GO:0005102]; TPR domain binding [GO:0030911]	antigen processing and presentation [GO:0019882]; cell-substrate junction organization [GO:0150115]; endocytic recycling [GO:0032456]; Golgi vesicle fusion to target membrane [GO:0048210]; positive regulation of cell projection organization [GO:0031346]; positive regulation of corticotropin secretion [GO:0051461]; protein import into peroxisome membrane [GO:0045046]; protein localization to plasm…	cell tip [GO:0051286]; endosome [GO:0005768]; extracellular exosome [GO:0070062]; perinuclear region of cytoplasm [GO:0048471]; peroxisomal membrane [GO:0005778]; phagocytic vesicle [GO:0045335]; phagocytic vesicle membrane [GO:0030670]; plasma membrane [GO:0005886]; recycling endosome membrane [GO:0055038]; synaptic vesicle [GO:0008021]; trans-Golgi network transport vesicle [GO:0030140]	TRUE	FALSE	3	3	3	0.165633	0.224043	0.17328	13.2885	7.35668e-08	4.05951e-07	0.986796	13.6953	13.2685	13.3957	13.4612	13.1643	13.2698	13.1715	14.204	14.2357	14.1263	13.3752	13.2019	14.1887	13.9371	14.1062	14.1869	14.0486	13.9226	13.865	14.9634	14.7815	14.9279	4	0	3	3	3
Q92925	Q92925	SMARCD2	SWI/SNF-related matrix-associated actin-dependent regulator of chromatin subfamily D member 2	sp|Q92925|SMRD2_HUMAN SWI/SNF-related matrix-associated actin-dependent regulator of chromatin subfamily D member 2 OS=Homo sapiens OX=9606 GN=SMARCD2 PE=1 SV=3	58.88	14	31.3	transcription coactivator activity [GO:0003713]; transcription coregulator activity [GO:0003712]	chromatin remodeling [GO:0006338]; nucleosome disassembly [GO:0006337]; positive regulation of cell differentiation [GO:0045597]; positive regulation of double-strand break repair [GO:2000781]; positive regulation of myoblast differentiation [GO:0045663]; positive regulation of T cell differentiation [GO:0045582]; regulation of G0 to G1 transition [GO:0070316]; regulation of G1/S transition of mi…	bBAF complex [GO:0140092]; brahma complex [GO:0035060]; chromatin [GO:0000785]; kinetochore [GO:0000776]; nuclear matrix [GO:0016363]; nucleoplasm [GO:0005654]; nucleus [GO:0005634]; protein-containing complex [GO:0032991]; RSC-type complex [GO:0016586]; SWI/SNF complex [GO:0016514]	TRUE	FALSE	3	3	3	8.51372e-15	5.70334e-13	-2.35733	16.3362	2.71332e-16	1.47777e-14	-2.81392	16.1079	15.1913	14.981	15.3005	17.5565	17.4776	17.5106	14.5974	14.8664	14.6391	15.1576	17.5149	14.701	14.4447	14.2764	14.6112	17.0257	16.7154	16.789	13.9417	13.9972	14.0257	17	0	11	10	10
Q92922	Q92922	SMARCC1	SWI/SNF complex subunit SMARCC1	sp|Q92922|SMRC1_HUMAN SWI/SNF complex subunit SMARCC1 OS=Homo sapiens OX=9606 GN=SMARCC1 PE=1 SV=3	122.79	47	39.9	chromatin binding [GO:0003682]; histone binding [GO:0042393]; transcription coactivator activity [GO:0003713]	animal organ morphogenesis [GO:0009887]; chromatin remodeling [GO:0006338]; insulin receptor signaling pathway [GO:0008286]; negative regulation of cell differentiation [GO:0045596]; negative regulation of proteasomal ubiquitin-dependent protein catabolic process [GO:0032435]; nervous system development [GO:0007399]; nucleosome disassembly [GO:0006337]; positive regulation of cell differentiation…	brahma complex [GO:0035060]; chromatin [GO:0000785]; cytoplasm [GO:0005737]; GBAF complex [GO:0140288]; kinetochore [GO:0000776]; male germ cell nucleus [GO:0001673]; nBAF complex [GO:0071565]; npBAF complex [GO:0071564]; nuclear matrix [GO:0016363]; nucleoplasm [GO:0005654]; nucleus [GO:0005634]; protein-containing complex [GO:0032991]; RSC-type complex [GO:0016586]; SWI/SNF complex [GO:0016514]…	TRUE	FALSE	3	3	3	2.05818e-15	1.88874e-13	-2.26212	17.2817	8.72751e-18	9.90942e-16	-2.98808	16.9187	16.1041	16.0318	16.316	18.437	18.3943	18.4071	15.404	15.4477	15.4223	16.1507	18.4128	15.4247	14.7429	14.7125	15.012	17.2915	17.0173	17.0708	14.1337	13.9638	14.1942	68	0	31	29	31
Q92917	Q92917	GPKOW	G-patch domain and KOW motifs-containing protein	sp|Q92917|GPKOW_HUMAN G-patch domain and KOW motifs-containing protein OS=Homo sapiens OX=9606 GN=GPKOW PE=1 SV=2	52.2	19	54	RNA binding [GO:0003723]	mRNA splicing, via spliceosome [GO:0000398]	nucleoplasm [GO:0005654]; nucleus [GO:0005634]; spliceosomal complex [GO:0005681]	TRUE	FALSE	3	3	3	2.80264e-13	9.4346e-12	-1.80528	15.5495	1.46583e-15	5.48579e-14	-2.37254	15.2658	14.6113	14.7076	14.6216	16.4408	16.394	16.5215	14.3014	14.078	13.8593	14.6468	16.4521	14.0796	14.0574	14.1957	14.1249	16.1026	15.8244	15.9926	13.8384	13.4014	13.4385	20	0	13	15	17
Q92908	Q92908	GATA6	Transcription factor GATA-6	sp|Q92908|GATA6_HUMAN Transcription factor GATA-6 OS=Homo sapiens OX=9606 GN=GATA6 PE=1 SV=2	59.99	7	22.4	chromatin binding [GO:0003682]; DNA-binding transcription factor activity [GO:0003700]; DNA-binding transcription factor activity, RNA polymerase II-specific [GO:0000981]; DNA-binding transcription factor binding [GO:0140297]; NFAT protein binding [GO:0051525]; protein kinase binding [GO:0019901]; RNA polymerase II cis-regulatory region sequence-specific DNA binding [GO:0000978]; sequence-specifi…	animal organ formation [GO:0048645]; atrioventricular canal development [GO:0036302]; atrioventricular node development [GO:0003162]; cardiac muscle cell differentiation [GO:0055007]; cardiac muscle cell proliferation [GO:0060038]; cardiac muscle hypertrophy in response to stress [GO:0014898]; cardiac vascular smooth muscle cell differentiation [GO:0060947]; cell fate commitment [GO:0045165]; cel…	chromatin [GO:0000785]; nuclear membrane [GO:0031965]; nucleoplasm [GO:0005654]; nucleus [GO:0005634]; transcription regulator complex [GO:0005667]	TRUE	FALSE	2	3	3	0.000181631	0.000490823	-2.74315	13.3793	0.00447906	0.00876066	-1.91987	13.7909	9.97556	13.1285	12.9191	14.8462	14.5203	14.8861	12.9672	12.8021	12.7237	12.0077	14.7509	12.831		13.4239	13.2298	15.3154	14.7581	15.1645	13.3116	12.9329	13.1103	9	0	0	2	2
Q92905	Q92905	COPS5	COP9 signalosome complex subunit 5	sp|Q92905|CSN5_HUMAN COP9 signalosome complex subunit 5 OS=Homo sapiens OX=9606 GN=COPS5 PE=1 SV=4	37.55	15	49.4	deNEDDylase activity [GO:0019784]; enzyme binding [GO:0019899]; macrophage migration inhibitory factor binding [GO:0035718]; metal ion binding [GO:0046872]; metal-dependent deubiquitinase activity [GO:0140492]; metallopeptidase activity [GO:0008237]; transcription coactivator activity [GO:0003713]; translation initiation factor activity [GO:0003743]	exosomal secretion [GO:1990182]; negative regulation of apoptotic process [GO:0043066]; positive regulation of DNA-binding transcription factor activity [GO:0051091]; positive regulation of transcription by RNA polymerase II [GO:0045944]; post-translational protein modification [GO:0043687]; protein deneddylation [GO:0000338]; protein deubiquitination [GO:0016579]; protein neddylation [GO:0045116…	COP9 signalosome [GO:0008180]; cytoplasm [GO:0005737]; cytosol [GO:0005829]; eukaryotic translation initiation factor 3 complex [GO:0005852]; nucleoplasm [GO:0005654]; nucleus [GO:0005634]; perinuclear region of cytoplasm [GO:0048471]; synaptic vesicle [GO:0008021]	TRUE	FALSE	3	3	3	2.37692e-06	9.33352e-06	0.705147	15.545	7.28573e-06	2.55134e-05	-0.649403	14.8677	16.0358	15.7381	15.9188	15.3054	15.248	15.0238	14.5581	14.5267	14.5442	15.8976	15.1924	14.543	16.2018	15.9461	16.142	15.6872	15.3983	15.2147	14.815	14.5701	14.8433	20	0	14	14	14
Q92903	Q92903	CDS1	Phosphatidate cytidylyltransferase 1	sp|Q92903|CDS1_HUMAN Phosphatidate cytidylyltransferase 1 OS=Homo sapiens OX=9606 GN=CDS1 PE=1 SV=2	53.27	2	5.9	diacylglycerol cholinephosphotransferase activity [GO:0004142]; phosphatidate cytidylyltransferase activity [GO:0004605]	CDP-diacylglycerol biosynthetic process [GO:0016024]; lipid droplet formation [GO:0140042]; phosphatidylinositol biosynthetic process [GO:0006661]; phototransduction [GO:0007602]; positive regulation of fat cell differentiation [GO:0045600]; signal transduction [GO:0007165]	endoplasmic reticulum [GO:0005783]; endoplasmic reticulum membrane [GO:0005789]; membrane [GO:0016020]	TRUE	FALSE	1	3	3	0.000233162	0.000618106	-3.41391	12.2341	0.506261	0.57766	0.517873	14.2	8.76545	13.1363	9.67963	13.8735	13.8914	14.0582	14.1002	14.5365	14.7401	10.5271	13.9411	14.4589		13.1839		14.0948	13.8813	14.0887	14.1966	14.4194	14.8788	2	0	0	1	0
Q92902	Q92902	HPS1	BLOC-3 complex member HPS1	sp|Q92902|HPS1_HUMAN BLOC-3 complex member HPS1 OS=Homo sapiens OX=9606 GN=HPS1 PE=1 SV=2	79.24	1	3.6	guanyl-nucleotide exchange factor activity [GO:0005085]; protein dimerization activity [GO:0046983]	intracellular transport [GO:0046907]; lysosome organization [GO:0007040]; melanosome assembly [GO:1903232]; platelet dense granule organization [GO:0060155]; response to stimulus [GO:0050896]; vesicle-mediated transport [GO:0016192]; visual perception [GO:0007601]	BLOC-3 complex [GO:0031085]; cytoplasm [GO:0005737]; cytoplasmic vesicle [GO:0031410]; cytosol [GO:0005829]; lysosome [GO:0005764]	FALSE	FALSE	0	0	0																														1	0.00657117	0	0	0
Q92900	Q92900	UPF1	Regulator of nonsense transcripts 1	sp|Q92900|RENT1_HUMAN Regulator of nonsense transcripts 1 OS=Homo sapiens OX=9606 GN=UPF1 PE=1 SV=2	124.27	49	51.3	ATP binding [GO:0005524]; ATP hydrolysis activity [GO:0016887]; chromatin binding [GO:0003682]; double-stranded DNA helicase activity [GO:0036121]; helicase activity [GO:0004386]; protein-containing complex binding [GO:0044877]; RNA binding [GO:0003723]; RNA helicase activity [GO:0003724]; telomeric DNA binding [GO:0042162]; zinc ion binding [GO:0008270]	3'-UTR-mediated mRNA destabilization [GO:0061158]; cell cycle phase transition [GO:0044770]; cellular response to interleukin-1 [GO:0071347]; cellular response to lipopolysaccharide [GO:0071222]; DNA duplex unwinding [GO:0032508]; DNA repair [GO:0006281]; DNA replication [GO:0006260]; histone mRNA catabolic process [GO:0071044]; mRNA export from nucleus [GO:0006406]; nuclear-transcribed mRNA cata…	chromatin [GO:0000785]; chromosome, telomeric region [GO:0000781]; cytoplasm [GO:0005737]; cytosol [GO:0005829]; exon-exon junction complex [GO:0035145]; nucleoplasm [GO:0005654]; nucleus [GO:0005634]; P-body [GO:0000932]; perinuclear region of cytoplasm [GO:0048471]; supraspliceosomal complex [GO:0044530]	TRUE	FALSE	3	3	3	0.220321	0.287762	0.160719	18.9734	0.0511956	0.0789864	0.263357	19.0247	18.9239	19.2472	18.9901	18.9629	18.8878	18.8284	18.8597	19.2231	19.3863	19.0537	18.893	19.1564	17.3194	17.6846	17.4428	17.5741	17.2676	17.2488	17.3461	17.4959	17.9149	69	0	43	43	43
Q92896	Q92896	GLG1	Golgi apparatus protein 1	sp|Q92896|GSLG1_HUMAN Golgi apparatus protein 1 OS=Homo sapiens OX=9606 GN=GLG1 PE=1 SV=2	134.46	6	4.6	fibroblast growth factor binding [GO:0017134]; signaling receptor binding [GO:0005102]	bone morphogenesis [GO:0060349]; negative regulation of protein processing [GO:0010955]; negative regulation of transforming growth factor beta receptor signaling pathway [GO:0030512]; protein processing [GO:0016485]; regulation of chondrocyte differentiation [GO:0032330]; transforming growth factor beta receptor signaling pathway [GO:0007179]	cytoskeleton [GO:0005856]; extracellular exosome [GO:0070062]; extracellular matrix [GO:0031012]; Golgi apparatus [GO:0005794]; Golgi membrane [GO:0000139]; membrane [GO:0016020]; plasma membrane [GO:0005886]	TRUE	FALSE	3	3	3	0.0345978	0.0558349	-0.801045	10.8098	0.00983656	0.0179355	1.00741	11.714	10.7035	10.1896	10.3347	11.3781	11.0079	11.2449	11.7749	12.7576	12.1207	10.4093	11.2103	12.2177	9.0262	8.55427	8.71468	9.91654	9.31499	9.59255	10.1885	10.9576	10.5765	7	0	4	2	3
Q92890	Q92890	UFD1	Ubiquitin recognition factor in ER-associated degradation protein 1	sp|Q92890|UFD1_HUMAN Ubiquitin recognition factor in ER-associated degradation protein 1 OS=Homo sapiens OX=9606 GN=UFD1 PE=1 SV=3	34.48	10	33.9	cysteine-type deubiquitinase activity [GO:0004843]; K48-linked polyubiquitin modification-dependent protein binding [GO:0036435]; polyubiquitin modification-dependent protein binding [GO:0031593]	ER-associated misfolded protein catabolic process [GO:0071712]; negative regulation of RIG-I signaling pathway [GO:0039536]; negative regulation of type I interferon production [GO:0032480]; retrograde protein transport, ER to cytosol [GO:0030970]; skeletal system development [GO:0001501]; ubiquitin-dependent ERAD pathway [GO:0030433]; ubiquitin-dependent protein catabolic process [GO:0006511]	cytosol [GO:0005829]; nucleoplasm [GO:0005654]; nucleus [GO:0005634]; UFD1-NPL4 complex [GO:0036501]; VCP-NPL4-UFD1 AAA ATPase complex [GO:0034098]	TRUE	FALSE	3	3	3	0.000588363	0.00142321	-0.463068	16.378	0.000148859	0.000396504	-0.529715	16.3446	16.0578	16.2749	16.1066	16.5104	16.68	16.6381	16.1149	16.2459	15.8785	16.1464	16.6095	16.0798	16.5039	16.7629	16.61	17.1722	17.1105	17.1091	16.6519	16.5693	16.4577	13	0	9	9	8
Q92889	Q92889	ERCC4	DNA repair endonuclease XPF	sp|Q92889|XPF_HUMAN DNA repair endonuclease XPF OS=Homo sapiens OX=9606 GN=ERCC4 PE=1 SV=3	104.42	4	7	damaged DNA binding [GO:0003684]; DNA endonuclease activity [GO:0004520]; identical protein binding [GO:0042802]; promoter-specific chromatin binding [GO:1990841]; single-stranded DNA binding [GO:0003697]; single-stranded DNA endodeoxyribonuclease activity [GO:0000014]; TFIID-class transcription factor complex binding [GO:0001094]	cellular response to UV [GO:0034644]; DNA repair [GO:0006281]; double-strand break repair via homologous recombination [GO:0000724]; double-strand break repair via nonhomologous end joining [GO:0006303]; negative regulation of double-stranded telomeric DNA binding [GO:1905768]; negative regulation of protection from non-homologous end joining at telomere [GO:1905765]; negative regulation of telom…	chromosome, telomeric region [GO:0000781]; ERCC4-ERCC1 complex [GO:0070522]; nucleoplasm [GO:0005654]; nucleotide-excision repair complex [GO:0000109]; nucleotide-excision repair factor 1 complex [GO:0000110]; nucleus [GO:0005634]	TRUE	FALSE	1	2	2	0.130079	0.181844	-1.79614	11.6721	0.493003	0.564841	-0.794748	12.1728	9.69317	12.9832	9.64578	13.8854	14.4212	9.40386	13.3766	13.1549	8.79476	10.774	12.5702	11.7754		11.6062		12.6822	12.9866		12.0485	11.6133		4	0.000143575	0	2	0
Q92882	Q92882	OSTF1	Osteoclast-stimulating factor 1	sp|Q92882|OSTF1_HUMAN Osteoclast-stimulating factor 1 OS=Homo sapiens OX=9606 GN=OSTF1 PE=1 SV=2	23.77	8	43.5	SH3 domain binding [GO:0017124]	ossification [GO:0001503]; signal transduction [GO:0007165]	extracellular region [GO:0005576]; ficolin-1-rich granule lumen [GO:1904813]; secretory granule lumen [GO:0034774]	TRUE	FALSE	3	3	3	0.0389148	0.0621642	0.419713	13.2308	0.165915	0.22368	-0.27318	12.8843	13.4217	13.682	13.2181	13.078	13.1036	12.8812	13.0748	12.788	12.3804	13.4406	13.0209	12.7477	14.0903	14.3925	13.9438	13.9622	13.7564	13.5746	13.8341	13.3338	13.1821	9	0	6	6	3
Q92823	Q92823	NRCAM	Neuronal cell adhesion molecule	sp|Q92823|NRCAM_HUMAN Neuronal cell adhesion molecule OS=Homo sapiens OX=9606 GN=NRCAM PE=1 SV=3	143.8	2	1.8	ankyrin binding [GO:0030506]; cell-cell adhesion mediator activity [GO:0098632]; protein binding involved in heterotypic cell-cell adhesion [GO:0086080]	angiogenesis [GO:0001525]; axon guidance [GO:0007411]; axonal fasciculation [GO:0007413]; axonogenesis [GO:0007409]; brain development [GO:0007420]; cell-cell adhesion [GO:0098609]; central nervous system development [GO:0007417]; clustering of voltage-gated sodium channels [GO:0045162]; neuron migration [GO:0001764]; neuronal action potential propagation [GO:0019227]; positive regulation of neur…	axon [GO:0030424]; axon initial segment [GO:0043194]; external side of plasma membrane [GO:0009897]; extracellular region [GO:0005576]; glutamatergic synapse [GO:0098978]; neuron projection [GO:0043005]; plasma membrane [GO:0005886]; postsynaptic density membrane [GO:0098839]	TRUE	FALSE	0	3	2	0.00258334	0.00542332	-2.37199	11.1661	0.853643	0.885088	-0.129016	12.2876	9.97879	9.90608	10.0554	12.5477	12.243	12.2656	12.6436	10.7854	13.2402	9.9801	12.3521	12.2231				11.0862	10.55	10.6133	11.0572		11.6961	2	0	0	0	0
Q92879	Q92879	CELF1	CUGBP Elav-like family member 1	sp|Q92879|CELF1_HUMAN CUGBP Elav-like family member 1 OS=Homo sapiens OX=9606 GN=CELF1 PE=1 SV=2	52.03	13	20.4	BRE binding [GO:0042835]; mRNA 3'-UTR binding [GO:0003730]; mRNA binding [GO:0003729]; mRNA regulatory element binding translation repressor activity [GO:0000900]; pre-mRNA binding [GO:0036002]; RNA binding [GO:0003723]	embryo development ending in birth or egg hatching [GO:0009792]; germ cell development [GO:0007281]; mRNA destabilization [GO:0061157]; mRNA processing [GO:0006397]; mRNA splice site recognition [GO:0006376]; negative regulation of cell population proliferation [GO:0008285]; negative regulation of gene expression [GO:0010629]; positive regulation of gene expression [GO:0010628]; post-transcriptio…	cytoplasm [GO:0005737]; cytoplasmic stress granule [GO:0010494]; membrane [GO:0016020]; nucleoplasm [GO:0005654]; nucleus [GO:0005634]; perinucleolar compartment [GO:0097356]; ribonucleoprotein complex [GO:1990904]	TRUE	FALSE	3	3	3	7.59131e-10	7.26488e-09	-1.44942	14.8913	5.8233e-13	1.03476e-11	-2.15021	14.541	14.1128	14.2182	14.1689	15.6318	15.5996	15.6168	13.4886	13.3703	13.5387	14.1666	15.6161	13.4658	14.3663	14.5136	14.4796	16.101	15.8374	15.8952	13.8329	13.5011	13.9253	17	0	7	9	8
Q92878	Q92878	RAD50	DNA repair protein RAD50	sp|Q92878|RAD50_HUMAN DNA repair protein RAD50 OS=Homo sapiens OX=9606 GN=RAD50 PE=1 SV=1	153.8	66	49.7	ATP binding [GO:0005524]; ATP hydrolysis activity [GO:0016887]; DNA binding [GO:0003677]; double-stranded telomeric DNA binding [GO:0003691]; G-quadruplex DNA binding [GO:0051880]; identical protein binding [GO:0042802]; metal ion binding [GO:0046872]; protein-macromolecule adaptor activity [GO:0030674]; single-stranded telomeric DNA binding [GO:0043047]	chromosome organization involved in meiotic cell cycle [GO:0070192]; DNA damage response [GO:0006974]; DNA double-strand break processing [GO:0000729]; DNA duplex unwinding [GO:0032508]; DNA recombination [GO:0006310]; DNA repair [GO:0006281]; DNA strand resection involved in replication fork processing [GO:0110025]; double-strand break repair [GO:0006302]; homologous recombination [GO:0035825]; …	BRCA1-C complex [GO:0070533]; chromosomal region [GO:0098687]; chromosome, telomeric region [GO:0000781]; condensed nuclear chromosome [GO:0000794]; membrane [GO:0016020]; Mre11 complex [GO:0030870]; nucleoplasm [GO:0005654]; nucleus [GO:0005634]; site of double-strand break [GO:0035861]	TRUE	FALSE	3	3	3	0.693494	0.750398	-0.047281	17.4332	1.45198e-05	4.80099e-05	-0.669914	17.1219	17.6054	17.1136	17.5097	17.4925	17.3909	17.4872	16.8558	16.7503	16.7547	17.4096	17.4568	16.7869	15.669	15.2192	15.6306	15.7719	15.4388	15.5757	15.0103	14.6912	14.9515	75	0	61	56	61
Q92870	Q92870	APBB2	Amyloid beta precursor protein binding family B member 2	sp|Q92870|APBB2_HUMAN Amyloid beta precursor protein binding family B member 2 OS=Homo sapiens OX=9606 GN=APBB2 PE=1 SV=3	83.32	10	22.8	amyloid-beta binding [GO:0001540]	intracellular signal transduction [GO:0035556]; maintenance of lens transparency [GO:0036438]; negative regulation of cell cycle phase transition [GO:1901988]; negative regulation of transcription by RNA polymerase II [GO:0000122]; positive regulation of transcription by RNA polymerase II [GO:0045944]; regulation of DNA-templated transcription [GO:0006355]; smooth muscle contraction [GO:0006939];…	cytoplasm [GO:0005737]; early endosome [GO:0005769]; endoplasmic reticulum [GO:0005783]; Golgi apparatus [GO:0005794]; growth cone [GO:0030426]; lamellipodium [GO:0030027]; membrane [GO:0016020]; nucleus [GO:0005634]; synapse [GO:0045202]	TRUE	FALSE	3	3	3	0.0297356	0.0486087	-0.397	12.3564	0.000165694	0.000437533	0.782143	12.946	11.9989	12.2205	12.2544	12.3803	12.721	12.5634	13.1497	13.3537	13.5077	12.1579	12.5549	13.3371	10.967	11.2305	11.2796	11.5641	11.6734	11.5564	12.2086	12.1991	12.6089	10	0	3	2	2
Q92859	Q92859	NEO1	Neogenin	sp|Q92859|NEO1_HUMAN Neogenin OS=Homo sapiens OX=9606 GN=NEO1 PE=1 SV=2	159.92	9	8.9	BMP receptor binding [GO:0070700]; cadherin binding [GO:0045296]; co-receptor binding [GO:0039706]; signaling receptor activity [GO:0038023]	axon guidance [GO:0007411]; cell adhesion [GO:0007155]; cell-cell adhesion [GO:0098609]; intracellular iron ion homeostasis [GO:0006879]; multicellular organismal-level iron ion homeostasis [GO:0060586]; myoblast fusion [GO:0007520]; negative regulation of axon regeneration [GO:0048681]; negative regulation of protein secretion [GO:0050709]; neuron migration [GO:0001764]; positive regulation of B…	axonal growth cone [GO:0044295]; cell surface [GO:0009986]; Golgi apparatus [GO:0005794]; intracellular vesicle [GO:0097708]; nucleoplasm [GO:0005654]; plasma membrane [GO:0005886]; plasma membrane protein complex [GO:0098797]	TRUE	FALSE	3	3	3	0.00501707	0.00988801	-1.81322	12.0806	0.537455	0.60705	0.361444	13.168	10.2035	11.1235	12.195	12.9746	12.9868	13.0004	13.3387	13.159	13.5484	11.174	12.9872	13.3487	8.47971	9.44167	10.5284	11.4665	11.2473	11.3015	11.7057	11.3125	11.9577	10	0	1	2	2
Q92845	Q92845	KIFAP3	Kinesin-associated protein 3	sp|Q92845|KIFA3_HUMAN Kinesin-associated protein 3 OS=Homo sapiens OX=9606 GN=KIFAP3 PE=1 SV=2	91.15	9	13.5	intraciliary transport particle B binding [GO:0120170]; kinesin binding [GO:0019894]; protein phosphatase binding [GO:0019903]	cardiac muscle cell apoptotic process [GO:0010659]; cilium organization [GO:0044782]; microtubule-based movement [GO:0007018]; microtubule-based process [GO:0007017]; negative regulation of cardiac muscle cell apoptotic process [GO:0010667]; negative regulation of neuroblast proliferation [GO:0007406]; negative regulation of thymocyte apoptotic process [GO:0070244]; neuroblast proliferation [GO:0…	axoneme [GO:0005930]; centrosome [GO:0005813]; ciliary basal body [GO:0036064]; ciliary tip [GO:0097542]; ciliary transition zone [GO:0035869]; cilium [GO:0005929]; condensed nuclear chromosome [GO:0000794]; cytosol [GO:0005829]; endoplasmic reticulum [GO:0005783]; Golgi apparatus [GO:0005794]; kinesin II complex [GO:0016939]; microtubule cytoskeleton [GO:0015630]; periciliary membrane compartmen…	TRUE	FALSE	3	3	3	4.03928e-06	1.50412e-05	0.609346	13.4241	0.00310216	0.006267	0.327661	13.2832	13.6841	13.7807	13.7214	13.1963	13.1286	13.0332	13.4064	13.5073	13.4275	13.7287	13.1194	13.447	12.8501	12.9887	12.9446	12.5781	12.2789	12.2242	12.6632	12.5506	12.7266	10	0	9	9	9
Q92844	Q92844	TANK	TRAF family member-associated NF-kappa-B activator	sp|Q92844|TANK_HUMAN TRAF family member-associated NF-kappa-B activator OS=Homo sapiens OX=9606 GN=TANK PE=1 SV=2	47.79	4	9.2	deubiquitinase activator activity [GO:0035800]; metal ion binding [GO:0046872]; molecular adaptor activity [GO:0060090]; ubiquitin protein ligase binding [GO:0031625]	canonical NF-kappaB signal transduction [GO:0007249]; cellular response to interleukin-1 [GO:0071347]; cellular response to ionizing radiation [GO:0071479]; cellular response to tumor necrosis factor [GO:0071356]; defense response to virus [GO:0051607]; DNA damage response [GO:0006974]; negative regulation of canonical NF-kappaB signal transduction [GO:0043124]; positive regulation of protein deu…	cytoplasm [GO:0005737]; cytosol [GO:0005829]; protein-containing complex [GO:0032991]; serine/threonine protein kinase complex [GO:1902554]	TRUE	FALSE	3	3	3	9.69206e-05	0.000275933	0.870937	13.6569	0.2229	0.288406	0.22644	13.3346	14.0603	14.1572	14.0596	13.5678	12.8908	13.2057	13.2119	13.6764	13.4553	14.0924	13.2214	13.4479	13.9919	14.1307	14.0483	13.715	12.8067	13.1622	13.2343	13.4853	13.52	5	0	4	4	4
Q92841	Q92841	DDX17	Probable ATP-dependent RNA helicase DDX17	sp|Q92841|DDX17_HUMAN Probable ATP-dependent RNA helicase DDX17 OS=Homo sapiens OX=9606 GN=DDX17 PE=1 SV=2	80.22	35	49.4	ATP binding [GO:0005524]; ATP hydrolysis activity [GO:0016887]; ATP-dependent activity, acting on RNA [GO:0008186]; mRNA 3'-UTR binding [GO:0003730]; ribonucleoprotein complex binding [GO:0043021]; RNA binding [GO:0003723]; RNA helicase activity [GO:0003724]; transcription coactivator activity [GO:0003713]	alternative mRNA splicing, via spliceosome [GO:0000380]; androgen receptor signaling pathway [GO:0030521]; defense response to virus [GO:0051607]; epithelial to mesenchymal transition [GO:0001837]; immune system process [GO:0002376]; intracellular estrogen receptor signaling pathway [GO:0030520]; miRNA metabolic process [GO:0010586]; myoblast differentiation [GO:0045445]; positive regulation of t…	cytoplasm [GO:0005737]; cytosol [GO:0005829]; membrane [GO:0016020]; nuclear speck [GO:0016607]; nucleolus [GO:0005730]; nucleoplasm [GO:0005654]; nucleus [GO:0005634]; ribonucleoprotein complex [GO:1990904]	TRUE	FALSE	3	3	3	6.28247e-08	3.50631e-07	-1.2041	20.6646	5.48992e-13	9.85977e-12	-2.33597	20.0987	20.0605	20.1244	20.0027	21.2944	21.2444	21.2612	19.3103	18.7954	18.6864	20.0626	21.2667	18.9307	19.1046	19.2104	19.104	20.5542	20.2727	20.3301	18.4452	17.7167	17.8635	55	0	31	33	30
Q92834	Q92834	RPGR	X-linked retinitis pigmentosa GTPase regulator	sp|Q92834|RPGR_HUMAN X-linked retinitis pigmentosa GTPase regulator OS=Homo sapiens OX=9606 GN=RPGR PE=1 SV=2	113.32	10	15.6	guanyl-nucleotide exchange factor activity [GO:0005085]; RNA binding [GO:0003723]; ubiquitin protein ligase activity [GO:0061630]	cilium assembly [GO:0060271]; intracellular protein transport [GO:0006886]; intraciliary transport [GO:0042073]; protein ubiquitination [GO:0016567]; response to stimulus [GO:0050896]; ubiquitin-dependent protein catabolic process [GO:0006511]; visual perception [GO:0007601]	centrosome [GO:0005813]; ciliary basal body [GO:0036064]; cytoplasm [GO:0005737]; Golgi apparatus [GO:0005794]; photoreceptor outer segment [GO:0001750]; sperm flagellum [GO:0036126]	TRUE	FALSE	3	3	3	0.00114966	0.00261336	0.462664	12.3672	8.48753e-06	2.93764e-05	0.722319	12.497	12.5034	12.6256	12.6667	12.1365	12.1706	12.1006	12.7473	12.9589	12.8684	12.5986	12.1359	12.8582	11.435	11.5991	11.6554	11.2837	11.0864	11.0571	11.7697	11.7678	11.9331	10	0	5	7	6
Q92738	Q92738	USP6NL	USP6 N-terminal-like protein	sp|Q92738|US6NL_HUMAN USP6 N-terminal-like protein OS=Homo sapiens OX=9606 GN=USP6NL PE=1 SV=3	94.05	13	17.6	GTPase activator activity [GO:0005096]; small GTPase binding [GO:0031267]	Golgi organization [GO:0007030]; plasma membrane to endosome transport [GO:0048227]; positive regulation of GTPase activity [GO:0043547]; regulation of Golgi organization [GO:1903358]; retrograde transport, plasma membrane to Golgi [GO:0035526]; virion assembly [GO:0019068]	cytoplasmic vesicle [GO:0031410]; cytosol [GO:0005829]; plasma membrane [GO:0005886]; trans-Golgi network membrane [GO:0032588]	TRUE	FALSE	3	3	3	0.00107414	0.00246006	-2.00696	13.2433	0.155975	0.212287	-0.776018	13.8587	12.1435	12.0519	12.5239	14.1244	14.2975	14.3183	13.4593	13.486	13.4669	12.2398	14.2467	13.4707	10.9051	10.8555	11.3427	13.1017	13.0435	13.1048	12.3117	12.125	12.3616	14	0	4	4	3
Q92831	Q92831	KAT2B	Histone acetyltransferase KAT2B	sp|Q92831|KAT2B_HUMAN Histone acetyltransferase KAT2B OS=Homo sapiens OX=9606 GN=KAT2B PE=1 SV=3	92.95	4	4.9	acetyltransferase activity [GO:0016407]; chromatin binding [GO:0003682]; cyclin-dependent protein serine/threonine kinase inhibitor activity [GO:0004861]; diamine N-acetyltransferase activity [GO:0004145]; DNA-binding transcription factor binding [GO:0140297]; histone acetyltransferase activity [GO:0004402]; histone acetyltransferase binding [GO:0035035]; histone deacetylase binding [GO:0042826];…	cell cycle [GO:0007049]; cellular response to insulin stimulus [GO:0032869]; cellular response to oxidative stress [GO:0034599]; cellular response to parathyroid hormone stimulus [GO:0071374]; chromatin remodeling [GO:0006338]; gluconeogenesis [GO:0006094]; heart development [GO:0007507]; internal peptidyl-lysine acetylation [GO:0018393]; limb development [GO:0060173]; memory [GO:0007613]; N-term…	A band [GO:0031672]; actomyosin [GO:0042641]; ATAC complex [GO:0140672]; centrosome [GO:0005813]; cytosol [GO:0005829]; I band [GO:0031674]; kinetochore [GO:0000776]; mitotic spindle [GO:0072686]; nucleoplasm [GO:0005654]; nucleus [GO:0005634]; protein-containing complex [GO:0032991]; SAGA complex [GO:0000124]	TRUE	FALSE	0	3	0	0.45788	0.533729	-0.487422	10.2059	0.0389856	0.0619021	-1.42161	9.7388	10.1406	8.3079	11.4381	10.3227	10.1624	10.8637	8.95906	9.72833	8.39659	9.96219	10.4496	9.02799				9.50653	9.11476	9.85672				4	0.000143575	0	0	0
Q92828	Q92828	CORO2A	Coronin-2A	sp|Q92828|COR2A_HUMAN Coronin-2A OS=Homo sapiens OX=9606 GN=CORO2A PE=1 SV=2	59.73	9	17.7	actin filament binding [GO:0051015]	intracellular signal transduction [GO:0035556]	transcription repressor complex [GO:0017053]	TRUE	FALSE	3	3	3	0.0234086	0.0393906	0.631578	13.724	0.120669	0.169255	0.417371	13.6169	13.7973	14.4431	13.8791	13.5132	13.2977	13.4139	14.1351	13.7729	13.5689	14.0398	13.4083	13.8256	13.2959	13.9837	13.4349	13.2275	12.7806	12.9374	13.7246	13.1488	13.2006	10	0	8	8	8
Q92826	Q92826	HOXB13	Homeobox protein Hox-B13	sp|Q92826|HXB13_HUMAN Homeobox protein Hox-B13 OS=Homo sapiens OX=9606 GN=HOXB13 PE=1 SV=2	30.66	1	4.2	DNA-binding transcription factor activity, RNA polymerase II-specific [GO:0000981]; DNA-binding transcription repressor activity, RNA polymerase II-specific [GO:0001227]; methyl-CpG binding [GO:0008327]; RNA polymerase II cis-regulatory region sequence-specific DNA binding [GO:0000978]; sequence-specific DNA binding [GO:0043565]; sequence-specific double-stranded DNA binding [GO:1990837]	angiogenesis [GO:0001525]; epidermis development [GO:0008544]; epithelial cell maturation involved in prostate gland development [GO:0060743]; negative regulation of transcription by RNA polymerase II [GO:0000122]; prostate epithelial cord arborization involved in prostate glandular acinus morphogenesis [GO:0060527]; regulation of growth [GO:0040008]; regulation of transcription by RNA polymerase…	chromatin [GO:0000785]; nucleoplasm [GO:0005654]; transcription regulator complex [GO:0005667]	FALSE	FALSE	0	1	1				11.4432			0.942881	11.9147				11.4432			12.3861				11.4432	12.3861				13.1051			13.9231			1	0	0	0	0
Q92833	Q92833	JARID2	Protein Jumonji	sp|Q92833|JARD2_HUMAN Protein Jumonji OS=Homo sapiens OX=9606 GN=JARID2 PE=1 SV=2	138.65	13	13.1	chromatin binding [GO:0003682]; DNA binding [GO:0003677]; histone H3K27 methyltransferase activity [GO:0046976]; ubiquitin binding [GO:0043130]; ubiquitin modification-dependent histone binding [GO:0061649]	cardiac muscle cell proliferation [GO:0060038]; cellular response to leukemia inhibitory factor [GO:1990830]; central nervous system development [GO:0007417]; chromatin remodeling [GO:0006338]; dosage compensation by inactivation of X chromosome [GO:0009048]; facultative heterochromatin formation [GO:0140718]; liver development [GO:0001889]; negative regulation of cardiac muscle cell proliferatio…	chromatin [GO:0000785]; ESC/E(Z) complex [GO:0035098]; histone methyltransferase complex [GO:0035097]; mitochondrion [GO:0005739]; nucleoplasm [GO:0005654]; nucleus [GO:0005634]	TRUE	FALSE	2	3	3	0.00109531	0.00250425	-3.57622	13.2536	0.172131	0.23092	-1.33117	14.3761	12.4922	12.3751	9.52921	15.0748	15.1873	14.863	13.607	13.6498	13.8749	11.4655	15.0417	13.7105	10.9128	10.8376		13.7112	13.5922	13.3085	12.1184	11.9477	12.4286	13	0	4	3	0
Q92692	Q92692	NECTIN2	Nectin-2	sp|Q92692|NECT2_HUMAN Nectin-2 OS=Homo sapiens OX=9606 GN=NECTIN2 PE=1 SV=1	57.71	10	29	cell adhesion molecule binding [GO:0050839]; coreceptor activity [GO:0015026]; identical protein binding [GO:0042802]; protein homodimerization activity [GO:0042803]; virus receptor activity [GO:0001618]	acrosome assembly [GO:0001675]; adhesion of symbiont to host [GO:0044406]; cell part morphogenesis [GO:0032990]; cilium organization [GO:0044782]; coreceptor-mediated virion attachment to host cell [GO:0046814]; cytoskeleton organization [GO:0007010]; establishment of localization in cell [GO:0051649]; establishment of mitochondrion localization [GO:0051654]; fertilization [GO:0009566]; fusion of…	apical junction complex [GO:0043296]; cell surface [GO:0009986]; cell-cell contact zone [GO:0044291]; cell-cell junction [GO:0005911]; extracellular exosome [GO:0070062]; focal adhesion [GO:0005925]; membrane [GO:0016020]; plasma membrane [GO:0005886]; zonula adherens [GO:0005915]	TRUE	FALSE	3	3	3	2.56222e-12	5.75983e-11	-2.41472	13.2417	2.44107e-05	7.67374e-05	-0.887827	14.0051	12.3082	11.9523	11.8425	14.3315	14.5982	14.4175	13.6503	13.4894	13.5439	12.0343	14.449	13.5612	12.1023	11.7883	11.6937	14.3413	14.3765	14.2365	13.5352	13.1608	13.4711	17	0	6	4	4
Q92734	Q92734	TFG	Protein TFG	sp|Q92734|TFG_HUMAN Protein TFG OS=Homo sapiens OX=9606 GN=TFG PE=1 SV=2	43.42	15	40.2	identical protein binding [GO:0042802]	COPII vesicle coating [GO:0048208]; endoplasmic reticulum to Golgi vesicle-mediated transport [GO:0006888]; positive regulation of canonical NF-kappaB signal transduction [GO:0043123]	cytoplasm [GO:0005737]; cytosol [GO:0005829]; endoplasmic reticulum exit site [GO:0070971]; intracellular membrane-bounded organelle [GO:0043231]	TRUE	FALSE	3	3	3	2.25289e-08	1.43461e-07	-1.28465	17.472	0.618316	0.681603	0.073711	18.1511	16.7691	17.1185	16.6013	18.0275	18.2175	18.0978	18.27	18.1981	18.0959	16.8296	18.1143	18.188	17.2152	17.6066	17.1046	18.6893	18.648	18.5689	18.807	18.5215	18.6751	36	0	10	13	10
Q92556	Q92556	ELMO1	Engulfment and cell motility protein 1	sp|Q92556|ELMO1_HUMAN Engulfment and cell motility protein 1 OS=Homo sapiens OX=9606 GN=ELMO1 PE=1 SV=2	83.78	3	4.1	SH3 domain binding [GO:0017124]	actin cytoskeleton organization [GO:0030036]; actin filament organization [GO:0007015]; apoptotic process [GO:0006915]; cell motility [GO:0048870]; phagocytosis, engulfment [GO:0006911]; Rac protein signal transduction [GO:0016601]	cytoplasm [GO:0005737]; cytosol [GO:0005829]; guanyl-nucleotide exchange factor complex [GO:0032045]; membrane [GO:0016020]; plasma membrane [GO:0005886]	TRUE	FALSE	2	2	3	0.628117	0.693205	-0.366183	11.7161	0.1749	0.23391	1.04672	12.4225	13.0115	13.1266	8.46077	12.3785	12.642	10.677	12.7979	13.0072	13.0326	11.533	11.8992	12.9459	11.9796	12.1367		11.5623	11.5943		11.8569	11.8525	12.1338	3	0	2	3	0
Q92597	Q92597	NDRG1	Protein NDRG1	sp|Q92597|NDRG1_HUMAN Protein NDRG1 OS=Homo sapiens OX=9606 GN=NDRG1 PE=1 SV=1	42.81	9	44.4	cadherin binding [GO:0045296]; gamma-tubulin binding [GO:0043015]; microtubule binding [GO:0008017]; small GTPase binding [GO:0031267]	cellular response to hypoxia [GO:0071456]; DNA damage response, signal transduction by p53 class mediator [GO:0030330]; mast cell activation [GO:0045576]; negative regulation of cell population proliferation [GO:0008285]; peripheral nervous system myelin maintenance [GO:0032287]; response to metal ion [GO:0010038]; signal transduction [GO:0007165]	adherens junction [GO:0005912]; centrosome [GO:0005813]; cytoplasm [GO:0005737]; cytosol [GO:0005829]; extracellular exosome [GO:0070062]; microtubule [GO:0005874]; microtubule cytoskeleton [GO:0015630]; nucleus [GO:0005634]; perinuclear region of cytoplasm [GO:0048471]; plasma membrane [GO:0005886]; recycling endosome membrane [GO:0055038]	TRUE	FALSE	3	3	3	0.719039	0.77193	-0.0677937	15.2395	1.1166e-06	4.71709e-06	-1.27128	14.6377	15.2846	15.2425	15.0896	15.4522	14.992	15.3759	13.8125	14.2887	13.9052	15.2056	15.2734	14.0021	15.9532	15.9529	15.8153	16.3364	15.6448	16.0694	14.5718	14.8345	14.7068	14	0	8	8	9
Q92585	Q92585	MAML1	Mastermind-like protein 1	sp|Q92585|MAML1_HUMAN Mastermind-like protein 1 OS=Homo sapiens OX=9606 GN=MAML1 PE=1 SV=3	107.99	13	20.3	peptide antigen binding [GO:0042605]; protein kinase binding [GO:0019901]; transcription coactivator activity [GO:0003713]	atrioventricular node cell development [GO:0060928]; atrioventricular node development [GO:0003162]; myoblast differentiation [GO:0045445]; Notch signaling pathway [GO:0007219]; positive regulation of myotube differentiation [GO:0010831]; positive regulation of transcription by RNA polymerase II [GO:0045944]; positive regulation of transcription of Notch receptor target [GO:0007221]; protein phos…	MAML1-RBP-Jkappa- ICN1 complex [GO:0002193]; nuclear speck [GO:0016607]; nucleoplasm [GO:0005654]; nucleus [GO:0005634]	TRUE	FALSE	3	3	3	4.77624e-08	2.76543e-07	-1.36529	13.7928	1.50204e-14	3.90006e-13	-3.14411	12.9034	12.9104	13.3019	13.1182	14.3607	14.5769	14.4888	11.5097	11.0639	11.4204	13.1102	14.4755	11.3313	11.994	12.4274	12.259	13.66	13.6447	13.5973	10.6842	10.0248	10.6371	15	0	9	10	9
Q92581	Q92581	SLC9A6	Sodium/hydrogen exchanger 6	sp|Q92581|SL9A6_HUMAN Sodium/hydrogen exchanger 6 OS=Homo sapiens OX=9606 GN=SLC9A6 PE=1 SV=3	77.87	3	5.1	identical protein binding [GO:0042802]; potassium:proton antiporter activity [GO:0015386]; sodium:proton antiporter activity [GO:0015385]	axon extension [GO:0048675]; dendrite extension [GO:0097484]; establishment of cell polarity [GO:0030010]; monoatomic ion transport [GO:0006811]; neuron projection morphogenesis [GO:0048812]; potassium ion transmembrane transport [GO:0071805]; regulation of intracellular pH [GO:0051453]; sodium ion import across plasma membrane [GO:0098719]	early endosome membrane [GO:0031901]; endoplasmic reticulum membrane [GO:0005789]; intracellular membrane-bounded organelle [GO:0043231]; late endosome membrane [GO:0031902]; plasma membrane [GO:0005886]; recycling endosome [GO:0055037]; recycling endosome membrane [GO:0055038]	TRUE	FALSE	3	0	2	0.00103396	0.0023767	3.6641	11.4607	0.0277065	0.0456033	2.27086	10.764	13.2968	13.1151	13.4662	10.5293	8.34444	10.0121	12.7359	12.8828	10.0797	13.2927	9.62861	11.8995	13.0909	12.9511	13.3175				12.6208	12.5541		3	0	2	2	2
Q92576	Q92576	PHF3	PHD finger protein 3	sp|Q92576|PHF3_HUMAN PHD finger protein 3 OS=Homo sapiens OX=9606 GN=PHF3 PE=1 SV=3	229.34	74	41.5	metal ion binding [GO:0046872]	DNA-templated transcription [GO:0006351]	nucleus [GO:0005634]	TRUE	FALSE	3	3	3	6.82453e-16	8.14283e-14	-2.37709	16.1783	3.21796e-11	3.84262e-10	-1.34719	16.6933	15.0204	14.9347	15.0143	17.2713	17.3454	17.4839	15.9158	16.0281	16.1151	14.9898	17.3669	16.0197	12.6592	12.6154	12.7103	15.1258	14.9685	15.1476	13.6455	13.5442	13.887	100	0	51	54	55
Q92575	Q92575	UBXN4	UBX domain-containing protein 4	sp|Q92575|UBXN4_HUMAN UBX domain-containing protein 4 OS=Homo sapiens OX=9606 GN=UBXN4 PE=1 SV=2	56.74	14	44.1		response to unfolded protein [GO:0006986]; ubiquitin-dependent ERAD pathway [GO:0030433]	cytosol [GO:0005829]; endoplasmic reticulum [GO:0005783]; endoplasmic reticulum membrane [GO:0005789]; nuclear envelope [GO:0005635]	TRUE	FALSE	3	3	3	0.000806726	0.00189823	-0.433512	14.7111	1.82981e-07	9.31449e-07	0.851485	15.3536	14.4854	14.604	14.3937	14.8664	14.9097	15.0076	15.8072	15.7432	15.7877	14.4944	14.9279	15.7794	14.569	14.7295	14.5344	15.1656	14.9775	15.1161	15.9817	15.704	16.0044	20	0	10	11	9
Q92574	Q92574	TSC1	Hamartin	sp|Q92574|TSC1_HUMAN Hamartin OS=Homo sapiens OX=9606 GN=TSC1 PE=1 SV=2	129.69	21	23.6	ATPase inhibitor activity [GO:0042030]; Hsp70 protein binding [GO:0030544]; Hsp90 protein binding [GO:0051879]; protein-folding chaperone binding [GO:0051087]	activation of GTPase activity [GO:0090630]; adaptive immune response [GO:0002250]; adult locomotory behavior [GO:0008344]; associative learning [GO:0008306]; cardiac muscle cell differentiation [GO:0055007]; cell projection organization [GO:0030030]; cell-matrix adhesion [GO:0007160]; cellular response to oxygen-glucose deprivation [GO:0090650]; cellular response to starvation [GO:0009267]; cereb…	cell cortex [GO:0005938]; cytoplasm [GO:0005737]; cytosol [GO:0005829]; lamellipodium [GO:0030027]; lipid droplet [GO:0005811]; lysosomal membrane [GO:0005765]; membrane [GO:0016020]; nucleus [GO:0005634]; perinuclear region of cytoplasm [GO:0048471]; plasma membrane [GO:0005886]; postsynaptic density [GO:0014069]; protein folding chaperone complex [GO:0101031]; protein-containing complex [GO:003…	TRUE	FALSE	3	3	3	1.03087e-12	2.7734e-11	1.98857	14.7352	8.64757e-10	7.38904e-09	1.37149	14.4266	15.7921	15.6531	15.7431	13.8881	13.5707	13.7637	14.8563	15.2326	15.2482	15.7294	13.7409	15.1124	14.2383	14.1412	14.2464	12.55	12.0011	12.2348	13.3933	13.556	13.8274	23	0	20	18	19
Q92570	Q92570	NR4A3	Nuclear receptor subfamily 4 group A member 3	sp|Q92570|NR4A3_HUMAN Nuclear receptor subfamily 4 group A member 3 OS=Homo sapiens OX=9606 GN=NR4A3 PE=1 SV=3	68.19	2	5.4	cAMP response element binding [GO:0035497]; DNA binding [GO:0003677]; DNA-binding transcription activator activity, RNA polymerase II-specific [GO:0001228]; DNA-binding transcription factor activity, RNA polymerase II-specific [GO:0000981]; nuclear glucocorticoid receptor binding [GO:0035259]; nuclear receptor activity [GO:0004879]; nuclear steroid receptor activity [GO:0003707]; protein homodime…	animal organ regeneration [GO:0031100]; cellular respiration [GO:0045333]; cellular response to catecholamine stimulus [GO:0071870]; cellular response to corticotropin-releasing hormone stimulus [GO:0071376]; cellular response to leptin stimulus [GO:0044320]; common myeloid progenitor cell proliferation [GO:0035726]; energy homeostasis [GO:0097009]; fat cell differentiation [GO:0045444]; gastrula…	chromatin [GO:0000785]; nucleoplasm [GO:0005654]; nucleus [GO:0005634]; transcription regulator complex [GO:0005667]	TRUE	FALSE	2	3	0	0.0178452	0.0308105	-0.986021	11.2933	1.85851e-06	7.43736e-06	-2.52453	10.5241	10.7568	10.6437	11.0004	11.8893	11.7091	11.7605	9.15675	9.46375	9.16487	10.8003	11.7863	9.26179	10.6883	10.6172		12.0366	11.625	11.717				2	0	1	1	0
Q92569	Q92569	PIK3R3	Phosphatidylinositol 3-kinase regulatory subunit gamma	sp|Q92569|P55G_HUMAN Phosphatidylinositol 3-kinase regulatory subunit gamma OS=Homo sapiens OX=9606 GN=PIK3R3 PE=1 SV=2	54.41	6	20.8	1-phosphatidylinositol-3-kinase activity [GO:0016303]; 1-phosphatidylinositol-3-kinase regulator activity [GO:0046935]; phosphotyrosine residue binding [GO:0001784]	B cell differentiation [GO:0030183]; cell migration involved in sprouting angiogenesis [GO:0002042]; immune response [GO:0006955]; insulin receptor signaling pathway [GO:0008286]; negative regulation of anoikis [GO:2000811]; phosphatidylinositol 3-kinase signaling/protein kinase B signal transduction [GO:0043491]; phosphatidylinositol phosphate biosynthetic process [GO:0046854]; positive regulati…	cytosol [GO:0005829]; phosphatidylinositol 3-kinase complex [GO:0005942]; phosphatidylinositol 3-kinase complex, class IA [GO:0005943]	TRUE	FALSE	3	3	3	0.210872	0.276661	-0.33496	11.1814	0.000301402	0.000750033	1.12808	11.9129	11.3482	10.5156	11.178	11.4946	11.2229	11.3292	12.3274	12.4244	12.6791	11.0139	11.3489	12.477	10.6948	9.90411	10.5818	11.0569	10.5538	10.7007	11.7649	11.6483	12.1588	6	0	3	3	2
Q92564	Q92564	DCUN1D4	DCN1-like protein 4	sp|Q92564|DCNL4_HUMAN DCN1-like protein 4 OS=Homo sapiens OX=9606 GN=DCUN1D4 PE=1 SV=2	34.05	3	11.3	cullin family protein binding [GO:0097602]; ubiquitin conjugating enzyme binding [GO:0031624]; ubiquitin-like protein binding [GO:0032182]	positive regulation of protein neddylation [GO:2000436]; protein neddylation [GO:0045116]	nucleus [GO:0005634]; ubiquitin ligase complex [GO:0000151]	TRUE	FALSE	3	3	1	0.0377027	0.0603802	-1.20337	11.0611	0.00229694	0.00477419	-1.88639	10.7196	10.4744	10.5442	10.3596	11.7544	11.7946	11.4393	10.4481	9.81434	9.06669	10.4594	11.6628	9.77639	10.558	10.6697	10.5004	12.0536	11.8625	11.5478	10.6226			3	0	1	1	3
Q92562	Q92562	FIG4	Polyphosphoinositide phosphatase	sp|Q92562|FIG4_HUMAN Polyphosphoinositide phosphatase OS=Homo sapiens OX=9606 GN=FIG4 PE=1 SV=1	103.57	4	5	phosphatidylinositol-3,4,5-trisphosphate 5-phosphatase activity [GO:0034485]; phosphatidylinositol-3,5-bisphosphate 5-phosphatase activity [GO:0043813]; phosphatidylinositol-4,5-bisphosphate 5-phosphatase activity [GO:0004439]; protein serine/threonine phosphatase activity [GO:0004722]	locomotory behavior [GO:0007626]; myelin assembly [GO:0032288]; negative regulation of myelination [GO:0031642]; neuron development [GO:0048666]; phosphatidylinositol biosynthetic process [GO:0006661]; phosphatidylinositol dephosphorylation [GO:0046856]; pigmentation [GO:0043473]; vacuole organization [GO:0007033]	early endosome membrane [GO:0031901]; endosome membrane [GO:0010008]; Golgi membrane [GO:0000139]; intracellular membrane-bounded organelle [GO:0043231]; late endosome membrane [GO:0031902]; lipid droplet [GO:0005811]	TRUE	FALSE	1	0	2	0.00951604	0.0175373	1.81416	10.4115	0.00664733	0.0125686	1.9152	10.462	10.7779	10.7978	12.38	8.84197	9.65826	10.013	12.0063	12.1761	10.0765	11.3186	9.50441	11.4196			10.9628				10.6227	10.5789		4	0.000284738	0	0	2
Q92560	Q92560	BAP1	Ubiquitin carboxyl-terminal hydrolase BAP1	sp|Q92560|BAP1_HUMAN Ubiquitin carboxyl-terminal hydrolase BAP1 OS=Homo sapiens OX=9606 GN=BAP1 PE=1 SV=2	80.31	8	12.8	chromatin binding [GO:0003682]; chromatin DNA binding [GO:0031490]; cysteine-type deubiquitinase activity [GO:0004843]; histone H2A deubiquitinase activity [GO:0140950]; peptidase activity [GO:0008233]	common myeloid progenitor cell proliferation [GO:0035726]; erythrocyte maturation [GO:0043249]; gene expression [GO:0010467]; hematopoietic stem cell homeostasis [GO:0061484]; in utero embryonic development [GO:0001701]; leukocyte proliferation [GO:0070661]; macrophage homeostasis [GO:0061519]; mitotic cell cycle [GO:0000278]; monoubiquitinated protein deubiquitination [GO:0035520]; myeloid cell …	cytoplasm [GO:0005737]; cytosol [GO:0005829]; nucleoplasm [GO:0005654]; nucleus [GO:0005634]; PR-DUB complex [GO:0035517]	TRUE	FALSE	3	3	3	5.48916e-10	5.45577e-09	-1.62106	14.193	2.0596e-08	1.31278e-07	-1.3083	14.3493	13.4198	13.2145	13.513	15.0509	15.0116	14.9479	13.2609	13.9194	13.9053	13.3824	15.0035	13.6952	12.6732	12.5099	12.8237	14.5201	14.2494	14.2263	12.6052	13.0502	13.2919	9	0	6	6	7
Q92558	Q92558	WASF1	Actin-binding protein WASF1	sp|Q92558|WASF1_HUMAN Actin-binding protein WASF1 OS=Homo sapiens OX=9606 GN=WASF1 PE=1 SV=1	61.61	10	27.4	actin binding [GO:0003779]; Arp2/3 complex binding [GO:0071933]; protein kinase A binding [GO:0051018]; protein kinase A regulatory subunit binding [GO:0034237]	actin cytoskeleton organization [GO:0030036]; actin filament polymerization [GO:0030041]; cellular response to brain-derived neurotrophic factor stimulus [GO:1990416]; dendrite extension [GO:0097484]; lamellipodium morphogenesis [GO:0072673]; mitochondrion morphogenesis [GO:0070584]; modification of postsynaptic actin cytoskeleton [GO:0098885]; positive regulation of Arp2/3 complex-mediated actin…	actin cytoskeleton [GO:0015629]; cytoskeleton [GO:0005856]; cytosol [GO:0005829]; focal adhesion [GO:0005925]; lamellipodium [GO:0030027]; mitochondrial outer membrane [GO:0005741]; postsynapse [GO:0098794]; protein-containing complex [GO:0032991]; SCAR complex [GO:0031209]	TRUE	FALSE	3	3	3	1.58855e-08	1.05468e-07	-1.16328	14.6003	2.0413e-06	8.08196e-06	-0.846599	14.7587	13.9745	14.2456	13.8359	15.2707	15.2781	14.997	14.4293	14.453	14.1238	14.0187	15.182	14.3354	13.7685	14.0817	13.6872	15.2805	15.0565	14.816	14.3142	14.1244	14.0509	10	0	8	8	9
Q92552	Q92552	MRPS27	Small ribosomal subunit protein mS27	sp|Q92552|RT27_HUMAN Small ribosomal subunit protein mS27 OS=Homo sapiens OX=9606 GN=MRPS27 PE=1 SV=3	47.58	13	42.5	mitochondrial ribosome binding [GO:0097177]; rRNA binding [GO:0019843]; tRNA binding [GO:0000049]	cell population proliferation [GO:0008283]; mitochondrial translation [GO:0032543]; positive regulation of mitochondrial translation [GO:0070131]	cytoplasm [GO:0005737]; mitochondrial inner membrane [GO:0005743]; mitochondrial small ribosomal subunit [GO:0005763]; mitochondrion [GO:0005739]; nucleolus [GO:0005730]	TRUE	FALSE	3	3	3	8.71086e-08	4.71306e-07	-1.33722	14.0764	6.2568e-08	3.51926e-07	-1.36558	14.0622	13.6047	13.1716	13.447	14.7894	14.8264	14.6192	13.5609	13.1925	13.3849	13.4078	14.745	13.3794	13.2144	12.8232	13.1138	14.6148	14.4203	14.2538	13.2614	12.6794	13.1276	13	0	8	7	9
Q92599	Q92599	SEPTIN8	Septin-8	sp|Q92599|SEPT8_HUMAN Septin-8 OS=Homo sapiens OX=9606 GN=SEPTIN8 PE=1 SV=4	55.72	10	28.2	GTP binding [GO:0005525]; GTPase activity [GO:0003924]; molecular adaptor activity [GO:0060090]	cytoskeleton-dependent cytokinesis [GO:0061640]; regulation of intracellular protein transport [GO:0033157]; regulation of protein stability [GO:0031647]; regulation of SNARE complex assembly [GO:0035542]	axon [GO:0030424]; cell division site [GO:0032153]; microtubule cytoskeleton [GO:0015630]; presynapse [GO:0098793]; septin complex [GO:0031105]; septin ring [GO:0005940]; synaptic vesicle membrane [GO:0030672]	TRUE	FALSE	3	3	3	0.976281	0.981998	0.00385306	14.4611	0.000238919	0.000610419	-0.56967	14.1744	14.3372	14.4518	14.6002	14.6286	14.4335	14.3155	13.8867	14.1128	13.6692	14.4631	14.4592	13.8895	14.1984	14.3549	14.5186	14.7055	14.2789	14.2016	13.8387	13.8512	13.6635	11	0	7	8	9
Q92551	Q92551	IP6K1	Inositol hexakisphosphate kinase 1	sp|Q92551|IP6K1_HUMAN Inositol hexakisphosphate kinase 1 OS=Homo sapiens OX=9606 GN=IP6K1 PE=1 SV=3	50.2	6	22.2	ATP binding [GO:0005524]; inositol 5-diphosphate pentakisphosphate 5-kinase activity [GO:0052836]; inositol diphosphate tetrakisphosphate kinase activity [GO:0052839]; inositol heptakisphosphate kinase activity [GO:0000829]; inositol hexakisphosphate 1-kinase activity [GO:0052723]; inositol hexakisphosphate 3-kinase activity [GO:0052724]; inositol hexakisphosphate 5-kinase activity [GO:0000832]; …	inositol phosphate biosynthetic process [GO:0032958]; inositol phosphate metabolic process [GO:0043647]; negative regulation of cold-induced thermogenesis [GO:0120163]; phosphatidylinositol phosphate biosynthetic process [GO:0046854]; phosphorylation [GO:0016310]	cytoplasm [GO:0005737]; cytosol [GO:0005829]; fibrillar center [GO:0001650]; nucleoplasm [GO:0005654]; nucleus [GO:0005634]	TRUE	FALSE	3	3	3	0.418629	0.49585	0.340609	10.7791	0.0825279	0.12124	0.753565	10.9856	11.5071	10.5377	10.8034	10.7721	10.7579	10.2964	11.6666	11.0747	11.3458	10.9494	10.6088	11.3624	11.3011	10.3737	10.6547	10.7819	10.5363	10.1154	11.5515	10.7461	11.273	8	0	4	4	3
Q92547	Q92547	TOPBP1	DNA topoisomerase 2-binding protein 1	sp|Q92547|TOPB1_HUMAN DNA topoisomerase 2-binding protein 1 OS=Homo sapiens OX=9606 GN=TOPBP1 PE=1 SV=3	170.57	25	24	DNA binding [GO:0003677]; identical protein binding [GO:0042802]	DNA damage response [GO:0006974]; DNA metabolic process [GO:0006259]; DNA repair [GO:0006281]; DNA replication initiation [GO:0006270]; homologous recombination [GO:0035825]; mitotic DNA replication checkpoint signaling [GO:0033314]; mitotic G2 DNA damage checkpoint signaling [GO:0007095]; response to ionizing radiation [GO:0010212]	actin cytoskeleton [GO:0015629]; BRCA1-B complex [GO:0070532]; chromosome [GO:0005694]; condensed nuclear chromosome [GO:0000794]; cytoplasm [GO:0005737]; male germ cell nucleus [GO:0001673]; microtubule organizing center [GO:0005815]; nuclear body [GO:0016604]; nucleoplasm [GO:0005654]; nucleus [GO:0005634]; plasma membrane [GO:0005886]; PML body [GO:0016605]; spindle pole [GO:0000922]	TRUE	FALSE	3	3	3	4.17923e-10	4.35406e-09	-1.26604	14.5452	3.62786e-10	3.37074e-09	-1.27628	14.54	14.0194	13.685	14.032	15.2012	15.125	15.2083	13.9888	13.8749	13.8419	13.9121	15.1782	13.9019	12.0635	11.771	12.1332	13.4609	13.1533	13.2773	12.1237	11.7963	12.0191	30	0	19	17	18
Q92546	Q92546	RGP1	RAB6A-GEF complex partner protein 2	sp|Q92546|RGP1_HUMAN RAB6A-GEF complex partner protein 2 OS=Homo sapiens OX=9606 GN=RGP1 PE=1 SV=1	42.43	1	1.8	guanyl-nucleotide exchange factor activity [GO:0005085]; small GTPase binding [GO:0031267]	negative regulation of protein catabolic process [GO:0042177]; positive regulation of GTPase activity [GO:0043547]; retrograde transport, endosome to Golgi [GO:0042147]	cytosol [GO:0005829]; Golgi membrane [GO:0000139]; membrane [GO:0016020]; plasma membrane [GO:0005886]; protein-containing complex [GO:0032991]; Ric1-Rgp1 guanyl-nucleotide exchange factor complex [GO:0034066]; trans-Golgi network membrane [GO:0032588]	FALSE	FALSE	3	2	1			-0.321237	13.278			0.235404	13.5563	13.0601	13.0064	13.2857	13.3986	13.4787			13.674		13.1174	13.4386	13.674	12.9213	12.9096	13.204	13.4754	13.3242			13.4125		1	0.000143575	1	1	1
Q92545	Q92545	TMEM131	Transmembrane protein 131	sp|Q92545|TM131_HUMAN Transmembrane protein 131 OS=Homo sapiens OX=9606 GN=TMEM131 PE=1 SV=3	205.01	21	18.9			membrane [GO:0016020]	TRUE	FALSE	3	3	3	1.47564e-07	7.56337e-07	-1.17646	13.3203	1.67243e-06	6.76139e-06	0.998756	14.408	12.8867	12.7125	12.5972	13.7735	13.8372	14.1151	14.6482	14.9559	15.1179	12.7321	13.9086	14.9073	10.9307	10.7985	10.6984	12.0332	11.8655	12.184	12.7831	12.8772	13.295	23	0	9	6	10
Q92543	Q92543	SNX19	Sorting nexin-19	sp|Q92543|SNX19_HUMAN Sorting nexin-19 OS=Homo sapiens OX=9606 GN=SNX19 PE=1 SV=2	108.53	9	10.6	phosphatidylinositol binding [GO:0035091]	chondrocyte differentiation [GO:0002062]; dense core granule maturation [GO:1990502]; establishment of localization in cell [GO:0051649]; exocytosis [GO:0006887]; insulin secretion [GO:0030073]	cytoplasm [GO:0005737]; early endosome membrane [GO:0031901]; intracellular membrane-bounded organelle [GO:0043231]	TRUE	FALSE	3	3	3	0.240533	0.30978	0.264214	12.6914	1.03366e-07	5.50439e-07	1.75138	13.435	13.057	12.478	12.9354	12.4474	12.7022	12.5282	14.0472	14.2473	14.6375	12.8235	12.5593	14.3107	12.1406	11.6036	12.0762	11.7467	11.7701	11.6367	13.2216	13.2081	13.8542	10	0	6	4	5
Q92542	Q92542	NCSTN	Nicastrin	sp|Q92542|NICA_HUMAN Nicastrin OS=Homo sapiens OX=9606 GN=NCSTN PE=1 SV=2	78.36	4	9.4	aspartic endopeptidase activity, intramembrane cleaving [GO:0042500]; ATPase binding [GO:0051117]; growth factor receptor binding [GO:0070851]; protein-macromolecule adaptor activity [GO:0030674]	adult behavior [GO:0030534]; amyloid precursor protein biosynthetic process [GO:0042983]; amyloid precursor protein catabolic process [GO:0042987]; amyloid precursor protein metabolic process [GO:0042982]; amyloid-beta formation [GO:0034205]; cellular response to calcium ion [GO:0071277]; central nervous system myelination [GO:0022010]; cerebellum development [GO:0021549]; dopamine receptor signa…	azurophil granule membrane [GO:0035577]; early endosome [GO:0005769]; endoplasmic reticulum [GO:0005783]; endoplasmic reticulum membrane [GO:0005789]; endosome membrane [GO:0010008]; extracellular exosome [GO:0070062]; focal adhesion [GO:0005925]; gamma-secretase complex [GO:0070765]; Golgi apparatus [GO:0005794]; Golgi membrane [GO:0000139]; lysosomal membrane [GO:0005765]; melanosome [GO:004247…	TRUE	FALSE	3	3	3	0.000313582	0.000806406	-0.924732	12.907	4.32134e-06	1.58536e-05	1.32492	14.0318	12.106	12.4697	12.758	13.3452	13.4799	13.2829	14.5555	14.5496	14.9776	12.4446	13.3693	14.6942	11.4053	11.811	12.1145	12.8602	12.7635	12.6071	13.9456	13.7262	14.41	4	0	2	2	2
Q92541	Q92541	RTF1	RNA polymerase-associated protein RTF1 homolog	sp|Q92541|RTF1_HUMAN RNA polymerase-associated protein RTF1 homolog OS=Homo sapiens OX=9606 GN=RTF1 PE=1 SV=4	80.26	22	29.2	RNA binding [GO:0003723]; single-stranded DNA binding [GO:0003697]	blastocyst growth [GO:0001832]; endodermal cell fate commitment [GO:0001711]; negative regulation of transcription by RNA polymerase II [GO:0000122]; stem cell population maintenance [GO:0019827]; transcription elongation by RNA polymerase II [GO:0006368]; Wnt signaling pathway [GO:0016055]	Cdc73/Paf1 complex [GO:0016593]; nucleolus [GO:0005730]; nucleoplasm [GO:0005654]	TRUE	FALSE	3	3	3	2.38763e-11	3.71108e-10	-1.257	15.7157	1.44687e-16	9.05848e-15	-2.3617	15.1634	14.9212	15.1422	15.1982	16.3633	16.3015	16.3678	14.0274	14.1118	13.8083	15.0872	16.3442	13.9825	14.0048	14.2677	14.339	15.6626	15.3694	15.4763	13.2018	13.0727	13.025	27	0	20	21	22
Q92540	Q92540	SMG7	Nonsense-mediated mRNA decay factor SMG7	sp|Q92540|SMG7_HUMAN Nonsense-mediated mRNA decay factor SMG7 OS=Homo sapiens OX=9606 GN=SMG7 PE=1 SV=2	127.2	22	19.9	protein phosphatase 2A binding [GO:0051721]; telomerase RNA binding [GO:0070034]; telomeric DNA binding [GO:0042162]	mRNA export from nucleus [GO:0006406]; nuclear-transcribed mRNA catabolic process, nonsense-mediated decay [GO:0000184]; regulation of dephosphorylation [GO:0035303]	cytoplasm [GO:0005737]; cytosol [GO:0005829]; nucleus [GO:0005634]; telomerase holoenzyme complex [GO:0005697]	TRUE	FALSE	3	3	3	0.237981	0.30682	-0.122598	14.6948	0.00140125	0.00306063	0.372799	14.9425	14.5228	14.7371	14.6407	14.8047	14.7508	14.7129	15.0165	15.1801	15.1902	14.6335	14.7561	15.1289	13.2844	13.5407	13.4595	13.782	13.4967	13.4995	13.869	13.8191	14.085	25	0	18	21	17
Q92539	Q92539	LPIN2	Phosphatidate phosphatase LPIN2	sp|Q92539|LPIN2_HUMAN Phosphatidate phosphatase LPIN2 OS=Homo sapiens OX=9606 GN=LPIN2 PE=1 SV=1	99.34	4	5.7	phosphatidate phosphatase activity [GO:0008195]; transcription coactivator activity [GO:0003713]	cellular response to insulin stimulus [GO:0032869]; fatty acid catabolic process [GO:0009062]; lipid metabolic process [GO:0006629]; positive regulation of transcription by RNA polymerase II [GO:0045944]; triglyceride biosynthetic process [GO:0019432]	cytosol [GO:0005829]; endoplasmic reticulum membrane [GO:0005789]; nucleus [GO:0005634]	TRUE	FALSE	3	0	0	7.19752e-06	2.53903e-05	2.64263	11.701	0.0425307	0.066881	-0.956757	9.90132	13.1317	12.8346	13.1006	10.0064	10.3544	10.7783	8.40668	9.78709	10.0751	13.0223	10.3797	9.42294	12.0277	11.7725	12.0538							4	0.000143575	3	2	3
Q92538	Q92538	GBF1	Golgi-specific brefeldin A-resistance guanine nucleotide exchange factor 1	sp|Q92538|GBF1_HUMAN Golgi-specific brefeldin A-resistance guanine nucleotide exchange factor 1 OS=Homo sapiens OX=9606 GN=GBF1 PE=1 SV=2	206.31	28	17.6	guanyl-nucleotide exchange factor activity [GO:0005085]; phosphatidylinositol-3,4,5-trisphosphate binding [GO:0005547]; phosphatidylinositol-3,5-bisphosphate binding [GO:0080025]	cell activation involved in immune response [GO:0002263]; cellular response to virus [GO:0098586]; cilium assembly [GO:0060271]; COPI coating of Golgi vesicle [GO:0048205]; endoplasmic reticulum to Golgi vesicle-mediated transport [GO:0006888]; endoplasmic reticulum-Golgi intermediate compartment organization [GO:0097111]; establishment of monopolar cell polarity [GO:0061162]; Golgi disassembly […	cell leading edge [GO:0031252]; cis-Golgi network [GO:0005801]; cytosol [GO:0005829]; endoplasmic reticulum-Golgi intermediate compartment [GO:0005793]; Golgi apparatus [GO:0005794]; Golgi membrane [GO:0000139]; lipid droplet [GO:0005811]; membrane [GO:0016020]; trans-Golgi network [GO:0005802]	TRUE	FALSE	3	3	3	3.40907e-12	7.36688e-11	1.59082	14.277	7.226e-10	6.24606e-09	1.18193	14.0726	15.1182	15.0057	15.0933	13.5955	13.4977	13.3515	14.4669	14.6727	14.851	15.0724	13.4816	14.6635	12.8799	12.8093	12.9121	11.5729	11.2436	11.1381	12.3194	12.3116	12.7457	31	0	20	22	24
Q92530	Q92530	PSMF1	Proteasome inhibitor PI31 subunit	sp|Q92530|PSMF1_HUMAN Proteasome inhibitor PI31 subunit OS=Homo sapiens OX=9606 GN=PSMF1 PE=1 SV=2	29.8	4	13.3	endopeptidase inhibitor activity [GO:0004866]; proteasome binding [GO:0070628]; protein heterodimerization activity [GO:0046982]; protein homodimerization activity [GO:0042803]	negative regulation of proteasomal protein catabolic process [GO:1901799]; proteasome-mediated ubiquitin-dependent protein catabolic process [GO:0043161]; ubiquitin-dependent protein catabolic process [GO:0006511]	cytosol [GO:0005829]; endoplasmic reticulum [GO:0005783]; membrane [GO:0016020]; nucleoplasm [GO:0005654]; perinuclear region of cytoplasm [GO:0048471]; proteasome core complex [GO:0005839]	TRUE	FALSE	3	3	3	0.735484	0.786308	0.0840135	12.8762	0.000241511	0.000615633	-1.09046	12.289	12.9372	13.0406	12.7769	13.1238	12.4931	12.8857	11.687	11.8148	11.7294	12.9182	12.8342	11.7438	13.7312	13.8766	13.6282	14.1336	13.2715	13.7047	12.5719	12.4861	12.6566	4	0	3	3	3
Q92522	Q92522	H1-10	Histone H1.10	sp|Q92522|H1X_HUMAN Histone H1.10 OS=Homo sapiens OX=9606 GN=H1-10 PE=1 SV=1	22.47	11	42.3	cadherin binding [GO:0045296]; double-stranded DNA binding [GO:0003690]; nucleosomal DNA binding [GO:0031492]; RNA binding [GO:0003723]; structural constituent of chromatin [GO:0030527]	chromosome condensation [GO:0030261]; negative regulation of DNA recombination [GO:0045910]; nucleosome assembly [GO:0006334]	chromosome [GO:0005694]; nucleolus [GO:0005730]; nucleoplasm [GO:0005654]; nucleosome [GO:0000786]; nucleus [GO:0005634]	TRUE	FALSE	3	3	3	1.1493e-07	6.10562e-07	-1.82892	15.6676	9.58225e-05	0.000265803	-1.11226	16.026	14.4455	14.7846	15.0294	16.3869	16.632	16.7274	15.794	15.4229	15.1925	14.7532	16.5821	15.4698	15.2395	15.6206	15.8807	17.3966	17.4104	17.5464	16.6789	16.0943	16.1197	15	0	9	10	10
Q92598	Q92598	HSPH1	Heat shock protein 105 kDa	sp|Q92598|HS105_HUMAN Heat shock protein 105 kDa OS=Homo sapiens OX=9606 GN=HSPH1 PE=1 SV=1	96.8	42	61.3	adenyl-nucleotide exchange factor activity [GO:0000774]; alpha-tubulin binding [GO:0043014]; ATP binding [GO:0005524]; ATP-dependent protein folding chaperone [GO:0140662]	chaperone cofactor-dependent protein refolding [GO:0051085]; positive regulation of MHC class I biosynthetic process [GO:0045345]; positive regulation of NK T cell activation [GO:0051135]; protein folding [GO:0006457]; response to unfolded protein [GO:0006986]	cytoplasm [GO:0005737]; cytosol [GO:0005829]; endocytic vesicle lumen [GO:0071682]; extracellular exosome [GO:0070062]; extracellular region [GO:0005576]; microtubule [GO:0005874]; nucleoplasm [GO:0005654]; nucleus [GO:0005634]; protein-containing complex [GO:0032991]	TRUE	FALSE	3	3	3	7.20522e-05	0.000210868	0.374348	18.8982	0.171666	0.230366	0.106862	18.7644	19.0515	19.1993	19.0053	18.7928	18.6319	18.7083	18.7276	18.8413	18.8847	19.0854	18.711	18.8179	17.7504	17.9402	17.7614	17.7074	17.3151	17.4321	17.5173	17.4175	17.7168	63	0	36	37	38
Q92600	Q92600	CNOT9	CCR4-NOT transcription complex subunit 9	sp|Q92600|CNOT9_HUMAN CCR4-NOT transcription complex subunit 9 OS=Homo sapiens OX=9606 GN=CNOT9 PE=1 SV=1	33.61	8	29.4	epidermal growth factor receptor binding [GO:0005154]; kinase binding [GO:0019900]; nuclear receptor coactivator activity [GO:0030374]; protein domain specific binding [GO:0019904]; protein homodimerization activity [GO:0042803]	cytokine-mediated signaling pathway [GO:0019221]; negative regulation of intracellular estrogen receptor signaling pathway [GO:0033147]; negative regulation of translation [GO:0017148]; nuclear-transcribed mRNA poly(A) tail shortening [GO:0000289]; positive regulation of epidermal growth factor receptor signaling pathway [GO:0045742]; positive regulation of peptidyl-serine phosphorylation [GO:003…	CCR4-NOT complex [GO:0030014]; CCR4-NOT core complex [GO:0030015]; cytosol [GO:0005829]; membrane [GO:0016020]; nucleus [GO:0005634]; P-body [GO:0000932]; protein-containing complex [GO:0032991]	TRUE	FALSE	3	3	3	0.00106804	0.00244696	0.527264	14.7584	2.59918e-05	8.14021e-05	0.747689	14.8686	15.1935	14.8368	15.036	14.5745	14.4917	14.4181	15.1998	15.2931	15.2346	15.0221	14.4948	15.2425	15.3595	15.0447	15.2592	14.9563	14.642	14.6091	15.4567	15.3364	15.5337	10	0	6	6	6
Q92733	Q92733	PRCC	Proline-rich protein PRCC	sp|Q92733|PRCC_HUMAN Proline-rich protein PRCC OS=Homo sapiens OX=9606 GN=PRCC PE=1 SV=1	52.39	15	41.8		cell cycle [GO:0007049]; regulation of cell cycle [GO:0051726]	nuclear speck [GO:0016607]; nucleoplasm [GO:0005654]; nucleus [GO:0005634]	TRUE	FALSE	3	3	3	2.40364e-11	3.72731e-10	-2.06341	15.0716	2.47267e-18	4.20649e-16	-4.76602	13.7203	14.0528	14.0256	14.0412	16.1226	16.1054	16.0818	11.675	11.1554	11.1814	14.0399	16.1033	11.3373	14.3063	14.3211	14.3519	16.5918	16.3432	16.3603	12.0194	11.2861	11.568	19	0	10	10	10
Q92636	Q92636	NSMAF	Protein FAN	sp|Q92636|FAN_HUMAN Protein FAN OS=Homo sapiens OX=9606 GN=NSMAF PE=1 SV=2	104.31	3	4.1	sphingomyelin phosphodiesterase activator activity [GO:0016230]	ceramide metabolic process [GO:0006672]; positive regulation of apoptotic process [GO:0043065]; signal transduction [GO:0007165]	cytoplasm [GO:0005737]; cytosol [GO:0005829]	TRUE	FALSE	3	0	2	0.0101693	0.0186489	2.6282	11.5274	0.103461	0.147748	1.58127	11.0039	13.1227	12.1944	13.2073	10.7341	9.97524	9.93048	10.6934	12.6073	12.0829	12.8415	10.2133	11.7945	12.1283	11.2419	12.27					11.4902	11.2216	3	0	1	1	1
Q92698	Q92698	RAD54L	DNA repair and recombination protein RAD54-like	sp|Q92698|RAD54_HUMAN DNA repair and recombination protein RAD54-like OS=Homo sapiens OX=9606 GN=RAD54L PE=1 SV=2	84.3	7	10.2	ATP binding [GO:0005524]; ATP hydrolysis activity [GO:0016887]; ATP-dependent chromatin remodeler activity [GO:0140658]; ATP-dependent DNA/DNA annealing activity [GO:0036310]; DNA translocase activity [GO:0015616]; helicase activity [GO:0004386]; metal ion binding [GO:0046872]	chromosome organization [GO:0051276]; determination of adult lifespan [GO:0008340]; DNA recombination [GO:0006310]; DNA repair [GO:0006281]; double-strand break repair via synthesis-dependent strand annealing [GO:0045003]; meiotic cell cycle [GO:0051321]; reciprocal meiotic recombination [GO:0007131]; response to ionizing radiation [GO:0010212]; response to xenobiotic stimulus [GO:0009410]	nucleoplasm [GO:0005654]; nucleus [GO:0005634]; protein-containing complex [GO:0032991]	TRUE	FALSE	3	3	0	0.00049517	0.0012173	-1.31555	12.2838	5.5782e-07	2.54379e-06	-2.27943	11.8018	11.6867	11.5799	11.6114	12.9616	12.8554	13.0076	11.6493	10.586	9.75093	11.626	12.9415	10.6621	10.5479	10.483	10.5297	12.0384	11.7009	11.8937				7	0	5	5	2
Q92696	Q92696	RABGGTA	Geranylgeranyl transferase type-2 subunit alpha	sp|Q92696|PGTA_HUMAN Geranylgeranyl transferase type-2 subunit alpha OS=Homo sapiens OX=9606 GN=RABGGTA PE=1 SV=2	65.03	5	9	Rab geranylgeranyltransferase activity [GO:0004663]; small GTPase binding [GO:0031267]; zinc ion binding [GO:0008270]	protein geranylgeranylation [GO:0018344]; protein modification process [GO:0036211]; visual perception [GO:0007601]	cytoplasm [GO:0005737]; cytosol [GO:0005829]; plasma membrane [GO:0005886]; Rab-protein geranylgeranyltransferase complex [GO:0005968]	TRUE	FALSE	3	0	2	0.00391245	0.00788493	3.39467	11.81	0.116389	0.163835	1.71037	10.9679	13.8579	13.1882	13.476	9.86924	10.1833	10.2856	13.3663	12.8417	9.26112	13.5074	10.1127	11.8231	12.8634	12.2357	12.5388				12.4628	11.7245		5	0	5	3	4
Q92945	Q92945	KHSRP	Far upstream element-binding protein 2	sp|Q92945|FUBP2_HUMAN Far upstream element-binding protein 2 OS=Homo sapiens OX=9606 GN=KHSRP PE=1 SV=4	73.07	39	61.2	DNA binding [GO:0003677]; mRNA 3'-UTR AU-rich region binding [GO:0035925]; mRNA binding [GO:0003729]; protein folding chaperone [GO:0044183]; RNA binding [GO:0003723]	3'-UTR-mediated mRNA destabilization [GO:0061158]; cellular response to cytokine stimulus [GO:0071345]; miRNA metabolic process [GO:0010586]; mRNA processing [GO:0006397]; mRNA transport [GO:0051028]; negative regulation of low-density lipoprotein particle clearance [GO:0010989]; negative regulation of nitric oxide biosynthetic process [GO:0045019]; positive regulation of mRNA catabolic process […	cytoplasm [GO:0005737]; cytosol [GO:0005829]; membrane [GO:0016020]; nucleoplasm [GO:0005654]; nucleus [GO:0005634]	TRUE	FALSE	3	3	3	5.98349e-17	1.40771e-14	-1.83524	21.3647	9.64635e-18	1.07701e-15	-2.01308	21.2758	20.408	20.399	20.5341	22.2152	22.2485	22.3832	20.229	20.3309	20.2478	20.447	22.2823	20.2692	19.5322	19.5652	19.7155	21.5551	21.357	21.5323	19.4441	19.3323	19.5051	64	0	34	33	35
Q92688	Q92688	ANP32B	Acidic leucine-rich nuclear phosphoprotein 32 family member B	sp|Q92688|AN32B_HUMAN Acidic leucine-rich nuclear phosphoprotein 32 family member B OS=Homo sapiens OX=9606 GN=ANP32B PE=1 SV=1	28.77	3	15.9	histone binding [GO:0042393]; RNA polymerase binding [GO:0070063]	activation of cysteine-type endopeptidase activity involved in apoptotic process [GO:0006919]; inner ear development [GO:0048839]; negative regulation of cell differentiation [GO:0045596]; nucleosome assembly [GO:0006334]; positive regulation of protein export from nucleus [GO:0046827]; regulation of apoptotic process [GO:0042981]; roof of mouth development [GO:0060021]; vasculature development […	cytoplasm [GO:0005737]; extracellular exosome [GO:0070062]; nucleoplasm [GO:0005654]; nucleus [GO:0005634]	TRUE	FALSE	3	3	1	0.125247	0.175529	-1.36419	13.7488	0.000489247	0.00116719	-3.53617	12.6628	12.2963	13.3981	13.5056	14.795	13.7775	14.7201	9.95674	12.0665	10.6608	13.0667	14.4309	10.8947	13.3799	14.5236	14.6463	16.0943	14.8453	15.8286		13.0274		4	0	1	1	2
Q92686	Q92686	NRGN	Neurogranin	sp|Q92686|NEUG_HUMAN Neurogranin OS=Homo sapiens OX=9606 GN=NRGN PE=1 SV=1	7.61	1	17.9	calmodulin binding [GO:0005516]	nervous system development [GO:0007399]; signal transduction [GO:0007165]	cytosol [GO:0005829]	FALSE	FALSE	1	0	1				11.7756				10.8991		11.7756					10.8991			11.7756		10.8991		14.071					13.2434			1	0	1	1	0
Q92685	Q92685	ALG3	Dol-P-Man:Man(5)GlcNAc(2)-PP-Dol alpha-1,3-mannosyltransferase	sp|Q92685|ALG3_HUMAN Dol-P-Man:Man(5)GlcNAc(2)-PP-Dol alpha-1,3-mannosyltransferase OS=Homo sapiens OX=9606 GN=ALG3 PE=1 SV=1	50.09	1	2.7	alpha-1,3-mannosyltransferase activity [GO:0000033]; dol-P-Man:Man(5)GlcNAc(2)-PP-Dol alpha-1,3-mannosyltransferase activity [GO:0052925]	dolichol-linked oligosaccharide biosynthetic process [GO:0006488]; protein glycosylation [GO:0006486]	endoplasmic reticulum [GO:0005783]; endoplasmic reticulum membrane [GO:0005789]	FALSE	FALSE	2	3	3			-0.307038	12.3037			0.459179	12.6868	12.1096		12.1907	12.2762	12.3815	12.7137	12.7403	13.1355	12.8733	12.1501	12.4572	12.9164	12.2756		12.4139	12.658	12.5319	12.9047	12.9972	13.1788	13.1724	1	0	1	0	1
Q92674	Q92674	CENPI	Centromere protein I	sp|Q92674|CENPI_HUMAN Centromere protein I OS=Homo sapiens OX=9606 GN=CENPI PE=1 SV=2	86.66	2	2.9		CENP-A containing chromatin assembly [GO:0034080]; chromosome segregation [GO:0007059]; mitotic sister chromatid segregation [GO:0000070]; sex differentiation [GO:0007548]	cytosol [GO:0005829]; inner kinetochore [GO:0000939]; kinetochore [GO:0000776]; nuclear body [GO:0016604]; nucleoplasm [GO:0005654]; nucleus [GO:0005634]	TRUE	FALSE	1	2	3	0.276238	0.348235	-0.900181	10.5283	0.359813	0.435403	0.75375	11.3553	9.8867	9.49292	10.855	12.2403	8.7563	11.9386	12.3272	11.2059	11.6633	10.0782	10.9784	11.7321			9.84373	11.3875		10.8951	11.3496	10.0147	10.728	2	0.000143575	0	0	1
Q92673	Q92673	SORL1	Sortilin-related receptor	sp|Q92673|SORL_HUMAN Sortilin-related receptor OS=Homo sapiens OX=9606 GN=SORL1 PE=1 SV=2	248.27	10	5.1	amyloid-beta binding [GO:0001540]; low-density lipoprotein particle binding [GO:0030169]; low-density lipoprotein particle receptor activity [GO:0005041]; neuropeptide binding [GO:0042923]; small GTPase binding [GO:0031267]; transmembrane signaling receptor activity [GO:0004888]	adaptive thermogenesis [GO:1990845]; cell migration [GO:0016477]; diet induced thermogenesis [GO:0002024]; endosome to plasma membrane protein transport [GO:0099638]; insulin receptor recycling [GO:0038020]; negative regulation of amyloid-beta formation [GO:1902430]; negative regulation of aspartic-type endopeptidase activity involved in amyloid precursor protein catabolic process [GO:1902960]; n…	cell surface [GO:0009986]; early endosome [GO:0005769]; early endosome membrane [GO:0031901]; endoplasmic reticulum [GO:0005783]; endoplasmic reticulum membrane [GO:0005789]; endosome [GO:0005768]; endosome membrane [GO:0010008]; extracellular exosome [GO:0070062]; extracellular space [GO:0005615]; Golgi apparatus [GO:0005794]; Golgi cisterna [GO:0031985]; Golgi membrane [GO:0000139]; membrane [G…	TRUE	FALSE	3	2	3	0.1196	0.168638	0.74446	10.4436	0.00063575	0.0014886	1.84804	10.9954	10.9588	10.5612	10.9275	10.5775	10.305	9.33157	11.7804	12.0025	11.9753	10.8158	10.0714	11.9194	8.25805	7.90246	8.28395	8.09247	7.58859		9.17052	9.17913	9.40766	10	0	5	4	4
Q92667	Q92667	AKAP1	A-kinase anchor protein 1, mitochondrial	sp|Q92667|AKAP1_HUMAN A-kinase anchor protein 1, mitochondrial OS=Homo sapiens OX=9606 GN=AKAP1 PE=1 SV=1	97.28	45	56.6	protein kinase A regulatory subunit binding [GO:0034237]; RNA binding [GO:0003723]	antiviral innate immune response [GO:0140374]; apoptotic process [GO:0006915]	cytosol [GO:0005829]; membrane [GO:0016020]; mitochondrial outer membrane [GO:0005741]; mitochondrion [GO:0005739]	TRUE	FALSE	3	3	3	4.00014e-05	0.000122922	-0.65297	19.7672	1.36803e-10	1.42748e-09	1.48719	20.8372	19.5307	19.3344	19.457	20.0139	20.0404	20.2267	21.3905	21.5682	21.7838	19.4407	20.0936	21.5808	18.4622	18.3079	18.4457	19.1612	18.9562	19.1831	20.413	20.377	20.8484	67	0	32	33	33
Q92665	Q92665	MRPS31	Small ribosomal subunit protein mS31	sp|Q92665|RT31_HUMAN Small ribosomal subunit protein mS31 OS=Homo sapiens OX=9606 GN=MRPS31 PE=1 SV=3	45.29	8	22	protein domain specific binding [GO:0019904]; RNA binding [GO:0003723]; structural constituent of ribosome [GO:0003735]	mitochondrial translation [GO:0032543]	mitochondrial inner membrane [GO:0005743]; mitochondrial small ribosomal subunit [GO:0005763]; mitochondrion [GO:0005739]; nucleolus [GO:0005730]	TRUE	FALSE	3	3	3	6.21313e-05	0.000183598	-1.04466	13.6443	5.06407e-09	3.65169e-08	-2.00537	13.164	13.274	12.9527	13.1392	14.2107	14.32	13.9693	12.5307	12.1857	11.7675	13.122	14.1667	12.1613	13.0681	12.7887	12.9905	14.2205	14.0983	13.7882	12.4156	11.857	11.6947	8	0	4	2	3
Q92664	Q92664	GTF3A	Transcription factor IIIA	sp|Q92664|TF3A_HUMAN Transcription factor IIIA OS=Homo sapiens OX=9606 GN=GTF3A PE=1 SV=3	41.49	1	3.3	5S rRNA binding [GO:0008097]; DNA binding [GO:0003677]; metal ion binding [GO:0046872]	ribosomal large subunit biogenesis [GO:0042273]; rRNA transcription [GO:0009303]; transcription by RNA polymerase III [GO:0006383]	nucleoplasm [GO:0005654]; nucleus [GO:0005634]	FALSE	FALSE	0	1	0				10.6685				10.6685				10.6685							10.6685					10.8898						1	0	0	1	0
Q92643	Q92643	PIGK	GPI-anchor transamidase	sp|Q92643|GPI8_HUMAN GPI-anchor transamidase OS=Homo sapiens OX=9606 GN=PIGK PE=1 SV=2	45.22	3	9.9	GPI-anchor transamidase activity [GO:0003923]; protein disulfide isomerase activity [GO:0003756]	attachment of GPI anchor to protein [GO:0016255]; proteolysis [GO:0006508]	endoplasmic reticulum membrane [GO:0005789]; GPI-anchor transamidase complex [GO:0042765]; membrane [GO:0016020]	TRUE	FALSE	3	3	3	0.00102889	0.00236613	0.850478	11.858	2.19015e-06	8.61021e-06	1.44899	12.1572	12.701	12.0127	12.1359	11.4354	11.3452	11.5176	12.5579	12.9774	13.1097	12.2832	11.4327	12.8817	12.6326	11.9863	12.1246	11.5827	11.261	11.4741	12.5803	12.7863	13.1744	3	0	2	2	2
Q92628	Q92628	KIAA0232	Uncharacterized protein KIAA0232	sp|Q92628|K0232_HUMAN Uncharacterized protein KIAA0232 OS=Homo sapiens OX=9606 GN=KIAA0232 PE=1 SV=5	154.69	8	8.8	ATP binding [GO:0005524]			TRUE	FALSE	3	1	3	0.794207	0.834833	0.11152	10.7852	0.135791	0.188141	0.655447	11.0572	10.6796	11.0843	10.759	10.3584	10.8581	10.9719	11.4247	11.3271	11.4029	10.841	10.7295	11.3849	9.37851	9.82517	9.51509	9.273			10.2145	9.90327	10.2349	8	0	4	1	3
Q92604	Q92604	LPGAT1	Acyl-CoA:lysophosphatidylglycerol acyltransferase 1	sp|Q92604|LGAT1_HUMAN Acyl-CoA:lysophosphatidylglycerol acyltransferase 1 OS=Homo sapiens OX=9606 GN=LPGAT1 PE=1 SV=1	43.06	4	17.6	1-acylglycerol-3-phosphate O-acyltransferase activity [GO:0003841]; 2-acylglycerol O-acyltransferase activity [GO:0003846]; 2-acylglycerol-3-phosphate O-acyltransferase activity [GO:0047144]; 2-acylglycerophosphocholine O-acyltransferase activity [GO:0047190]; acyltransferase activity [GO:0016746]; lysophosphatidylethanolamine acyltransferase activity [GO:0071618]; lysophospholipid acyltransferas…	phosphatidylethanolamine acyl-chain remodeling [GO:0036152]; phosphatidylglycerol acyl-chain remodeling [GO:0036148]; phosphatidylinositol acyl-chain remodeling [GO:0036149]; phospholipid biosynthetic process [GO:0008654]; positive regulation of fatty acid biosynthetic process [GO:0045723]; triglyceride biosynthetic process [GO:0019432]	cytoplasm [GO:0005737]; endomembrane system [GO:0012505]; endoplasmic reticulum [GO:0005783]; endoplasmic reticulum membrane [GO:0005789]; membrane [GO:0016020]	TRUE	FALSE	2	3	3	0.728312	0.780634	-0.179211	11.6217	0.0785815	0.116053	0.942567	12.1826	12.361	11.7805	10.4547	11.6784	11.4725	11.9829	12.3025	12.8785	12.7805	11.5321	11.7113	12.6538	12.3666	11.828		11.8997	11.4623	12.0134	12.399	12.7614	12.9192	4	0.000143575	3	3	0
Q92626	Q92626	PXDN	Peroxidasin homolog	sp|Q92626|PXDN_HUMAN Peroxidasin homolog OS=Homo sapiens OX=9606 GN=PXDN PE=1 SV=2	165.17	1	0.6	extracellular matrix structural constituent [GO:0005201]; heme binding [GO:0020037]; interleukin-1 receptor antagonist activity [GO:0005152]; lactoperoxidase activity [GO:0140825]; laminin-1 binding [GO:0043237]; metal ion binding [GO:0046872]; oxidoreductase activity, acting on peroxide as acceptor [GO:0016684]; peroxidase activity [GO:0004601]	angiogenesis [GO:0001525]; basement membrane assembly [GO:0070831]; basement membrane organization [GO:0071711]; cell adhesion [GO:0007155]; collagen fibril organization [GO:0030199]; extracellular matrix organization [GO:0030198]; eye development [GO:0001654]; hydrogen peroxide catabolic process [GO:0042744]; immune response [GO:0006955]; protein homooligomerization [GO:0051260]; protein homotri…	basement membrane [GO:0005604]; cell surface [GO:0009986]; collagen-containing extracellular matrix [GO:0062023]; endoplasmic reticulum [GO:0005783]; extracellular exosome [GO:0070062]; extracellular matrix [GO:0031012]; extracellular region [GO:0005576]; extracellular space [GO:0005615]	FALSE	FALSE	0	0	0																														1	0.000284738	1	0	0
Q92625	Q92625	ANKS1A	Ankyrin repeat and SAM domain-containing protein 1A	sp|Q92625|ANS1A_HUMAN Ankyrin repeat and SAM domain-containing protein 1A OS=Homo sapiens OX=9606 GN=ANKS1A PE=1 SV=4	123.03	22	27.3	ephrin receptor binding [GO:0046875]	ephrin receptor signaling pathway [GO:0048013]; neuron remodeling [GO:0016322]; substrate-dependent cell migration [GO:0006929]	cytosol [GO:0005829]; neuron projection [GO:0043005]; nucleoplasm [GO:0005654]	TRUE	FALSE	3	3	3	1.91477e-06	7.69006e-06	0.721719	13.5985	0.100816	0.144494	0.188379	13.3319	13.9315	14.0778	13.8689	13.4764	13.204	13.0326	13.3899	13.4429	13.4454	13.9594	13.2377	13.4261	12.5126	12.7008	12.5072	12.2732	11.7694	11.6386	12.0618	11.9013	12.1595	28	0	20	21	18
Q92623	Q92623	TTC9	Tetratricopeptide repeat protein 9A	sp|Q92623|TTC9A_HUMAN Tetratricopeptide repeat protein 9A OS=Homo sapiens OX=9606 GN=TTC9 PE=1 SV=3	24.36	1	5		bone development [GO:0060348]		FALSE	FALSE	1	2	0			0.151616	11.5231				11.4473		11.5989		11.515		11.3797				11.5989	11.4473			12.3094		12.3992		12.0731				1	0	0	1	0
Q92621	Q92621	NUP205	Nuclear pore complex protein Nup205	sp|Q92621|NU205_HUMAN Nuclear pore complex protein Nup205 OS=Homo sapiens OX=9606 GN=NUP205 PE=1 SV=3	227.78	25	15.9	structural constituent of nuclear pore [GO:0017056]	mRNA transport [GO:0051028]; nuclear pore complex assembly [GO:0051292]; nuclear pore organization [GO:0006999]; nucleocytoplasmic transport [GO:0006913]; protein transport [GO:0015031]	cytosol [GO:0005829]; membrane [GO:0016020]; nuclear envelope [GO:0005635]; nuclear membrane [GO:0031965]; nuclear periphery [GO:0034399]; nuclear pore [GO:0005643]; nuclear pore inner ring [GO:0044611]	TRUE	FALSE	3	3	3	0.29955	0.373059	0.192136	15.4896	0.00364339	0.00725107	0.59309	15.6901	15.808	15.2049	15.7441	15.3675	15.4099	15.4031	15.6618	15.9969	16.3011	15.5856	15.3935	15.9866	13.4468	12.8856	13.4401	13.222	13.0329	13.0668	13.3914	13.513	14.073	30	0	19	14	18
Q92620	Q92620	DHX38	Pre-mRNA-splicing factor ATP-dependent RNA helicase PRP16	sp|Q92620|PRP16_HUMAN Pre-mRNA-splicing factor ATP-dependent RNA helicase PRP16 OS=Homo sapiens OX=9606 GN=DHX38 PE=1 SV=2	140.42	37	33.4	3'-5' RNA helicase activity [GO:0034458]; ATP binding [GO:0005524]; ATP hydrolysis activity [GO:0016887]; RNA binding [GO:0003723]; RNA helicase activity [GO:0003724]	mRNA splicing, via spliceosome [GO:0000398]	catalytic step 2 spliceosome [GO:0071013]; membrane [GO:0016020]; nucleoplasm [GO:0005654]; nucleus [GO:0005634]; spliceosomal complex [GO:0005681]	TRUE	FALSE	3	3	3	1.74713e-13	6.23166e-12	-1.89387	16.065	3.32308e-17	2.86728e-15	-2.94511	15.5394	15.0579	15.167	15.1293	17.0751	16.9951	16.9656	14.1705	13.996	14.034	15.1181	17.0119	14.0668	13.4287	13.5798	13.5573	15.6616	15.3503	15.3613	12.6322	12.2441	12.5379	46	0	29	27	26
Q92618	Q92618	ZNF516	Zinc finger protein 516	sp|Q92618|ZN516_HUMAN Zinc finger protein 516 OS=Homo sapiens OX=9606 GN=ZNF516 PE=1 SV=1	124.21	18	19.3	cis-regulatory region sequence-specific DNA binding [GO:0000987]; DNA-binding transcription factor activity, RNA polymerase II-specific [GO:0000981]; DNA-binding transcription factor binding [GO:0140297]; metal ion binding [GO:0046872]; RNA polymerase II cis-regulatory region sequence-specific DNA binding [GO:0000978]	adipose tissue development [GO:0060612]; brown fat cell differentiation [GO:0050873]; positive regulation of cold-induced thermogenesis [GO:0120162]; positive regulation of DNA-templated transcription [GO:0045893]; regulation of DNA-templated transcription [GO:0006355]; response to cold [GO:0009409]	nucleus [GO:0005634]	TRUE	FALSE	3	3	3	8.46908e-07	3.62288e-06	-0.967718	12.6504	1.4346e-06	5.91407e-06	-0.932964	12.6678	12.1722	11.982	12.3455	13.1566	12.9577	13.2886	11.9929	12.2805	12.3306	12.1666	13.1343	12.2013	10.3596	10.2113	10.5901	11.5597	11.1294	11.5009	10.2711	10.3452	10.6511	18	0	11	12	15
Q92616	Q92616	GCN1	Stalled ribosome sensor GCN1	sp|Q92616|GCN1_HUMAN Stalled ribosome sensor GCN1 OS=Homo sapiens OX=9606 GN=GCN1 PE=1 SV=7	292.52	63	28.6	cadherin binding [GO:0045296]; molecular adaptor activity [GO:0060090]; protein kinase regulator activity [GO:0019887]; protein serine/threonine kinase activator activity [GO:0043539]; RNA binding [GO:0003723]; stalled ribosome sensor activity [GO:0170011]; translation factor activity, RNA binding [GO:0008135]	cellular response to amino acid starvation [GO:0034198]; cellular response to leucine starvation [GO:1990253]; GCN2-mediated signaling [GO:0140469]; regulation of translation [GO:0006417]; rescue of stalled ribosome [GO:0072344]	cytoplasm [GO:0005737]; cytosol [GO:0005829]; cytosolic ribosome [GO:0022626]; membrane [GO:0016020]; polysome [GO:0005844]; ribosome [GO:0005840]	TRUE	FALSE	3	3	3	3.35213e-14	1.70121e-12	2.02991	15.9986	2.7226e-07	1.33715e-06	0.821783	15.3945	17.1964	16.7628	17.0814	15.035	14.9559	14.9599	15.8142	15.712	15.89	17.0135	14.9836	15.8054	14.0923	13.7007	14.0345	12.1466	11.8361	11.8808	12.801	12.4852	12.919	72	0	61	57	56
Q92615	Q92615	LARP4B	La-related protein 4B	sp|Q92615|LAR4B_HUMAN La-related protein 4B OS=Homo sapiens OX=9606 GN=LARP4B PE=1 SV=3	80.5	29	42.7	mRNA 3'-UTR binding [GO:0003730]; RNA binding [GO:0003723]	positive regulation of 3'-UTR-mediated mRNA stabilization [GO:1905870]; positive regulation of translation [GO:0045727]	cytoplasmic stress granule [GO:0010494]; cytosol [GO:0005829]; membrane [GO:0016020]; nucleolus [GO:0005730]; polysomal ribosome [GO:0042788]	TRUE	FALSE	3	3	3	0.0404257	0.0641581	-0.143517	18.068	0.00180256	0.00384077	0.235298	18.2574	17.9391	18.117	17.9326	18.1958	18.1014	18.1221	18.3122	18.4237	18.3893	17.9962	18.1398	18.3751	17.1926	17.4125	17.2433	17.665	17.3392	17.4005	17.6565	17.5545	17.776	36	0	24	25	23
Q92614	Q92614	MYO18A	Unconventional myosin-XVIIIa	sp|Q92614|MY18A_HUMAN Unconventional myosin-XVIIIa OS=Homo sapiens OX=9606 GN=MYO18A PE=1 SV=3	232.97	78	42.1	actin filament binding [GO:0051015]; ADP binding [GO:0043531]; ATP binding [GO:0005524]; ATP-dependent activity, acting on DNA [GO:0008094]; DNA binding [GO:0003677]; RNA binding [GO:0003723]	actomyosin structure organization [GO:0031032]; asymmetric Golgi ribbon formation [GO:0090164]; cell migration [GO:0016477]; DNA metabolic process [GO:0006259]; Golgi organization [GO:0007030]; Golgi ribbon formation [GO:0090161]; Golgi vesicle budding [GO:0048194]; negative regulation of apoptotic process [GO:0043066]; positive regulation of opsonization [GO:1903028]; positive regulation of prot…	actomyosin [GO:0042641]; cell surface [GO:0009986]; cytoplasm [GO:0005737]; endoplasmic reticulum-Golgi intermediate compartment [GO:0005793]; Golgi membrane [GO:0000139]; membrane [GO:0016020]; myosin filament [GO:0032982]; myosin II complex [GO:0016460]; trans-Golgi network [GO:0005802]	TRUE	FALSE	3	3	3	0.177533	0.237812	0.648147	15.4203	0.00770936	0.0143698	1.37225	15.7824	15.0574	16.8147	15.3611	15.0892	15.2255	14.974	16.5934	16.3394	16.4727	15.7444	15.0962	16.4685	12.6105	14.4097	12.9713	12.8579	12.7628	12.552	14.2373	13.7697	14.1589	100	0	45	64	49
Q92613	Q92613	JADE3	Protein Jade-3	sp|Q92613|JADE3_HUMAN Protein Jade-3 OS=Homo sapiens OX=9606 GN=JADE3 PE=1 SV=1	93.75	11	17.3	metal ion binding [GO:0046872]	regulation of cell cycle [GO:0051726]; regulation of cell growth [GO:0001558]; regulation of DNA biosynthetic process [GO:2000278]; regulation of DNA replication [GO:0006275]; regulation of DNA-templated transcription [GO:0006355]; regulation of transcription by RNA polymerase II [GO:0006357]	histone acetyltransferase complex [GO:0000123]; nucleoplasm [GO:0005654]	TRUE	FALSE	3	3	3	0.00607708	0.0117558	-1.2474	13.1477	0.000921263	0.00207936	-1.57868	12.9821	12.4907	12.2701	12.8113	13.7623	13.7626	13.7894	13.1556	11.5946	11.8281	12.524	13.7714	12.1928	11.5348	11.3561	11.9125	13.022	12.7909	12.8584	12.2905	10.5159	11.0053	11	0	6	6	8
Q92610	Q92610	ZNF592	Zinc finger protein 592	sp|Q92610|ZN592_HUMAN Zinc finger protein 592 OS=Homo sapiens OX=9606 GN=ZNF592 PE=1 SV=2	137.44	8	7.3	DNA binding [GO:0003677]; DNA-binding transcription factor activity [GO:0003700]; insulin receptor substrate binding [GO:0043560]; metal ion binding [GO:0046872]; PH domain binding [GO:0042731]	negative regulation of insulin receptor signaling pathway [GO:0046627]; regulation of peptidyl-tyrosine phosphorylation [GO:0050730]	nucleus [GO:0005634]	TRUE	FALSE	3	3	3	0.114087	0.161956	-0.28368	13.0514	0.0029843	0.00604531	-0.579419	12.9035	13.0352	12.695	12.9983	13.1613	13.1158	13.3025	12.4326	12.677	12.7318	12.9095	13.1932	12.6138	11.2013	10.903	11.2216	11.5431	11.2661	11.4935	10.6895	10.7203	11.0309	8	0	7	6	6
Q92609	Q92609	TBC1D5	TBC1 domain family member 5	sp|Q92609|TBCD5_HUMAN TBC1 domain family member 5 OS=Homo sapiens OX=9606 GN=TBC1D5 PE=1 SV=1	88.95	18	28.6	AP-2 adaptor complex binding [GO:0035612]; GTPase activator activity [GO:0005096]; protein-containing complex binding [GO:0044877]; retromer complex binding [GO:1905394]	autophagy [GO:0006914]; macroautophagy [GO:0016236]; positive regulation of receptor internalization [GO:0002092]; protein transport [GO:0015031]; response to starvation [GO:0042594]; retrograde transport, endosome to Golgi [GO:0042147]	autophagosome [GO:0005776]; cytosol [GO:0005829]; endosome membrane [GO:0010008]; Golgi apparatus [GO:0005794]; intracellular membrane-bounded organelle [GO:0043231]; retromer complex [GO:0030904]	TRUE	FALSE	3	3	3	0.455875	0.531669	0.0620633	15.4567	0.867499	0.895711	-0.013794	15.4188	15.5297	15.545	15.3886	15.4988	15.4795	15.2989	15.4802	15.524	15.2316	15.4878	15.4257	15.4119	14.4978	14.5551	14.4139	14.6825	14.4319	14.2919	14.5392	14.3694	14.3328	21	0	15	14	15
Q92934	Q92934	BAD	Bcl2-associated agonist of cell death	sp|Q92934|BAD_HUMAN Bcl2-associated agonist of cell death OS=Homo sapiens OX=9606 GN=BAD PE=1 SV=3	18.38	3	19.6	cysteine-type endopeptidase activator activity involved in apoptotic process [GO:0008656]; lipid binding [GO:0008289]; phospholipid binding [GO:0005543]; protein kinase binding [GO:0019901]; protein phosphatase binding [GO:0019903]	activation of cysteine-type endopeptidase activity [GO:0097202]; activation of cysteine-type endopeptidase activity involved in apoptotic process [GO:0006919]; ADP metabolic process [GO:0046031]; apoptotic process [GO:0006915]; ATP metabolic process [GO:0046034]; cellular response to hypoxia [GO:0071456]; cellular response to lipid [GO:0071396]; cellular response to mechanical stimulus [GO:007126…	BAD-BCL-2 complex [GO:0097138]; cytosol [GO:0005829]; mitochondrial outer membrane [GO:0005741]; mitochondrion [GO:0005739]	TRUE	FALSE	2	3	3	0.370846	0.448024	-0.567197	11.3398	0.056438	0.0863981	1.25392	12.2503	11.9358	11.8466	9.38618	11.7139	11.8682	11.2881	12.7169	12.7993	13.1157	11.0562	11.6234	12.8773	13.0194	12.9721		13.0132	12.9361	12.3966	13.8913	13.7602	14.3324	3	0	2	2	0
Q92974	Q92974	ARHGEF2	Rho guanine nucleotide exchange factor 2	sp|Q92974|ARHG2_HUMAN Rho guanine nucleotide exchange factor 2 OS=Homo sapiens OX=9606 GN=ARHGEF2 PE=1 SV=4	111.47	35	40.4	guanyl-nucleotide exchange factor activity [GO:0005085]; microtubule binding [GO:0008017]; small GTPase binding [GO:0031267]; zinc ion binding [GO:0008270]	actin filament organization [GO:0007015]; asymmetric neuroblast division [GO:0055059]; cell cycle [GO:0007049]; cell morphogenesis [GO:0000902]; cellular hyperosmotic response [GO:0071474]; cellular response to muramyl dipeptide [GO:0071225]; cellular response to tumor necrosis factor [GO:0071356]; innate immune response [GO:0045087]; intracellular protein transport [GO:0006886]; negative regulat…	bicellular tight junction [GO:0005923]; cytoplasm [GO:0005737]; cytoplasmic vesicle [GO:0031410]; cytoskeleton [GO:0005856]; cytosol [GO:0005829]; focal adhesion [GO:0005925]; Golgi apparatus [GO:0005794]; microtubule [GO:0005874]; protein-containing complex [GO:0032991]; ruffle membrane [GO:0032587]; spindle [GO:0005819]; vesicle [GO:0031982]	TRUE	FALSE	3	3	3	1.22746e-09	1.10521e-08	0.680065	15.0539	0.0223762	0.0375402	0.160315	14.794	15.4113	15.3527	15.4178	14.7495	14.7046	14.6874	14.8213	14.9358	14.8654	15.3939	14.7138	14.8742	13.8834	13.8667	13.9471	13.4373	13.1611	13.1845	13.3842	13.2852	13.4707	44	0	32	30	31
Q92947	Q92947	GCDH	Glutaryl-CoA dehydrogenase, mitochondrial	sp|Q92947|GCDH_HUMAN Glutaryl-CoA dehydrogenase, mitochondrial OS=Homo sapiens OX=9606 GN=GCDH PE=1 SV=1	48.1	2	5	fatty-acyl-CoA binding [GO:0000062]; flavin adenine dinucleotide binding [GO:0050660]; glutaryl-CoA dehydrogenase activity [GO:0004361]	fatty acid beta-oxidation using acyl-CoA dehydrogenase [GO:0033539]; fatty-acyl-CoA biosynthetic process [GO:0046949]; tryptophan metabolic process [GO:0006568]	mitochondrial matrix [GO:0005759]; mitochondrion [GO:0005739]	FALSE	FALSE	1	1	1			-1.98723	11.4343			-0.807598	12.0241			10.4407			12.4279		11.6203		10.4407	12.4279	11.6203			10.4294			12.3844		11.4292		2	0.00424516	0	0	1
Q92953	Q92953	KCNB2	Potassium voltage-gated channel subfamily B member 2	sp|Q92953|KCNB2_HUMAN Potassium voltage-gated channel subfamily B member 2 OS=Homo sapiens OX=9606 GN=KCNB2 PE=2 SV=2	102.5	3	3.2	delayed rectifier potassium channel activity [GO:0005251]; protein heterodimerization activity [GO:0046982]	potassium ion transmembrane transport [GO:0071805]; potassium ion transport [GO:0006813]; protein homooligomerization [GO:0051260]; protein localization to plasma membrane [GO:0072659]; regulation of monoatomic ion transmembrane transport [GO:0034765]; regulation of smooth muscle contraction [GO:0006940]	dendrite [GO:0030425]; neuronal cell body [GO:0043025]; neuronal cell body membrane [GO:0032809]; perikaryon [GO:0043204]; plasma membrane [GO:0005886]; voltage-gated potassium channel complex [GO:0008076]	TRUE	FALSE	0	0	3	0.760754	0.807926	-0.207903	9.7472	0.0945336	0.136512	1.1816	10.442	9.07082	10.0199	9.83906	10.2958	8.40948	10.8482	11.3075	10.9342	10.8566	9.64325	9.85115	11.0328							10.3664	9.7796	9.95777	3	0.00282752	0	0	0
Q96B45	Q96B45	BORCS7	BLOC-1-related complex subunit 7	sp|Q96B45|BORC7_HUMAN BLOC-1-related complex subunit 7 OS=Homo sapiens OX=9606 GN=BORCS7 PE=3 SV=2	11.69	4	50		lysosome localization [GO:0032418]; organelle transport along microtubule [GO:0072384]; regulation of endosome size [GO:0051036]; regulation of lysosome size [GO:0062196]	BORC complex [GO:0099078]; cytoplasmic side of lysosomal membrane [GO:0098574]	TRUE	FALSE	3	3	3	0.0197613	0.0338051	-0.405005	13.6248	0.00178083	0.00380413	0.575304	14.115	13.5656	13.5196	13.1818	13.9424	13.6342	13.9054	14.2493	14.635	14.3237	13.4223	13.8273	14.4026	15.2341	15.2301	14.9075	15.8266	15.287	15.5989	16.0086	16.1808	16.1253	7	0	2	2	2
Q96B36	Q96B36	AKT1S1	Proline-rich AKT1 substrate 1	sp|Q96B36|AKTS1_HUMAN Proline-rich AKT1 substrate 1 OS=Homo sapiens OX=9606 GN=AKT1S1 PE=1 SV=1	27.37	6	30.9	protein kinase inhibitor activity [GO:0004860]; protein serine/threonine kinase inhibitor activity [GO:0030291]	negative regulation of cell size [GO:0045792]; negative regulation of protein kinase activity [GO:0006469]; negative regulation of TOR signaling [GO:0032007]; negative regulation of TORC1 signaling [GO:1904262]; neurotrophin TRK receptor signaling pathway [GO:0048011]; regulation of apoptotic process [GO:0042981]; regulation of neuron apoptotic process [GO:0043523]	cytoplasm [GO:0005737]; cytosol [GO:0005829]; nucleoplasm [GO:0005654]; TORC1 complex [GO:0031931]	TRUE	FALSE	3	3	3	1.27464e-08	8.70422e-08	1.1966	15.0805	0.652416	0.712045	0.0599103	14.5122	15.5963	15.9299	15.5102	14.4829	14.6207	14.3431	14.5956	14.7408	14.29	15.6788	14.4822	14.5421	16.5279	16.9034	16.499	15.6302	15.5365	15.2995	15.618	15.5497	15.3547	7	0	6	6	6
Q96B26	Q96B26	EXOSC8	Exosome complex component RRP43	sp|Q96B26|EXOS8_HUMAN Exosome complex component RRP43 OS=Homo sapiens OX=9606 GN=EXOSC8 PE=1 SV=1	30.02	7	29.7	identical protein binding [GO:0042802]; mRNA 3'-UTR AU-rich region binding [GO:0035925]	exonucleolytic catabolism of deadenylated mRNA [GO:0043928]; exonucleolytic trimming to generate mature 3'-end of 5.8S rRNA from tricistronic rRNA transcript (SSU-rRNA, 5.8S rRNA, LSU-rRNA) [GO:0000467]; nuclear mRNA surveillance [GO:0071028]; nuclear polyadenylation-dependent mRNA catabolic process [GO:0071042]; nuclear polyadenylation-dependent rRNA catabolic process [GO:0071035]; nuclear polya…	chromosome [GO:0005694]; cytoplasm [GO:0005737]; cytoplasmic exosome (RNase complex) [GO:0000177]; cytosol [GO:0005829]; exosome (RNase complex) [GO:0000178]; fibrillar center [GO:0001650]; intracellular membrane-bounded organelle [GO:0043231]; nuclear exosome (RNase complex) [GO:0000176]; nucleolar exosome (RNase complex) [GO:0101019]; nucleolus [GO:0005730]; nucleoplasm [GO:0005654]; nucleus [G…	TRUE	FALSE	3	3	3	0.000158446	0.000432706	-0.899362	15.3666	2.49038e-06	9.62667e-06	-1.25684	15.1879	15.0231	14.664	15.0636	16.044	15.4963	15.9086	14.7071	14.7788	14.1924	14.9169	15.8163	14.5594	15.8172	15.5	15.9149	17.0537	16.2746	16.7275	15.592	15.4501	15.1196	8	0	6	6	6
Q96B23	Q96B23	ARK2N	Protein ARK2N	sp|Q96B23|ARK2N_HUMAN Protein ARK2N OS=Homo sapiens OX=9606 GN=ARK2N PE=1 SV=3	43.37	7	23.5	transcription corepressor activity [GO:0003714]; ubiquitin protein ligase activity [GO:0061630]	negative regulation of viral life cycle [GO:1903901]; ubiquitin-dependent protein catabolic process [GO:0006511]	chromatin [GO:0000785]; nucleus [GO:0005634]	TRUE	FALSE	3	3	2	0.02114	0.0359891	-1.30722	14.0777	1.23549e-06	5.17563e-06	-3.5528	12.9549	13.353	13.5473	13.372	14.8221	14.7254	14.6464	12.6946	11.8894	8.95141	13.4241	14.7313	11.1785	14.147	14.3833	14.2232	15.8318	15.5038	15.4654	13.5795	12.5608		7	0	2	3	2
Q96B01	Q96B01	RAD51AP1	RAD51-associated protein 1	sp|Q96B01|R51A1_HUMAN RAD51-associated protein 1 OS=Homo sapiens OX=9606 GN=RAD51AP1 PE=1 SV=1	38.43	4	13.1	D-loop DNA binding [GO:0062037]; DNA binding [GO:0003677]; DNA secondary structure binding [GO:0000217]; double-stranded DNA binding [GO:0003690]; RNA binding [GO:0003723]; single-stranded DNA binding [GO:0003697]	cellular response to ionizing radiation [GO:0071479]; DNA damage response [GO:0006974]; DNA repair [GO:0006281]; double-strand break repair via homologous recombination [GO:0000724]; interstrand cross-link repair [GO:0036297]; meiotic cell cycle [GO:0051321]; positive regulation of double-strand break repair via homologous recombination [GO:1905168]; positive regulation of reciprocal meiotic reco…	chromatin [GO:0000785]; chromosome [GO:0005694]; chromosome, telomeric region [GO:0000781]; nucleoplasm [GO:0005654]; nucleus [GO:0005634]; protein-containing complex [GO:0032991]	TRUE	FALSE	3	3	3	3.96777e-09	3.07996e-08	-2.07802	13.5176	5.54652e-11	6.31907e-10	-2.65259	13.2303	12.033	12.5526	12.8501	14.6485	14.4429	14.5784	11.9153	11.7172	12.0795	12.4786	14.5566	11.904	12.2865	12.8481	13.1608	15.1177	14.6807	14.8568	12.2597	11.8479	12.4661	4	0	3	3	2
Q96AY4	Q96AY4	TTC28	Tetratricopeptide repeat protein 28	sp|Q96AY4|TTC28_HUMAN Tetratricopeptide repeat protein 28 OS=Homo sapiens OX=9606 GN=TTC28 PE=1 SV=4	270.71	29	14.9	kinase binding [GO:0019900]	cell cycle [GO:0007049]; cell division [GO:0051301]; regulation of mitotic cell cycle [GO:0007346]	cytoplasm [GO:0005737]; microtubule organizing center [GO:0005815]; midbody [GO:0030496]; spindle pole [GO:0000922]	TRUE	FALSE	3	3	3	1.45798e-05	4.86161e-05	0.750564	12.8773	0.00428061	0.00840687	0.426311	12.7152	13.3397	13.1668	13.2513	12.7663	12.3527	12.3871	12.8734	13.0085	12.9032	13.2526	12.502	12.9283	10.582	10.451	10.5507	10.2243	9.57922	9.65426	10.2065	10.128	10.2786	31	0	27	24	25
Q96AY3	Q96AY3	FKBP10	Peptidyl-prolyl cis-trans isomerase FKBP10	sp|Q96AY3|FKB10_HUMAN Peptidyl-prolyl cis-trans isomerase FKBP10 OS=Homo sapiens OX=9606 GN=FKBP10 PE=1 SV=1	64.2	1	1.5	calcium ion binding [GO:0005509]; FK506 binding [GO:0005528]; peptidyl-prolyl cis-trans isomerase activity [GO:0003755]	aorta morphogenesis [GO:0035909]; collagen fibril organization [GO:0030199]; extracellular matrix assembly [GO:0085029]; in utero embryonic development [GO:0001701]; peptidyl-proline modification [GO:0018208]; protein folding [GO:0006457]; wound healing [GO:0042060]	endoplasmic reticulum [GO:0005783]; endoplasmic reticulum lumen [GO:0005788]; membrane [GO:0016020]; mitochondrial intermembrane space [GO:0005758]	FALSE	FALSE	0	1	2				12.9229			0.45824	13.152						12.9229	13.1457	13.6165			12.9229	13.3811						12.1138	12.4026	12.6598		1	0.0009572	0	0	0
Q96AY2	Q96AY2	EME1	Crossover junction endonuclease EME1	sp|Q96AY2|EME1_HUMAN Crossover junction endonuclease EME1 OS=Homo sapiens OX=9606 GN=EME1 PE=1 SV=2	63.21	8	17.7	DNA binding [GO:0003677]; endonuclease activity [GO:0004519]; metal ion binding [GO:0046872]	double-strand break repair [GO:0006302]; mitotic intra-S DNA damage checkpoint signaling [GO:0031573]; replication fork processing [GO:0031297]; resolution of meiotic recombination intermediates [GO:0000712]; response to intra-S DNA damage checkpoint signaling [GO:0072429]	endodeoxyribonuclease complex [GO:1905347]; heterochromatin [GO:0000792]; Holliday junction resolvase complex [GO:0048476]; nuclear replication fork [GO:0043596]; nucleolus [GO:0005730]; nucleoplasm [GO:0005654]	TRUE	FALSE	3	3	3	0.0205537	0.0350532	-0.877671	12.9549	0.00102467	0.00229496	-1.33826	12.7246	12.3021	12.7606	12.4856	13.4091	13.2521	13.5201	11.9595	12.0208	12.1861	12.5161	13.3937	12.0555	11.6976	12.198	11.9383	13.0203	12.6318	12.9406	11.4459	11.2936	11.7147	9	0	5	4	6
Q96AX1	Q96AX1	VPS33A	Vacuolar protein sorting-associated protein 33A	sp|Q96AX1|VP33A_HUMAN Vacuolar protein sorting-associated protein 33A OS=Homo sapiens OX=9606 GN=VPS33A PE=1 SV=1	67.57	4	7.4		autophagosome maturation [GO:0097352]; endosomal vesicle fusion [GO:0034058]; endosome to lysosome transport [GO:0008333]; intracellular protein transport [GO:0006886]; lysosome localization [GO:0032418]; melanosome localization [GO:0032400]; platelet formation [GO:0030220]; regulation of developmental pigmentation [GO:0048070]; regulation of lysosomal lumen pH [GO:0035751]; regulation of SNARE c…	autophagosome [GO:0005776]; clathrin-coated vesicle [GO:0030136]; CORVET complex [GO:0033263]; early endosome [GO:0005769]; endosome membrane [GO:0010008]; HOPS complex [GO:0030897]; late endosome [GO:0005770]; late endosome membrane [GO:0031902]; lysosomal membrane [GO:0005765]; lysosome [GO:0005764]; perinuclear region of cytoplasm [GO:0048471]	TRUE	FALSE	3	3	3	0.959012	0.968993	-0.0186952	12.5801	0.0275541	0.0453748	0.853165	13.016	12.6889	12.3877	12.6355	12.5492	12.5507	12.6684	13.3447	13.4219	13.5611	12.5707	12.5894	13.4426	11.8132	11.5539	11.8169	11.8891	11.6591	11.8175	12.5598	12.4234	12.8184	4	0	3	4	4
Q96AV8	Q96AV8	E2F7	Transcription factor E2F7	sp|Q96AV8|E2F7_HUMAN Transcription factor E2F7 OS=Homo sapiens OX=9606 GN=E2F7 PE=1 SV=3	99.83	5	6.6	cis-regulatory region sequence-specific DNA binding [GO:0000987]; DNA-binding transcription factor activity [GO:0003700]; DNA-binding transcription factor activity, RNA polymerase II-specific [GO:0000981]; DNA-binding transcription repressor activity [GO:0001217]; DNA-binding transcription repressor activity, RNA polymerase II-specific [GO:0001227]; identical protein binding [GO:0042802]; RNA pol…	chorionic trophoblast cell differentiation [GO:0060718]; DNA damage response, signal transduction by p53 class mediator [GO:0030330]; hepatocyte differentiation [GO:0070365]; negative regulation of cell population proliferation [GO:0008285]; negative regulation of cytokinesis [GO:0032466]; negative regulation of G1/S transition of mitotic cell cycle [GO:2000134]; negative regulation of transcript…	chromatin [GO:0000785]; nuclear speck [GO:0016607]; nucleoplasm [GO:0005654]; RNA polymerase II transcription regulator complex [GO:0090575]	TRUE	FALSE	0	3	0	0.304034	0.3778	-0.763145	10.7358	0.0104222	0.0188903	-2.04287	10.096	10.6199	10.2395	10.2035	11.2807	10.9532	11.1184	7.35395	9.82312	10.0466	10.3543	11.1174	9.07454				10.4645	9.90553	10.1114				5	0.000143575	0	0	0
Q96AT9	Q96AT9	RPE	Ribulose-phosphate 3-epimerase	sp|Q96AT9|RPE_HUMAN Ribulose-phosphate 3-epimerase OS=Homo sapiens OX=9606 GN=RPE PE=1 SV=1	24.91	1	8.3	D-ribulose-phosphate 3-epimerase activity [GO:0004750]; identical protein binding [GO:0042802]; metal ion binding [GO:0046872]; protein homodimerization activity [GO:0042803]	carbohydrate metabolic process [GO:0005975]; pentose-phosphate shunt [GO:0006098]; pentose-phosphate shunt, non-oxidative branch [GO:0009052]	cytosol [GO:0005829]; extracellular exosome [GO:0070062]	FALSE	FALSE	1	0	0				10.3038							10.3038							10.3038					11.6145							1	0.00785752	0	0	1
Q96AT1	Q96AT1	KIAA1143	Uncharacterized protein KIAA1143	sp|Q96AT1|K1143_HUMAN Uncharacterized protein KIAA1143 OS=Homo sapiens OX=9606 GN=KIAA1143 PE=1 SV=2	17.45	5	39				TRUE	FALSE	3	3	2	0.00193168	0.00417161	-0.742798	13.0689	1.34699e-11	1.71223e-10	-2.81928	12.0306	12.3968	12.9113	12.7844	13.5486	13.3586	13.4137	10.3011	11.173	10.3889	12.6975	13.4403	10.621	13.3283	13.8848	13.7732	14.6959	14.2744	14.3702	11.3235		11.4536	6	0	5	5	5
Q96AQ6	Q96AQ6	PBXIP1	Pre-B-cell leukemia transcription factor-interacting protein 1	sp|Q96AQ6|PBIP1_HUMAN Pre-B-cell leukemia transcription factor-interacting protein 1 OS=Homo sapiens OX=9606 GN=PBXIP1 PE=1 SV=1	80.59	18	34.7	DNA-binding transcription factor binding [GO:0140297]; transcription coactivator activity [GO:0003713]; transcription corepressor activity [GO:0003714]	articular cartilage development [GO:0061975]; cell adhesion [GO:0007155]; cell migration [GO:0016477]; extracellular matrix disassembly [GO:0022617]; gene expression involved in extracellular matrix organization [GO:1901148]; hemopoiesis [GO:0030097]; negative regulation of DNA-templated transcription [GO:0045892]; positive regulation of chondrocyte proliferation [GO:1902732]; positive regulation…	chromatin [GO:0000785]; cytosol [GO:0005829]; membrane [GO:0016020]; microtubule [GO:0005874]; nucleoplasm [GO:0005654]; nucleus [GO:0005634]; transcription regulator complex [GO:0005667]	TRUE	FALSE	3	3	3	0.00498224	0.00982803	-0.328963	14.6381	1.78037e-12	2.84647e-11	1.57416	15.5897	14.6119	14.5709	14.2382	14.7715	14.7511	14.8852	16.1698	16.453	16.5074	14.4736	14.8026	16.3768	13.9584	13.9594	13.642	14.3338	14.082	14.2567	15.6073	15.6769	15.9872	20	0	9	9	8
Q96AP4	Q96AP4	ZUP1	Zinc finger-containing ubiquitin peptidase 1	sp|Q96AP4|ZUP1_HUMAN Zinc finger-containing ubiquitin peptidase 1 OS=Homo sapiens OX=9606 GN=ZUP1 PE=1 SV=1	65.92	4	7.1	cysteine-type deubiquitinase activity [GO:0004843]; metal ion binding [GO:0046872]		cytosol [GO:0005829]; nucleoplasm [GO:0005654]	TRUE	FALSE	3	2	1	0.498742	0.573968	0.463668	11.3564	0.284704	0.357334	-0.739686	10.7547	11.4359	11.805	11.5238	11.6627	9.87512	11.8359	10.5128	10.9889	9.65302	11.5883	11.1246	10.3849	10.602	11.013	10.747	11.0445		11.0269		10.0322		5	0	2	4	4
Q96AP0	Q96AP0	ACD	Adrenocortical dysplasia protein homolog	sp|Q96AP0|ACD_HUMAN Adrenocortical dysplasia protein homolog OS=Homo sapiens OX=9606 GN=ACD PE=1 SV=4	48.94	2	5.2	DNA polymerase binding [GO:0070182]; protein-containing complex binding [GO:0044877]; telomeric DNA binding [GO:0042162]	embryonic limb morphogenesis [GO:0030326]; establishment of protein localization to telomere [GO:0070200]; intracellular protein transport [GO:0006886]; negative regulation of telomere maintenance via telomerase [GO:0032211]; positive regulation of single-stranded telomeric DNA binding [GO:0060381]; positive regulation of telomerase activity [GO:0051973]; positive regulation of telomere maintenan…	chromosome, telomeric region [GO:0000781]; nuclear body [GO:0016604]; nuclear telomere cap complex [GO:0000783]; nucleoplasm [GO:0005654]; shelterin complex [GO:0070187]; telomerase holoenzyme complex [GO:0005697]	TRUE	FALSE	1	3	1	0.0309681	0.0505249	-1.77254	12.0909	0.0106538	0.0192562	-2.15045	11.902	12.2377	11.0025	10.3738	13.0011	12.8661	13.0643	12.9795	9.32037	10.1803	11.2047	12.9772	10.8267	12.7907			13.7699	13.4035	13.6423	13.6234			2	0	1	0	0
Q96AJ9	Q96AJ9	VTI1A	Vesicle transport through interaction with t-SNAREs homolog 1A	sp|Q96AJ9|VTI1A_HUMAN Vesicle transport through interaction with t-SNAREs homolog 1A OS=Homo sapiens OX=9606 GN=VTI1A PE=1 SV=2	25.2	3	14.7	SNAP receptor activity [GO:0005484]; SNARE binding [GO:0000149]	autophagy [GO:0006914]; endocytic recycling [GO:0032456]; endoplasmic reticulum to Golgi vesicle-mediated transport [GO:0006888]; Golgi to vacuole transport [GO:0006896]; intra-Golgi vesicle-mediated transport [GO:0006891]; intracellular protein transport [GO:0006886]; macroautophagy [GO:0016236]; retrograde transport, endosome to Golgi [GO:0042147]; synaptic vesicle to endosome fusion [GO:001618…	autophagosome [GO:0005776]; clathrin-coated vesicle [GO:0030136]; cytosol [GO:0005829]; endoplasmic reticulum membrane [GO:0005789]; endosome [GO:0005768]; ER to Golgi transport vesicle membrane [GO:0012507]; Golgi apparatus [GO:0005794]; Golgi membrane [GO:0000139]; hippocampal mossy fiber to CA3 synapse [GO:0098686]; intracellular membrane-bounded organelle [GO:0043231]; late endosome membrane …	TRUE	FALSE	3	3	3	0.00712025	0.0135507	-0.363968	13.6374	0.00683212	0.0128707	0.366191	14.0025	13.537	13.6096	13.2198	13.9429	13.7822	13.7332	14.1089	14.178	14.27	13.4555	13.8194	14.1856	14.331	14.4456	14.071	14.9527	14.5605	14.5522	14.9938	14.8493	15.1972	4	0	1	1	1
Q96AG4	Q96AG4	LRRC59	Leucine-rich repeat-containing protein 59	sp|Q96AG4|LRC59_HUMAN Leucine-rich repeat-containing protein 59 OS=Homo sapiens OX=9606 GN=LRRC59 PE=1 SV=1	34.91	17	51.5	cadherin binding [GO:0045296]; RNA binding [GO:0003723]	signal transduction [GO:0007165]	cytoplasm [GO:0005737]; endoplasmic reticulum [GO:0005783]; endoplasmic reticulum membrane [GO:0005789]; intracellular membrane-bounded organelle [GO:0043231]; membrane [GO:0016020]; mitochondrial nucleoid [GO:0042645]; nuclear envelope [GO:0005635]	TRUE	FALSE	3	3	3	9.68583e-06	3.33366e-05	-0.785608	17.9017	7.01791e-05	0.000200311	0.668708	18.6289	17.4508	17.6398	17.4361	18.2505	18.1929	18.4401	18.7986	19.0816	19.0094	17.5089	18.2945	18.9632	17.897	18.1278	17.9394	18.9124	18.6233	18.9111	19.3356	19.405	19.5887	18	0	12	15	12
Q96AG3	Q96AG3	SLC25A46	Mitochondrial outer membrane protein SLC25A46	sp|Q96AG3|S2546_HUMAN Mitochondrial outer membrane protein SLC25A46 OS=Homo sapiens OX=9606 GN=SLC25A46 PE=1 SV=1	46.14	10	27.3	protein-containing complex binding [GO:0044877]	autophagy of mitochondrion [GO:0000422]; axon development [GO:0061564]; cerebellar Purkinje cell differentiation [GO:0021702]; cristae formation [GO:0042407]; dendrite development [GO:0016358]; locomotion involved in locomotory behavior [GO:0031987]; mitochondrial fission [GO:0000266]; mitochondrial membrane fission [GO:0090149]; mitochondrial transport [GO:0006839]; myelination in peripheral ner…	mitochondrial outer membrane [GO:0005741]; mitochondrion [GO:0005739]	TRUE	FALSE	3	3	3	0.649515	0.711526	0.068768	15.6035	9.58e-10	8.11333e-09	1.58641	16.3623	15.7849	15.4972	15.6315	15.2797	15.724	15.7036	17.0055	17.1398	17.3213	15.6379	15.5691	17.1555	15.7905	15.5447	15.6943	15.501	15.7138	15.7341	17.1019	17.0226	17.46	12	0	9	8	9
Q96AE7	Q96AE7	TTC17	Tetratricopeptide repeat protein 17	sp|Q96AE7|TTC17_HUMAN Tetratricopeptide repeat protein 17 OS=Homo sapiens OX=9606 GN=TTC17 PE=1 SV=1	129.48	13	12.6		actin filament polymerization [GO:0030041]; cilium organization [GO:0044782]	actin cytoskeleton [GO:0015629]; cytoplasm [GO:0005737]; cytosol [GO:0005829]; plasma membrane [GO:0005886]	TRUE	FALSE	0	3	3	0.000102532	0.000290919	-1.88596	10.3755	0.00584003	0.0111781	1.20725	11.9221	9.4076	8.91071	9.97928	11.4134	11.4528	11.0893	12.2337	12.5778	12.7657	9.43253	11.3185	12.5257				10.0246	9.83259	9.50976	10.7201	10.8506	11.2944	15	0	0	1	0
Q96AE4	Q96AE4	FUBP1	Far upstream element-binding protein 1	sp|Q96AE4|FUBP1_HUMAN Far upstream element-binding protein 1 OS=Homo sapiens OX=9606 GN=FUBP1 PE=1 SV=3	67.52	35	59.6	mRNA binding [GO:0003729]; RNA binding [GO:0003723]; single-stranded DNA binding [GO:0003697]	positive regulation of gene expression [GO:0010628]; regulation of gene expression [GO:0010468]	cytoplasm [GO:0005737]; nucleoplasm [GO:0005654]; nucleus [GO:0005634]	TRUE	FALSE	3	3	3	2.40752e-12	5.50444e-11	-1.914	20.0181	3.118e-19	8.03365e-17	-4.33029	18.8099	18.9753	19.1953	19.0126	21.0185	20.8928	21.0138	16.4417	16.9827	16.5099	19.0611	20.9751	16.6448	18.3219	18.5838	18.4164	20.5808	20.2237	20.3853	15.8791	16.2066	15.9896	63	0	27	30	28
Q96AC1	Q96AC1	FERMT2	Fermitin family homolog 2	sp|Q96AC1|FERM2_HUMAN Fermitin family homolog 2 OS=Homo sapiens OX=9606 GN=FERMT2 PE=1 SV=1	77.81	22	44	actin binding [GO:0003779]; actin filament binding [GO:0051015]; integrin binding [GO:0005178]; phosphatidylinositol-3,4,5-trisphosphate binding [GO:0005547]; protein kinase binding [GO:0019901]; SMAD binding [GO:0046332]; type I transforming growth factor beta receptor binding [GO:0034713]	adherens junction maintenance [GO:0034334]; cell adhesion [GO:0007155]; cell-matrix adhesion [GO:0007160]; focal adhesion assembly [GO:0048041]; integrin activation [GO:0033622]; integrin-mediated signaling pathway [GO:0007229]; limb development [GO:0060173]; negative regulation of fat cell differentiation [GO:0045599]; negative regulation of vascular permeability [GO:0043116]; positive regulatio…	adherens junction [GO:0005912]; cell cortex [GO:0005938]; cell junction [GO:0030054]; cell surface [GO:0009986]; cytoplasm [GO:0005737]; cytoplasmic side of plasma membrane [GO:0009898]; cytosol [GO:0005829]; extrinsic component of cytoplasmic side of plasma membrane [GO:0031234]; focal adhesion [GO:0005925]; I band [GO:0031674]; lamellipodium membrane [GO:0031258]; nucleoplasm [GO:0005654]; nucl…	TRUE	FALSE	3	3	3	0.00703383	0.0134167	-0.466082	15.7103	5.75334e-05	0.000167354	-0.78676	15.55	15.3199	15.7349	15.377	16.0879	15.9604	15.7817	15.2263	15.1056	15.1379	15.4773	15.9433	15.1566	14.3639	14.8209	14.4782	15.3476	14.9888	14.8507	14.3612	14.0269	14.315	30	0	17	16	19
Q96AA8	Q96AA8	JAKMIP2	Janus kinase and microtubule-interacting protein 2	sp|Q96AA8|JKIP2_HUMAN Janus kinase and microtubule-interacting protein 2 OS=Homo sapiens OX=9606 GN=JAKMIP2 PE=1 SV=1	94.88	9	11	kinase binding [GO:0019900]; microtubule binding [GO:0008017]		Golgi apparatus [GO:0005794]	TRUE	FALSE	3	3	3	0.190651	0.253557	0.289347	12.4069	0.29487	0.368602	0.229795	12.3771	12.8387	12.0269	12.789	12.2995	12.191	12.2962	12.5141	12.4542	12.5077	12.5515	12.2622	12.492	11.6328	10.8629	11.6403	11.3093	10.9693	11.1151	11.399	11.1255	11.4348	10	0	4	3	4
Q96A73	Q96A73	KIAA1191	Putative monooxygenase p33MONOX	sp|Q96A73|P33MX_HUMAN Putative monooxygenase p33MONOX OS=Homo sapiens OX=9606 GN=KIAA1191 PE=1 SV=1	33.23	12	42.3	oxidoreductase activity [GO:0016491]		cytoplasm [GO:0005737]	TRUE	FALSE	3	3	3	0.0141132	0.0250117	-0.362345	13.27	0.0135943	0.023997	-0.364648	13.2689	13.0369	13.2208	13.0088	13.5447	13.2945	13.5143	12.9977	13.2893	12.9727	13.0889	13.4512	13.0866	13.1205	13.3463	13.1496	13.844	13.3624	13.6228	13.1721	13.2501	13.1894	12	0	7	7	9
Q96A72	Q96A72	MAGOHB	Protein mago nashi homolog 2	sp|Q96A72|MGN2_HUMAN Protein mago nashi homolog 2 OS=Homo sapiens OX=9606 GN=MAGOHB PE=1 SV=1	17.26	7	56.1	RNA binding [GO:0003723]	mRNA export from nucleus [GO:0006406]; mRNA splicing, via spliceosome [GO:0000398]; nuclear-transcribed mRNA catabolic process, nonsense-mediated decay [GO:0000184]; regulation of mRNA processing [GO:0050684]; regulation of nuclear-transcribed mRNA catabolic process, nonsense-mediated decay [GO:2000622]; RNA splicing [GO:0008380]	catalytic step 2 spliceosome [GO:0071013]; cytosol [GO:0005829]; exon-exon junction complex [GO:0035145]; exon-exon junction subcomplex mago-y14 [GO:1990501]; neuronal cell body [GO:0043025]; nucleoplasm [GO:0005654]; nucleus [GO:0005634]; U2-type catalytic step 1 spliceosome [GO:0071006]; U2-type precatalytic spliceosome [GO:0071005]	TRUE	FALSE	3	3	3	0.585538	0.655611	-0.232725	16.6593	0.0514865	0.0793987	-0.869148	16.3411	16.6622	16.4519	16.5146	16.965	16.8886	16.4733	17.3166	14.9359	15.4669	16.5429	16.7756	15.9065	17.5937	17.4254	17.5034	18.1123	17.8044	17.4297	18.339	15.7448	16.5316	8	0	7	6	6
Q96A65	Q96A65	EXOC4	Exocyst complex component 4	sp|Q96A65|EXOC4_HUMAN Exocyst complex component 4 OS=Homo sapiens OX=9606 GN=EXOC4 PE=1 SV=1	110.43	22	24.4	PDZ domain binding [GO:0030165]	chemical synaptic transmission [GO:0007268]; exocytosis [GO:0006887]; Golgi to plasma membrane transport [GO:0006893]; membrane fission [GO:0090148]; mitotic cytokinesis [GO:0000281]; paraxial mesoderm formation [GO:0048341]; protein transport [GO:0015031]; regulation of macroautophagy [GO:0016241]; vesicle docking involved in exocytosis [GO:0006904]; vesicle tethering involved in exocytosis [GO:…	centrosome [GO:0005813]; cytoplasm [GO:0005737]; cytosol [GO:0005829]; exocyst [GO:0000145]; Flemming body [GO:0090543]; growth cone membrane [GO:0032584]; membrane [GO:0016020]; microvillus [GO:0005902]; myelin sheath abaxonal region [GO:0035748]; plasma membrane [GO:0005886]; synapse [GO:0045202]	TRUE	FALSE	3	3	3	1.60683e-11	2.69103e-10	1.03803	15.0369	6.13869e-09	4.34246e-08	0.740108	14.8879	15.6495	15.4537	15.5644	14.5658	14.4476	14.5401	15.0822	15.3971	15.2946	15.5559	14.5178	15.258	14.1217	13.9678	14.0937	13.2537	12.904	13.0372	13.6451	13.7465	13.8999	24	0	17	19	18
Q96A59	Q96A59	MARVELD3	MARVEL domain-containing protein 3	sp|Q96A59|MALD3_HUMAN MARVEL domain-containing protein 3 OS=Homo sapiens OX=9606 GN=MARVELD3 PE=2 SV=3	44.88	1	2.7	mitogen-activated protein kinase kinase kinase binding [GO:0031435]; ubiquitin protein ligase activity [GO:0061630]	bicellular tight junction assembly [GO:0070830]; cell-cell junction organization [GO:0045216]; negative regulation of epithelial cell migration [GO:0010633]; negative regulation of epithelial cell proliferation [GO:0050680]; negative regulation of JNK cascade [GO:0046329]; protein localization to cell junction [GO:1902414]; protein ubiquitination [GO:0016567]; response to osmotic stress [GO:00069…	bicellular tight junction [GO:0005923]; cytoplasmic vesicle [GO:0031410]; membrane [GO:0016020]; nucleus [GO:0005634]	FALSE	FALSE	0	2	0				13.5147				13.5147				13.7554	13.274						13.5147					14.7651	14.0524					1	0	0	0	0
Q96A57	Q96A57	TMEM230	Transmembrane protein 230	sp|Q96A57|TM230_HUMAN Transmembrane protein 230 OS=Homo sapiens OX=9606 GN=TMEM230 PE=1 SV=1	13.18	1	9.2		synaptic vesicle transport [GO:0048489]	autophagosome [GO:0005776]; early endosome [GO:0005769]; endomembrane system [GO:0012505]; endoplasmic reticulum [GO:0005783]; late endosome [GO:0005770]; membrane [GO:0016020]; recycling endosome [GO:0055037]; synaptic vesicle [GO:0008021]; trans-Golgi network [GO:0005802]	FALSE	FALSE	3	2	3			-0.925003	14.6623			0.710089	15.4799	14.274	14.3322	13.9932	15.2138		15.0358	15.5585	16.0995	15.8467	14.1998	15.1248	15.8349	15.9426	16.0427	15.7189	17.098		16.7293	17.3179	17.6454	17.6483	1	0.000550888	1	1	1
Q96B54	Q96B54	ZNF428	Zinc finger protein 428	sp|Q96B54|ZN428_HUMAN Zinc finger protein 428 OS=Homo sapiens OX=9606 GN=ZNF428 PE=1 SV=2	20.47	4	29.8	metal ion binding [GO:0046872]			TRUE	FALSE	3	3	3	0.338766	0.414956	-0.272056	14.125	0.487335	0.559975	-0.19645	14.1628	13.8485	14.2701	13.8484	14.6334	13.9476	14.2022	14.6374	14.1652	13.3913	13.989	14.2611	14.0646	16.102	16.5655	16.1591	17.1026	16.1854	16.4806	16.9817	16.296	15.7779	4	0	4	4	3
Q96B96	Q96B96	LDAF1	Lipid droplet assembly factor 1	sp|Q96B96|LDAF1_HUMAN Lipid droplet assembly factor 1 OS=Homo sapiens OX=9606 GN=LDAF1 PE=1 SV=2	17.51	2	13		lipid droplet formation [GO:0140042]	endoplasmic reticulum membrane [GO:0005789]; lipid droplet [GO:0005811]	TRUE	FALSE	2	2	3	0.548388	0.62013	0.735694	12.2875	0.0966661	0.139441	2.09963	12.9695	14.0859	13.6929	10.1873	9.87987	12.9788	12.9004	13.7693	13.8593	14.4294	12.6554	11.9197	14.0193	16.0175	15.6664			14.8946	14.8569	15.7917	15.6682	16.4941	2	0	1	1	0
Q96B97	Q96B97	SH3KBP1	SH3 domain-containing kinase-binding protein 1	sp|Q96B97|SH3K1_HUMAN SH3 domain-containing kinase-binding protein 1 OS=Homo sapiens OX=9606 GN=SH3KBP1 PE=1 SV=2	73.08	20	36.7	SH3 domain binding [GO:0017124]; ubiquitin protein ligase binding [GO:0031625]	actin filament organization [GO:0007015]; apoptotic process [GO:0006915]; cell migration [GO:0016477]; cell-cell signaling [GO:0007267]; cytoskeleton organization [GO:0007010]; endocytosis [GO:0006897]; positive regulation of B cell activation [GO:0050871]; regulation of cell shape [GO:0008360]	cell-cell junction [GO:0005911]; cytoplasm [GO:0005737]; cytoplasmic vesicle membrane [GO:0030659]; cytoskeleton [GO:0005856]; cytosol [GO:0005829]; endocytic vesicle [GO:0030139]; focal adhesion [GO:0005925]; neuron projection [GO:0043005]; plasma membrane [GO:0005886]; synapse [GO:0045202]	TRUE	FALSE	3	3	3	4.37056e-05	0.000133204	-0.762892	14.033	2.60108e-08	1.60892e-07	-1.28721	13.7709	13.5943	13.9767	13.3838	14.5574	14.4008	14.2853	13.1956	13.4139	12.7723	13.6516	14.4145	13.1273	12.7185	13.1429	12.5652	13.8973	13.5093	13.4344	12.4107	12.4153	12.0296	21	0	13	13	12
Q96BR9	Q96BR9	ZBTB8A	Zinc finger and BTB domain-containing protein 8A	sp|Q96BR9|ZBT8A_HUMAN Zinc finger and BTB domain-containing protein 8A OS=Homo sapiens OX=9606 GN=ZBTB8A PE=1 SV=3	50.12	2	5.9	DNA-binding transcription factor activity, RNA polymerase II-specific [GO:0000981]; DNA-binding transcription repressor activity, RNA polymerase II-specific [GO:0001227]; metal ion binding [GO:0046872]; RNA polymerase II cis-regulatory region sequence-specific DNA binding [GO:0000978]; RNA polymerase II-specific DNA-binding transcription factor binding [GO:0061629]; transcription cis-regulatory r…	negative regulation of transcription by RNA polymerase II [GO:0000122]; regulation of transcription by RNA polymerase II [GO:0006357]	nucleus [GO:0005634]	TRUE	FALSE	0	2	0	0.0802621	0.118326	-1.49956	11.2825	0.103962	0.148369	-1.38646	11.339	11.1794	11.0055	9.41309	13.2514	10.1552	12.6902	10.0064	9.93431	11.9966	10.5327	12.0322	10.6458				13.2611		12.5092				2	0.000143575	0	0	0
Q96C24	Q96C24	SYTL4	Synaptotagmin-like protein 4	sp|Q96C24|SYTL4_HUMAN Synaptotagmin-like protein 4 OS=Homo sapiens OX=9606 GN=SYTL4 PE=1 SV=2	75.98	4	7.7	metal ion binding [GO:0046872]; neurexin family protein binding [GO:0042043]; phospholipid binding [GO:0005543]; small GTPase binding [GO:0031267]	exocytosis [GO:0006887]; insulin secretion [GO:0030073]; intracellular protein transport [GO:0006886]; lysosome localization [GO:0032418]; multivesicular body sorting pathway [GO:0071985]; negative regulation of insulin secretion [GO:0046676]; plasma membrane repair [GO:0001778]; positive regulation of exocytosis [GO:0045921]; positive regulation of protein secretion [GO:0050714]; regulation of p…	endosome [GO:0005768]; exocytic vesicle [GO:0070382]; plasma membrane [GO:0005886]; platelet alpha granule membrane [GO:0031092]; transport vesicle membrane [GO:0030658]	TRUE	FALSE	3	3	3	0.946448	0.958901	0.0115483	12.1381	0.314802	0.389376	0.175038	12.2198	12.4757	12.075	11.8808	12.1272	12.0377	12.232	12.4133	12.3718	12.1369	12.1439	12.1323	12.3073	11.6	11.2412	11.0622	11.4671	11.1462	11.3812	11.6284	11.3733	11.3942	4	0	4	4	4
Q96C19	Q96C19	EFHD2	EF-hand domain-containing protein D2	sp|Q96C19|EFHD2_HUMAN EF-hand domain-containing protein D2 OS=Homo sapiens OX=9606 GN=EFHD2 PE=1 SV=1	26.68	4	18.3	cadherin binding [GO:0045296]; calcium ion binding [GO:0005509]		membrane raft [GO:0045121]	TRUE	FALSE	3	3	3	0.00142422	0.00317078	-0.708007	13.5822	3.92564e-05	0.000118887	-1.00281	13.4348	13.0075	13.3989	13.2782	14.0056	13.8734	13.9297	13.115	12.8782	12.807	13.2282	13.9362	12.9334	13.8016	14.2349	14.1295	15.0153	14.6517	14.7487	13.9999	13.5495	13.7342	4	0	4	4	4
Q96C03	Q96C03	MIEF2	Mitochondrial dynamics protein MID49	sp|Q96C03|MID49_HUMAN Mitochondrial dynamics protein MID49 OS=Homo sapiens OX=9606 GN=MIEF2 PE=1 SV=1	49.24	2	3.1		mitochondrion organization [GO:0007005]; positive regulation of mitochondrial fission [GO:0090141]; positive regulation of protein targeting to membrane [GO:0090314]; regulation of mitochondrion organization [GO:0010821]	mitochondrial outer membrane [GO:0005741]; mitochondrion [GO:0005739]	TRUE	FALSE	1	0	3	0.734991	0.785906	0.238817	10.3584	0.270925	0.342052	0.78761	10.6328	10.8428	9.49123	11.0994	11.0662	10.0419	9.60887	10.8171	10.7354	11.5272	10.4778	10.239	11.0266	10.6368						10.702	10.4068	11.4544	2	0.000550888	1	1	0
Q96C01	Q96C01	FAM136A	Protein FAM136A	sp|Q96C01|F136A_HUMAN Protein FAM136A OS=Homo sapiens OX=9606 GN=FAM136A PE=1 SV=1	15.63	5	34.1			cytoplasm [GO:0005737]	TRUE	FALSE	2	2	3	0.485798	0.561387	0.268514	10.8246	0.0038982	0.00771236	1.2318	11.3062	11.2091	11.5045	10.1628	9.65855	11.0796	11.3328	11.9268	11.9275	11.912	10.9588	10.6903	11.9221	12.0032	12.3405			11.8579	12.1518	12.8117	12.5989	12.8392	7	0	4	1	0
Q96C00	Q96C00	ZBTB9	Zinc finger and BTB domain-containing protein 9	sp|Q96C00|ZBTB9_HUMAN Zinc finger and BTB domain-containing protein 9 OS=Homo sapiens OX=9606 GN=ZBTB9 PE=1 SV=1	50.57	2	5.1	DNA-binding transcription factor activity, RNA polymerase II-specific [GO:0000981]; identical protein binding [GO:0042802]; metal ion binding [GO:0046872]; RNA polymerase II cis-regulatory region sequence-specific DNA binding [GO:0000978]	regulation of transcription by RNA polymerase II [GO:0006357]	nucleus [GO:0005634]	TRUE	FALSE	3	2	3	0.289857	0.362673	1.20032	13.016	0.532012	0.602018	0.702187	12.7669	13.6664	13.3942	13.7879	9.2048	13.9274	14.1153	13.1794	12.9076	13.267	13.6162	12.4158	13.118	13.3963	13.1661	13.575		13.6417	13.8701	13.0002	12.5149	13.13	2	0.000143575	1	1	1
Q96BZ8	Q96BZ8	LENG1	Leukocyte receptor cluster member 1	sp|Q96BZ8|LENG1_HUMAN Leukocyte receptor cluster member 1 OS=Homo sapiens OX=9606 GN=LENG1 PE=1 SV=2	30.51	5	25.4			nucleoplasm [GO:0005654]	TRUE	FALSE	3	3	3	0.00159333	0.00350618	-0.711599	13.5057	5.60206e-10	4.97722e-09	-2.14394	12.7895	12.9222	13.3579	13.1695	14.0197	13.7152	13.8495	12.0637	11.8149	11.2741	13.1499	13.8615	11.7175	13.7163	14.1939	14.0207	15.0295	14.4935	14.6685	12.9486	12.4862	12.2013	5	0	3	3	2
Q96BY9	Q96BY9	SARAF	Store-operated calcium entry-associated regulatory factor	sp|Q96BY9|SARAF_HUMAN Store-operated calcium entry-associated regulatory factor OS=Homo sapiens OX=9606 GN=SARAF PE=1 SV=1	36.95	3	9.1		calcium ion transport [GO:0006816]; regulation of store-operated calcium entry [GO:2001256]	endoplasmic reticulum [GO:0005783]; endoplasmic reticulum membrane [GO:0005789]; endoplasmic reticulum-plasma membrane contact site [GO:0140268]	TRUE	FALSE	0	0	1	0.452608	0.528503	0.492253	9.70002	0.198972	0.261407	0.85355	9.88067	9.48063	10.0848	10.273	9.07868	10.0564	9.2266	10.2196	11.4651	9.23764	9.94615	9.45389	10.3074								11.689		3	0.000550888	0	0	0
Q96BY6	Q96BY6	DOCK10	Dedicator of cytokinesis protein 10	sp|Q96BY6|DOC10_HUMAN Dedicator of cytokinesis protein 10 OS=Homo sapiens OX=9606 GN=DOCK10 PE=1 SV=3	249.37	1	1.4	guanyl-nucleotide exchange factor activity [GO:0005085]; small GTPase binding [GO:0031267]	B cell homeostasis [GO:0001782]; dendritic spine morphogenesis [GO:0060997]; marginal zone B cell differentiation [GO:0002315]; positive regulation of GTPase activity [GO:0043547]; regulation of cell migration [GO:0030334]; small GTPase mediated signal transduction [GO:0007264]	cytoplasm [GO:0005737]; cytosol [GO:0005829]; dendritic spine [GO:0043197]; extracellular exosome [GO:0070062]; glutamatergic synapse [GO:0098978]; membrane [GO:0016020]; nucleoplasm [GO:0005654]; nucleus [GO:0005634]	FALSE	FALSE	0	0	0																														1	0.00488836	0	0	0
Q96BW9	Q96BW9	TAMM41	Phosphatidate cytidylyltransferase, mitochondrial	sp|Q96BW9|TAM41_HUMAN Phosphatidate cytidylyltransferase, mitochondrial OS=Homo sapiens OX=9606 GN=TAMM41 PE=1 SV=2	51.03	2	5.3	phosphatidate cytidylyltransferase activity [GO:0004605]	cardiolipin biosynthetic process [GO:0032049]; CDP-diacylglycerol biosynthetic process [GO:0016024]	extrinsic component of mitochondrial inner membrane [GO:0031314]; mitochondrial inner membrane [GO:0005743]; mitochondrion [GO:0005739]	TRUE	FALSE	3	3	3	0.923838	0.941118	0.101436	13.1516	0.704717	0.757404	0.402773	13.3023	13.4469	13.0693	13.0908	12.7305	13.0178	13.5544	13.5284	13.6988	13.2839	13.2023	13.1009	13.5037	13.0565	12.7209	12.7577	12.5559	12.6117	13.1889	13.2288	13.1857	13.0266	2	0.000143575	2	2	2
Q96BW5	Q96BW5	PTER	Phosphotriesterase-related protein	sp|Q96BW5|PTER_HUMAN Phosphotriesterase-related protein OS=Homo sapiens OX=9606 GN=PTER PE=1 SV=1	38.99	7	24.9	hydrolase activity, acting on ester bonds [GO:0016788]; zinc ion binding [GO:0008270]	catabolic process [GO:0009056]; epithelial cell differentiation [GO:0030855]	extracellular exosome [GO:0070062]	TRUE	FALSE	3	3	2	0.000990763	0.0022863	1.37185	13.5715	0.00113835	0.00252761	-1.35074	12.2102	14.2031	14.3624	14.2068	13.006	12.8301	12.8207	12.3144	12.2972	9.99288	14.2574	12.8856	11.5348	14.2086	14.41	14.2695	13.2273	12.8199	12.8511	12.4108	12.1801		9	0	7	7	7
Q96BW1	Q96BW1	UPRT	Uracil phosphoribosyltransferase homolog	sp|Q96BW1|UPP_HUMAN Uracil phosphoribosyltransferase homolog OS=Homo sapiens OX=9606 GN=UPRT PE=1 SV=1	33.76	9	32	GTP binding [GO:0005525]; ribosylnicotinamide kinase activity [GO:0050262]	female pregnancy [GO:0007565]; lactation [GO:0007595]; response to insulin [GO:0032868]; UMP biosynthetic process [GO:0006222]	cytoplasm [GO:0005737]; intracellular membrane-bounded organelle [GO:0043231]; nucleoplasm [GO:0005654]	TRUE	FALSE	3	3	3	0.00241853	0.0051158	0.53289	14.8713	5.76001e-05	0.000167475	-0.778639	14.2155	15.2127	15.0865	15.114	14.6525	14.7488	14.4131	13.8846	13.8044	13.7896	15.1377	14.6048	13.8262	15.5593	15.4751	15.5178	15.2149	15.0797	14.7847	14.3221	14.0282	14.2693	9	0	8	8	6
Q96BU1	Q96BU1	S100PBP	S100P-binding protein	sp|Q96BU1|S1PBP_HUMAN S100P-binding protein OS=Homo sapiens OX=9606 GN=S100PBP PE=1 SV=1	45.55	3	10.8	calcium-dependent protein binding [GO:0048306]		cytosol [GO:0005829]; nuclear speck [GO:0016607]; nucleus [GO:0005634]	TRUE	FALSE	3	3	3	0.000882489	0.00205986	-1.48749	12.2097	0.0049197	0.00954447	-1.20523	12.3508	11.6375	11.3983	11.362	12.93	12.9252	13.0052	11.7092	11.7094	11.8262	11.466	12.9535	11.7482	11.8036	11.6063	11.5853	13.3118	13.0755	13.1961	11.966	11.7527	12.1253	3	0	2	1	3
Q96BR5	Q96BR5	COA7	Cytochrome c oxidase assembly factor 7	sp|Q96BR5|COA7_HUMAN Cytochrome c oxidase assembly factor 7 OS=Homo sapiens OX=9606 GN=COA7 PE=1 SV=2	25.69	7	33.8			mitochondrial intermembrane space [GO:0005758]; mitochondrion [GO:0005739]; nucleoplasm [GO:0005654]	TRUE	FALSE	3	3	3	0.309577	0.383763	0.1487	13.5096	4.66968e-08	2.70373e-07	1.20254	14.0365	13.6177	13.4834	13.6507	13.383	13.169	13.7538	14.4408	14.6242	14.8484	13.584	13.4353	14.6378	13.9643	13.872	14.0545	13.9453	13.4999	14.1254	14.8782	14.8481	15.3281	7	0	5	4	3
Q96BD0	Q96BD0	SLCO4A1	Solute carrier organic anion transporter family member 4A1	sp|Q96BD0|SO4A1_HUMAN Solute carrier organic anion transporter family member 4A1 OS=Homo sapiens OX=9606 GN=SLCO4A1 PE=1 SV=2	77.14	1	1.9	organic anion transmembrane transporter activity [GO:0008514]; prostaglandin transmembrane transporter activity [GO:0015132]; sodium-independent organic anion transmembrane transporter activity [GO:0015347]; thyroid hormone transmembrane transporter activity [GO:0015349]	monoatomic ion transport [GO:0006811]; sodium-independent organic anion transport [GO:0043252]	plasma membrane [GO:0005886]	FALSE	FALSE	2	3	3			-0.388207	10.7514			0.797005	11.344	10.8921	10.2225		10.71	11.0743	11.0522	11.3758	11.9064	11.9452	10.5573	10.9455	11.7425	10.622	9.99438		10.6556	10.7886	10.807	11.1966	11.5137	11.8083	1	0	1	1	0
Q96BR1	Q96BR1	SGK3	Serine/threonine-protein kinase Sgk3	sp|Q96BR1|SGK3_HUMAN Serine/threonine-protein kinase Sgk3 OS=Homo sapiens OX=9606 GN=SGK3 PE=1 SV=1	57.07	2	4.2	ATP binding [GO:0005524]; calcium channel regulator activity [GO:0005246]; chloride channel regulator activity [GO:0017081]; phosphatidylinositol binding [GO:0035091]; potassium channel regulator activity [GO:0015459]; protein kinase activity [GO:0004672]; protein serine kinase activity [GO:0106310]; protein serine/threonine kinase activity [GO:0004674]; sodium channel regulator activity [GO:0017…	intracellular signal transduction [GO:0035556]; negative regulation of extrinsic apoptotic signaling pathway in absence of ligand [GO:2001240]; protein phosphorylation [GO:0006468]; regulation of cell growth [GO:0001558]; regulation of cell migration [GO:0030334]; regulation of cell population proliferation [GO:0042127]; regulation of DNA-binding transcription factor activity [GO:0051090]	cytosol [GO:0005829]; early endosome [GO:0005769]; recycling endosome [GO:0055037]	TRUE	FALSE	3	3	3	0.702362	0.758279	0.0800288	12.6285	0.464598	0.539587	-0.153907	12.5116	12.6907	12.593	12.722	12.8634	12.6539	12.2483	12.7958	12.2054	12.3027	12.6686	12.5885	12.4346	12.4847	12.429	12.5732	12.8731	12.4323	12.0673	12.6807	11.8767	12.2299	3	0	2	2	2
Q96BQ5	Q96BQ5	CCDC127	Coiled-coil domain-containing protein 127	sp|Q96BQ5|CC127_HUMAN Coiled-coil domain-containing protein 127 OS=Homo sapiens OX=9606 GN=CCDC127 PE=1 SV=1	30.82	4	15.4				TRUE	FALSE	2	0	3	0.923008	0.940844	-0.0517083	11.2789	0.0996811	0.143113	0.911709	11.7606	10.4845	11.3503	11.9245	12.1165	11.492	10.3059	11.3772	12.4056	12.8667	11.2531	11.3048	12.2165		11.8383	12.4278				11.9142	12.7291	13.4459	4	0	0	3	3
Q96BP3	Q96BP3	PPWD1	Peptidylprolyl isomerase domain and WD repeat-containing protein 1	sp|Q96BP3|PPWD1_HUMAN Peptidylprolyl isomerase domain and WD repeat-containing protein 1 OS=Homo sapiens OX=9606 GN=PPWD1 PE=1 SV=1	73.53	15	23.2	cyclosporin A binding [GO:0016018]; peptidyl-prolyl cis-trans isomerase activity [GO:0003755]	mRNA splicing, via spliceosome [GO:0000398]; protein peptidyl-prolyl isomerization [GO:0000413]	catalytic step 2 spliceosome [GO:0071013]; nuclear body [GO:0016604]; nucleoplasm [GO:0005654]	TRUE	FALSE	3	3	1	0.0577898	0.088306	-0.590487	12.0116	5.68002e-06	2.03914e-05	-1.78674	11.4134	11.6202	11.8291	11.6996	12.5265	12.0569	12.3371	11.2134	9.98468	10.3621	11.7163	12.3068	10.5201	10.7862	11.0371	10.9228	11.9082	11.2072	11.5281	10.4703			16	0	7	10	8
Q96BN8	Q96BN8	OTULIN	Ubiquitin thioesterase otulin	sp|Q96BN8|OTUL_HUMAN Ubiquitin thioesterase otulin OS=Homo sapiens OX=9606 GN=OTULIN PE=1 SV=3	40.24	6	18.2	cysteine-type deubiquitinase activity [GO:0004843]; cysteine-type peptidase activity [GO:0008234]	innate immune response [GO:0045087]; negative regulation of inflammatory response [GO:0050728]; negative regulation of NF-kappaB transcription factor activity [GO:0032088]; nucleotide-binding oligomerization domain containing 2 signaling pathway [GO:0070431]; protein linear deubiquitination [GO:1990108]; protein ubiquitination [GO:0016567]; regulation of canonical Wnt signaling pathway [GO:006082…	cytoplasm [GO:0005737]; cytosol [GO:0005829]; LUBAC complex [GO:0071797]	TRUE	FALSE	3	3	3	0.00263739	0.00552812	1.00234	13.3558	0.659449	0.718551	-0.130839	12.7892	13.5896	14.149	13.8323	13.236	12.7919	12.5359	12.952	13.0936	12.1257	13.857	12.8546	12.7238	13.3195	13.9208	13.6195	13.1817	12.5062	12.2907	12.7728	12.7008	11.9888	6	0	4	5	4
Q96BN2	Q96BN2	TADA1	Transcriptional adapter 1	sp|Q96BN2|TADA1_HUMAN Transcriptional adapter 1 OS=Homo sapiens OX=9606 GN=TADA1 PE=1 SV=1	37.36	5	20.9	transcription coactivator activity [GO:0003713]	positive regulation of DNA-templated transcription [GO:0045893]; regulation of DNA repair [GO:0006282]; regulation of RNA splicing [GO:0043484]; regulation of transcription by RNA polymerase II [GO:0006357]	cytosol [GO:0005829]; focal adhesion [GO:0005925]; nucleoplasm [GO:0005654]; nucleus [GO:0005634]; SAGA complex [GO:0000124]	TRUE	FALSE	3	3	3	2.21267e-07	1.08512e-06	-1.14183	15.9934	0.000306923	0.000761874	-0.650101	16.2393	15.5093	15.1916	15.5665	16.4876	16.6549	16.5505	15.9756	15.7377	16.0294	15.4225	16.5643	15.9142	15.9555	15.6797	16.0699	17.1494	17.0854	17.0215	16.5126	16.0611	16.6087	5	0	4	5	4
Q96BM9	Q96BM9	ARL8A	ADP-ribosylation factor-like protein 8A	sp|Q96BM9|ARL8A_HUMAN ADP-ribosylation factor-like protein 8A OS=Homo sapiens OX=9606 GN=ARL8A PE=1 SV=1	21.4	10	53.8	alpha-tubulin binding [GO:0043014]; beta-tubulin binding [GO:0048487]; GTP binding [GO:0005525]; GTPase activity [GO:0003924]	anterograde axonal transport [GO:0008089]; cell division [GO:0051301]; chromosome segregation [GO:0007059]; protein transport [GO:0015031]	axon cytoplasm [GO:1904115]; azurophil granule membrane [GO:0035577]; cytoplasm [GO:0005737]; extracellular exosome [GO:0070062]; ficolin-1-rich granule membrane [GO:0101003]; late endosome membrane [GO:0031902]; lysosomal membrane [GO:0005765]; membrane [GO:0016020]; midbody [GO:0030496]; plasma membrane [GO:0005886]; spindle midzone [GO:0051233]; synapse [GO:0045202]	TRUE	FALSE	3	3	3	0.444869	0.521192	0.168569	13.7606	0.00153345	0.00332231	0.791563	14.0721	14.0929	13.7489	13.6928	13.7406	13.6671	13.6212	14.7527	14.3984	14.2525	13.8449	13.6763	14.4679	14.887	14.5849	14.544	14.7504	14.4454	14.4402	15.6376	15.0698	15.1796	11	0	8	6	8
Q96BK5	Q96BK5	PINX1	PIN2/TERF1-interacting telomerase inhibitor 1	sp|Q96BK5|PINX1_HUMAN PIN2/TERF1-interacting telomerase inhibitor 1 OS=Homo sapiens OX=9606 GN=PINX1 PE=1 SV=2	37.01	9	36.6	protein-containing complex binding [GO:0044877]; telomerase inhibitor activity [GO:0010521]; telomerase RNA binding [GO:0070034]	mitotic metaphase chromosome alignment [GO:0007080]; negative regulation of cell population proliferation [GO:0008285]; negative regulation of G2/M transition of mitotic cell cycle [GO:0010972]; negative regulation of protein ubiquitination [GO:0031397]; negative regulation of telomerase activity [GO:0051974]; negative regulation of telomere maintenance via telomerase [GO:0032211]; negative regul…	chromosome, telomeric region [GO:0000781]; kinetochore [GO:0000776]; mitochondrion [GO:0005739]; nuclear chromosome [GO:0000228]; nucleolus [GO:0005730]; nucleoplasm [GO:0005654]; spindle [GO:0005819]	TRUE	FALSE	3	3	3	1.3768e-05	4.61159e-05	-1.58029	15.2175	1.77421e-06	7.13156e-06	-1.83984	15.0877	14.1406	14.4664	14.6752	16.1115	15.8361	16.0754	15.0479	13.6934	13.7622	14.4274	16.0077	14.1678	14.8091	15.1768	15.4009	16.9958	16.4889	16.7688	15.8072	14.2393	14.5638	9	0	7	8	7
Q96BJ3	Q96BJ3	AIDA	Axin interactor, dorsalization-associated protein	sp|Q96BJ3|AIDA_HUMAN Axin interactor, dorsalization-associated protein OS=Homo sapiens OX=9606 GN=AIDA PE=1 SV=1	35	1	5.6	phosphatidylinositol binding [GO:0035091]; protein domain specific binding [GO:0019904]	determination of ventral identity [GO:0048264]; dorsal/ventral pattern formation [GO:0009953]; negative regulation of JNK cascade [GO:0046329]; negative regulation of JUN kinase activity [GO:0043508]; negative regulation of protein-containing complex assembly [GO:0031333]	cytoplasm [GO:0005737]; membrane [GO:0016020]	FALSE	FALSE	0	0	0																														1	0	0	0	0
Q96BH1	Q96BH1	RNF25	E3 ubiquitin-protein ligase RNF25	sp|Q96BH1|RNF25_HUMAN E3 ubiquitin-protein ligase RNF25 OS=Homo sapiens OX=9606 GN=RNF25 PE=1 SV=1	51.19	6	19	metal ion binding [GO:0046872]; NF-kappaB binding [GO:0051059]; ubiquitin protein ligase activity [GO:0061630]; ubiquitin-protein transferase activity [GO:0004842]	positive regulation of NF-kappaB transcription factor activity [GO:0051092]; protein ubiquitination [GO:0016567]; rescue of stalled ribosome [GO:0072344]; ubiquitin-dependent protein catabolic process [GO:0006511]	cytosol [GO:0005829]; cytosolic ribosome [GO:0022626]; nucleus [GO:0005634]	TRUE	FALSE	3	3	3	0.109796	0.156561	0.275177	12.5669	0.000854563	0.00194586	-0.643026	12.1078	12.5822	12.7898	12.7413	12.4928	12.4517	12.3433	11.8168	11.6246	11.9173	12.7044	12.4293	11.7862	12.6658	12.9153	12.8821	12.7921	12.5195	12.4518	11.9912	11.5855	12.134	7	0	4	5	4
Q96BF6	Q96BF6	NACC2	Nucleus accumbens-associated protein 2	sp|Q96BF6|NACC2_HUMAN Nucleus accumbens-associated protein 2 OS=Homo sapiens OX=9606 GN=NACC2 PE=1 SV=1	62.8	6	11.8	DNA-binding transcription factor activity, RNA polymerase II-specific [GO:0000981]; DNA-binding transcription repressor activity, RNA polymerase II-specific [GO:0001227]; histone deacetylase binding [GO:0042826]; protein homodimerization activity [GO:0042803]; protein-containing complex binding [GO:0044877]; RNA polymerase II cis-regulatory region sequence-specific DNA binding [GO:0000978]	negative regulation of cell population proliferation [GO:0008285]; negative regulation of DNA-templated transcription [GO:0045892]; negative regulation of G1/S transition of mitotic cell cycle by negative regulation of transcription from RNA polymerase II promoter [GO:1900477]; negative regulation of transcription by RNA polymerase II [GO:0000122]; positive regulation of intrinsic apoptotic signa…	chromatin [GO:0000785]; mitochondrion [GO:0005739]; nucleolus [GO:0005730]; nucleus [GO:0005634]	TRUE	FALSE	3	3	0	0.00196673	0.00423877	-1.51445	11.7378	4.11909e-05	0.00012385	-2.21955	11.3852	11.2566	10.3538	11.3312	12.7601	12.5038	12.2211	10.8921	10.5623	9.37193	10.9805	12.495	10.2754	10.7552	9.89437	10.887	12.4744	11.9867	11.7446				7	0	1	3	3
Q96BD8	Q96BD8	SKA1	Spindle and kinetochore-associated protein 1	sp|Q96BD8|SKA1_HUMAN Spindle and kinetochore-associated protein 1 OS=Homo sapiens OX=9606 GN=SKA1 PE=1 SV=1	29.47	10	41.6	microtubule binding [GO:0008017]	cell division [GO:0051301]; chromosome segregation [GO:0007059]; mitotic cell cycle [GO:0000278]; regulation of microtubule polymerization or depolymerization [GO:0031110]	centriolar satellite [GO:0034451]; cytosol [GO:0005829]; intercellular bridge [GO:0045171]; kinetochore [GO:0000776]; microtubule cytoskeleton [GO:0015630]; mitotic spindle [GO:0072686]; outer kinetochore [GO:0000940]; spindle microtubule [GO:0005876]	TRUE	FALSE	3	3	3	8.72812e-09	6.20039e-08	1.09107	15.2783	2.24064e-05	7.10365e-05	0.639137	15.0523	15.9703	15.7057	15.7954	14.7542	14.7016	14.7423	15.1761	15.4296	15.5099	15.8238	14.7327	15.3719	16.4164	16.1938	16.2987	15.4161	15.132	15.2134	15.7131	15.753	16.0892	10	0	9	8	8
Q96BD5	Q96BD5	PHF21A	PHD finger protein 21A	sp|Q96BD5|PF21A_HUMAN PHD finger protein 21A OS=Homo sapiens OX=9606 GN=PHF21A PE=1 SV=1	74.81	8	15	chromatin binding [GO:0003682]; DNA binding [GO:0003677]; metal ion binding [GO:0046872]	chromatin organization [GO:0006325]; negative regulation of transcription by RNA polymerase II [GO:0000122]	DNA repair complex [GO:1990391]; histone deacetylase complex [GO:0000118]; nucleoplasm [GO:0005654]	TRUE	FALSE	3	3	1	1.68775e-06	6.83569e-06	-1.82638	12.7954	1.0034e-10	1.08416e-09	-3.32387	12.0467	11.9276	11.835	11.8841	13.8247	13.6497	13.6515	10.7722	9.76117	10.621	11.8822	13.7086	10.3848	11.0936	11.043	11.1074	13.2064	12.8	12.8425	10.029			9	0	4	3	3
Q96A49	Q96A49	SYAP1	Synapse-associated protein 1	sp|Q96A49|SYAP1_HUMAN Synapse-associated protein 1 OS=Homo sapiens OX=9606 GN=SYAP1 PE=1 SV=1	39.91	13	39.5		cell differentiation [GO:0030154]; cellular response to epidermal growth factor stimulus [GO:0071364]; cellular response to insulin stimulus [GO:0032869]; cellular response to insulin-like growth factor stimulus [GO:1990314]; cellular response to platelet-derived growth factor stimulus [GO:0036120]; positive regulation of fat cell differentiation [GO:0045600]; positive regulation of protein serin…	axon [GO:0030424]; cytoplasm [GO:0005737]; cytoplasmic side of plasma membrane [GO:0009898]; cytosol [GO:0005829]; dendrite [GO:0030425]; extracellular exosome [GO:0070062]; Golgi apparatus [GO:0005794]; growth cone [GO:0030426]; nucleoplasm [GO:0005654]; nucleus [GO:0005634]; perikaryon [GO:0043204]; perinuclear region of cytoplasm [GO:0048471]; postsynaptic membrane [GO:0045211]; presynaptic me…	TRUE	FALSE	3	3	3	1.17224e-07	6.19308e-07	0.87895	15.2874	4.81041e-05	0.000142023	0.568117	15.132	15.6343	15.9603	15.5859	14.9891	14.8457	14.7089	15.3453	15.4578	15.4449	15.7268	14.8479	15.416	16.3029	16.6707	16.3117	15.8733	15.4985	15.4024	16.1047	16.0036	16.2466	15	0	13	13	13
Q96A47	Q96A47	ISL2	Insulin gene enhancer protein ISL-2	sp|Q96A47|ISL2_HUMAN Insulin gene enhancer protein ISL-2 OS=Homo sapiens OX=9606 GN=ISL2 PE=1 SV=1	39.74	2	6.1	cis-regulatory region sequence-specific DNA binding [GO:0000987]; DNA binding [GO:0003677]; DNA-binding transcription factor activity, RNA polymerase II-specific [GO:0000981]; metal ion binding [GO:0046872]; sequence-specific double-stranded DNA binding [GO:1990837]	axonogenesis [GO:0007409]; negative regulation of neuron differentiation [GO:0045665]; neuron development [GO:0048666]; neuron fate specification [GO:0048665]; peripheral nervous system neuron development [GO:0048935]; positive regulation of transcription by RNA polymerase II [GO:0045944]; retinal ganglion cell axon guidance [GO:0031290]; spinal cord motor neuron cell fate specification [GO:00215…	chromatin [GO:0000785]; nucleus [GO:0005634]	TRUE	FALSE	3	3	0	0.341277	0.417498	-0.937303	14.4934	0.000334285	0.000823906	-4.14279	12.8907	13.9566	13.948	14.1696	14.7703	14.999	15.1169	11.8727	10.1786	10.4065	14.0248	14.9621	10.8193	14.1227	14.156	14.3928	15.152	15.1493	15.3079				2	0.00347826	1	2	2
Q96A35	Q96A35	MRPL24	Large ribosomal subunit protein uL24m	sp|Q96A35|RM24_HUMAN Large ribosomal subunit protein uL24m OS=Homo sapiens OX=9606 GN=MRPL24 PE=1 SV=1	24.9	8	46.8	RNA binding [GO:0003723]; structural constituent of ribosome [GO:0003735]	mitochondrial translation [GO:0032543]; translation [GO:0006412]	mitochondrial inner membrane [GO:0005743]; mitochondrial large ribosomal subunit [GO:0005762]; mitochondrion [GO:0005739]	TRUE	FALSE	3	3	3	0.00536862	0.0105159	-0.504372	13.9744	0.00478028	0.00930634	0.512595	14.4829	13.8512	13.5577	13.7577	14.3289	14.0108	14.34	14.9949	14.5556	14.6669	13.7222	14.2266	14.7392	14.4042	14.1527	14.368	15.0977	14.5482	14.9179	15.6388	14.986	15.3531	8	0	4	4	5
Q93050	Q93050	ATP6V0A1	V-type proton ATPase 116 kDa subunit a 1	sp|Q93050|VPP1_HUMAN V-type proton ATPase 116 kDa subunit a 1 OS=Homo sapiens OX=9606 GN=ATP6V0A1 PE=1 SV=3	96.35	5	7.4	ATPase binding [GO:0051117]; proton-transporting ATPase activity, rotational mechanism [GO:0046961]	endosomal lumen acidification [GO:0048388]; lysosomal lumen acidification [GO:0007042]; proton transmembrane transport [GO:1902600]; regulation of macroautophagy [GO:0016241]; synaptic vesicle lumen acidification [GO:0097401]; vacuolar acidification [GO:0007035]	clathrin-coated vesicle membrane [GO:0030665]; cytosol [GO:0005829]; endosome membrane [GO:0010008]; extracellular exosome [GO:0070062]; ficolin-1-rich granule membrane [GO:0101003]; Golgi apparatus [GO:0005794]; intracellular membrane-bounded organelle [GO:0043231]; lysosomal membrane [GO:0005765]; melanosome [GO:0042470]; membrane [GO:0016020]; nuclear speck [GO:0016607]; perinuclear region of …	TRUE	FALSE	2	1	3	0.463683	0.539835	0.475202	11.1721	0.000136688	0.000367298	2.98308	12.426	12.5591	12.3178	9.3522	10.2573	10.7764	11.7698	13.5501	13.9253	14.2774	11.4097	10.9345	13.9176	11.8125	11.6133				11.0482	12.8944	13.056	13.664	6	0	2	2	0
Q969F2	Q969F2	NKD2	Protein naked cuticle homolog 2	sp|Q969F2|NKD2_HUMAN Protein naked cuticle homolog 2 OS=Homo sapiens OX=9606 GN=NKD2 PE=1 SV=1	50.02	3	7.8	ATPase binding [GO:0051117]; calcium ion binding [GO:0005509]; growth factor binding [GO:0019838]; molecular adaptor activity [GO:0060090]; myosin heavy chain binding [GO:0032036]; ubiquitin protein ligase binding [GO:0031625]	exocytosis [GO:0006887]; Golgi vesicle fusion to target membrane [GO:0048210]; negative regulation of canonical Wnt signaling pathway [GO:0090090]; negative regulation of Wnt signaling pathway [GO:0030178]; positive regulation of proteasomal ubiquitin-dependent protein catabolic process [GO:0032436]; positive regulation of protein localization to plasma membrane [GO:1903078]; positive regulation …	basolateral plasma membrane [GO:0016323]; cell periphery [GO:0071944]; cytoplasm [GO:0005737]; cytoplasmic vesicle [GO:0031410]; exocytic vesicle [GO:0070382]; lateral plasma membrane [GO:0016328]; plasma membrane [GO:0005886]	TRUE	FALSE	2	2	3	0.775696	0.820526	0.145243	10.6508	0.0322149	0.0521023	1.15675	11.1566	11.3277	11.5474	9.29513	11.6719	10.2354	9.82726	11.8023	11.9873	11.4152	10.7234	10.5782	11.7349	10.9962	11.2579		11.5561	9.8882		11.5617	11.5331	11.2169	3	0	2	2	1
Q969F1	Q969F1	GTF3C6	General transcription factor 3C polypeptide 6	sp|Q969F1|TF3C6_HUMAN General transcription factor 3C polypeptide 6 OS=Homo sapiens OX=9606 GN=GTF3C6 PE=1 SV=1	24.03	2	24.9	DNA binding [GO:0003677]; RNA polymerase III general transcription initiation factor activity [GO:0000995]	5S class rRNA transcription by RNA polymerase III [GO:0042791]; transcription by RNA polymerase III [GO:0006383]; tRNA transcription by RNA polymerase III [GO:0042797]	nuclear body [GO:0016604]; nucleoplasm [GO:0005654]; transcription factor TFIIIC complex [GO:0000127]	TRUE	FALSE	3	3	2	0.0999244	0.143925	-1.19977	13.3343	0.00077573	0.00178088	-2.74844	12.56	13.2034	12.5364	12.4634	13.9361	14.1455	13.7211	12.104	10.7989	10.6543	12.7344	13.9342	11.1858	14.6495	14.0245	13.9668	15.5979	15.5759	15.1921	13.641	12.1223		2	0.000143575	1	1	1
Q969E8	Q969E8	TSR2	Pre-rRNA-processing protein TSR2 homolog	sp|Q969E8|TSR2_HUMAN Pre-rRNA-processing protein TSR2 homolog OS=Homo sapiens OX=9606 GN=TSR2 PE=1 SV=1	20.88	2	11		maturation of SSU-rRNA from tricistronic rRNA transcript (SSU-rRNA, 5.8S rRNA, LSU-rRNA) [GO:0000462]	nucleus [GO:0005634]	TRUE	FALSE	3	3	3	0.57402	0.64487	-0.239464	13.1531	9.84906e-05	0.000272415	-2.02398	12.2609	13.0775	13.2773	12.7454	13.3809	13.5426	12.895	12.4431	11.1274	10.1761	13.0334	13.2728	11.2489	14.5236	14.7654	14.2487	15.0428	14.973	14.3661	13.9801	12.4509	11.7553	3	0	2	2	2
Q969E4	Q969E4	TCEAL3	Transcription elongation factor A protein-like 3	sp|Q969E4|TCAL3_HUMAN Transcription elongation factor A protein-like 3 OS=Homo sapiens OX=9606 GN=TCEAL3 PE=1 SV=1	22.49	5	26			nucleus [GO:0005634]	TRUE	FALSE	3	3	0	0.000743801	0.00176075	-1.09373	13.0262	8.54447e-11	9.33759e-10	-3.36437	11.8909	12.1116	12.6662	12.6601	13.6556	13.5154	13.5481	10.3886	10.1227	10.1147	12.4793	13.573	10.2087	12.9056	13.5022	13.5114	14.6654	14.2937	14.3671				6	0	3	4	4
Q969E2	Q969E2	SCAMP4	Secretory carrier-associated membrane protein 4	sp|Q969E2|SCAM4_HUMAN Secretory carrier-associated membrane protein 4 OS=Homo sapiens OX=9606 GN=SCAMP4 PE=1 SV=1	25.71	2	8.7		protein transport [GO:0015031]	recycling endosome membrane [GO:0055038]; trans-Golgi network membrane [GO:0032588]	TRUE	FALSE	2	3	2	0.287702	0.36038	-2.72833	14.7372	0.450755	0.525972	-1.92158	15.1406	9.49667	15.5181	15.1043	16.1243	15.948	16.2318	10.2383	16.2402	16.0609	13.373	16.1014	14.1798		17.4916	17.0931	18.2716	17.8638	18.1883		18.0491	18.1256	2	0.000550888	0	2	1
Q93100	Q93100	PHKB	Phosphorylase b kinase regulatory subunit beta	sp|Q93100|KPBB_HUMAN Phosphorylase b kinase regulatory subunit beta OS=Homo sapiens OX=9606 GN=PHKB PE=1 SV=3	124.81	9	10.3	calmodulin binding [GO:0005516]	generation of precursor metabolites and energy [GO:0006091]; glycogen metabolic process [GO:0005977]	cytosol [GO:0005829]; phosphorylase kinase complex [GO:0005964]; plasma membrane [GO:0005886]	TRUE	FALSE	3	2	3	3.47363e-09	2.7312e-08	2.15595	12.211	3.93998e-05	0.000119106	1.14145	11.7038	13.396	12.9452	13.5258	10.9503	10.9613	11.4874	12.0494	12.2989	12.4751	13.289	11.133	12.2745	11.8421	11.4333	12.0291	9.61219		9.95849	10.5864	10.6223	11.0544	9	0	9	8	7
Q93075	Q93075	TATDN2	Putative deoxyribonuclease TATDN2	sp|Q93075|TATD2_HUMAN Putative deoxyribonuclease TATDN2 OS=Homo sapiens OX=9606 GN=TATDN2 PE=1 SV=2	84.97	12	20.5	metal ion binding [GO:0046872]; nuclease activity [GO:0004518]		nucleoplasm [GO:0005654]	TRUE	FALSE	2	3	3	1.54992e-06	6.32329e-06	-1.95526	12.8846	0.000988517	0.00221994	-1.12485	13.2998	12.0137	12.1205	11.5867	14.0364	13.7829	13.7674	12.5993	12.7409	12.872	11.907	13.8622	12.7374	10.8078	10.9565		13.0462	12.5613	12.5864	11.4842	11.4123	11.7992	13	0	6	3	0
Q93074	Q93074	MED12	Mediator of RNA polymerase II transcription subunit 12	sp|Q93074|MED12_HUMAN Mediator of RNA polymerase II transcription subunit 12 OS=Homo sapiens OX=9606 GN=MED12 PE=1 SV=4	242.93	47	31	beta-catenin binding [GO:0008013]; chromatin binding [GO:0003682]; nuclear receptor coactivator activity [GO:0030374]; nuclear thyroid hormone receptor binding [GO:0046966]; nuclear vitamin D receptor binding [GO:0042809]; RNA polymerase II cis-regulatory region sequence-specific DNA binding [GO:0000978]; transcription coactivator activity [GO:0003713]; transcription coregulator activity [GO:0003…	axis elongation involved in somitogenesis [GO:0090245]; embryonic brain development [GO:1990403]; embryonic neurocranium morphogenesis [GO:0048702]; endoderm development [GO:0007492]; heart development [GO:0007507]; neural tube closure [GO:0001843]; oligodendrocyte development [GO:0014003]; positive regulation of DNA-templated transcription [GO:0045893]; positive regulation of transcription by RN…	CKM complex [GO:1990508]; mediator complex [GO:0016592]; membrane [GO:0016020]; nucleoplasm [GO:0005654]; nucleus [GO:0005634]; ubiquitin ligase complex [GO:0000151]	TRUE	FALSE	3	3	3	4.30489e-18	2.05989e-15	-2.88224	15.166	6.88875e-20	3.52455e-17	-3.54813	14.8331	13.7463	13.7233	13.7052	16.5678	16.6345	16.6192	12.8152	13.1571	13.2048	13.7249	16.6072	13.059	11.2718	11.2908	11.288	14.3091	14.1443	14.1697	10.4316	10.56	10.8635	54	0	30	27	28
Q93073	Q93073	SECISBP2L	Selenocysteine insertion sequence-binding protein 2-like	sp|Q93073|SBP2L_HUMAN Selenocysteine insertion sequence-binding protein 2-like OS=Homo sapiens OX=9606 GN=SECISBP2L PE=1 SV=3	121.7	20	27.1	mRNA 3'-UTR binding [GO:0003730]; ribonucleoprotein complex binding [GO:0043021]; RNA binding [GO:0003723]; selenocysteine insertion sequence binding [GO:0035368]	selenocysteine incorporation [GO:0001514]	ribonucleoprotein complex [GO:1990904]	TRUE	FALSE	3	3	3	1.63523e-05	5.39094e-05	0.8967	13.8576	6.95222e-07	3.08839e-06	1.12929	13.9739	14.385	14.3549	14.178	13.7421	13.4666	13.0191	14.3887	14.5445	14.6825	14.306	13.4093	14.5386	13.3165	13.3284	13.1668	12.8894	12.3824	11.9756	13.4111	13.3533	13.7472	24	0	16	18	16
Q93063	Q93063	EXT2	Exostosin-2	sp|Q93063|EXT2_HUMAN Exostosin-2 OS=Homo sapiens OX=9606 GN=EXT2 PE=1 SV=1	82.2	2	3.9	glucuronosyl-N-acetylglucosaminyl-proteoglycan 4-alpha-N-acetylglucosaminyltransferase activity [GO:0050508]; glucuronosyltransferase activity [GO:0015020]; glycosyltransferase activity [GO:0016757]; heparan sulfate N-acetylglucosaminyltransferase activity [GO:0042328]; metal ion binding [GO:0046872]; N-acetylglucosaminyl-proteoglycan 4-beta-glucuronosyltransferase activity [GO:0050509]; protein …	cellular response to fibroblast growth factor stimulus [GO:0044344]; chondrocyte differentiation [GO:0002062]; endochondral bone morphogenesis [GO:0060350]; fluid transport [GO:0042044]; gene expression [GO:0010467]; glycosaminoglycan biosynthetic process [GO:0006024]; heart contraction [GO:0060047]; heparan sulfate proteoglycan biosynthetic process [GO:0015012]; heparan sulfate proteoglycan bios…	endoplasmic reticulum [GO:0005783]; endoplasmic reticulum membrane [GO:0005789]; extracellular exosome [GO:0070062]; Golgi apparatus [GO:0005794]; Golgi membrane [GO:0000139]; membrane [GO:0016020]; UDP-N-acetylglucosamine transferase complex [GO:0043541]	TRUE	FALSE	0	0	3	0.168132	0.226897	-1.17729	10.2823	0.000429836	0.00103802	3.45967	12.6008	9.06221	9.73713	10.2817	11.4138	11.2732	9.92595	14.1112	14.399	14.4817	9.69368	10.871	14.3306							13.3263	13.4005	13.739	3	0.00412399	0	0	0
Q93062	Q93062	RBPMS	RNA-binding protein with multiple splicing	sp|Q93062|RBPMS_HUMAN RNA-binding protein with multiple splicing OS=Homo sapiens OX=9606 GN=RBPMS PE=1 SV=1	21.79	3	18.9	mRNA binding [GO:0003729]; poly(A) binding [GO:0008143]; protein homodimerization activity [GO:0042803]; RNA binding [GO:0003723]; transcription coactivator activity [GO:0003713]	response to oxidative stress [GO:0006979]; RNA processing [GO:0006396]; SMAD protein signal transduction [GO:0060395]	cytoplasm [GO:0005737]; cytoplasmic stress granule [GO:0010494]; cytosol [GO:0005829]; nucleoplasm [GO:0005654]; nucleus [GO:0005634]; P-body [GO:0000932]	TRUE	FALSE	3	3	3	6.84883e-07	2.96768e-06	-1.36709	14.0913	8.53861e-08	4.6391e-07	-1.56779	13.9909	13.709	13.4359	13.0782	14.8225	14.871	14.6309	12.9731	13.2503	13.3977	13.4077	14.7748	13.207	14.6406	14.4094	14.067	15.9698	15.7868	15.5874	13.9955	14.0591	14.4624	3	0	2	3	3
Q93052	Q93052	LPP	Lipoma-preferred partner	sp|Q93052|LPP_HUMAN Lipoma-preferred partner OS=Homo sapiens OX=9606 GN=LPP PE=1 SV=1	65.7	21	60.6	metal ion binding [GO:0046872]	cell-cell adhesion [GO:0098609]	cytosol [GO:0005829]; focal adhesion [GO:0005925]; nucleus [GO:0005634]; plasma membrane [GO:0005886]; stress fiber [GO:0001725]	TRUE	FALSE	3	3	3	0.115527	0.163653	-0.219357	17.4193	0.184679	0.24508	-0.183191	17.4374	17.1425	17.5446	17.2417	17.5545	17.5936	17.4389	17.3175	17.4914	17.2284	17.3096	17.529	17.3458	16.6955	17.1396	16.852	17.3232	17.1309	17.0168	16.9614	16.9218	16.9146	35	0	17	20	18
Q93034	Q93034	CUL5	Cullin-5	sp|Q93034|CUL5_HUMAN Cullin-5 OS=Homo sapiens OX=9606 GN=CUL5 PE=1 SV=4	90.9	21	29.7	calcium channel activity [GO:0005262]; protein-macromolecule adaptor activity [GO:0030674]; signaling receptor activity [GO:0038023]; ubiquitin protein ligase binding [GO:0031625]; ubiquitin-protein transferase activity [GO:0004842]	ERBB2 signaling pathway [GO:0038128]; G1/S transition of mitotic cell cycle [GO:0000082]; intrinsic apoptotic signaling pathway [GO:0097193]; protein ubiquitination [GO:0016567]; SCF-dependent proteasomal ubiquitin-dependent protein catabolic process [GO:0031146]	Cul5-RING ubiquitin ligase complex [GO:0031466]; cytosol [GO:0005829]; nucleus [GO:0005634]; SCF ubiquitin ligase complex [GO:0019005]; site of DNA damage [GO:0090734]	TRUE	FALSE	3	3	3	0.254279	0.324645	-0.114985	14.1059	5.49712e-09	3.93432e-08	-0.941281	13.6928	13.9754	14.0744	14.0954	14.2028	14.1059	14.1815	13.2418	13.4148	13.0097	14.0484	14.1634	13.2221	12.7054	12.8462	12.8826	13.1484	12.8201	12.9363	12.0626	12.022	11.8728	21	0	17	16	17
Q969G2	Q969G2	LHX4	LIM/homeobox protein Lhx4	sp|Q969G2|LHX4_HUMAN LIM/homeobox protein Lhx4 OS=Homo sapiens OX=9606 GN=LHX4 PE=1 SV=2	43.1	3	7.7	DNA-binding transcription activator activity, RNA polymerase II-specific [GO:0001228]; DNA-binding transcription factor activity, RNA polymerase II-specific [GO:0000981]; metal ion binding [GO:0046872]; methyl-CpG binding [GO:0008327]; RNA polymerase II transcription regulatory region sequence-specific DNA binding [GO:0000977]; sequence-specific DNA binding [GO:0043565]; sequence-specific double-…	animal organ morphogenesis [GO:0009887]; apoptotic process [GO:0006915]; medial motor column neuron differentiation [GO:0021526]; motor neuron axon guidance [GO:0008045]; negative regulation of apoptotic process [GO:0043066]; neuron differentiation [GO:0030182]; placenta development [GO:0001890]; positive regulation of transcription by RNA polymerase II [GO:0045944]; regulation of transcription b…	chromatin [GO:0000785]; nucleus [GO:0005634]	TRUE	FALSE	0	3	0	0.000366638	0.000931402	-2.03098	11.4176	1.8856e-05	6.0934e-05	-2.6404	11.1129	10.5179	11.1017	9.58671	12.7506	12.4183	12.1304	9.26994	9.2633	10.8448	10.4021	12.4331	9.79269				13.4124	12.8487	12.6014				4	0	0	0	0
Q93009	Q93009	USP7	Ubiquitin carboxyl-terminal hydrolase 7	sp|Q93009|UBP7_HUMAN Ubiquitin carboxyl-terminal hydrolase 7 OS=Homo sapiens OX=9606 GN=USP7 PE=1 SV=2	128.22	45	44.9	cysteine-type deubiquitinase activity [GO:0004843]; cysteine-type endopeptidase activity [GO:0004197]; deubiquitinase activity [GO:0101005]; K48-linked deubiquitinase activity [GO:1990380]; p53 binding [GO:0002039]	disruption by symbiont of host cell PML body [GO:0075342]; monoubiquitinated protein deubiquitination [GO:0035520]; negative regulation of gene expression via CpG island methylation [GO:0044027]; negative regulation of gluconeogenesis [GO:0045721]; negative regulation of NF-kappaB transcription factor activity [GO:0032088]; negative regulation of proteasomal ubiquitin-dependent protein catabolic …	chromosome [GO:0005694]; cytosol [GO:0005829]; nuclear body [GO:0016604]; nucleoplasm [GO:0005654]; nucleus [GO:0005634]; PML body [GO:0016605]; protein-containing complex [GO:0032991]	TRUE	FALSE	3	3	3	2.70364e-10	3.02871e-09	-1.36686	16.9749	6.69198e-10	5.82959e-09	-1.29804	17.0093	16.3898	16.1442	16.3406	17.6967	17.5611	17.7172	16.4577	16.4211	16.2022	16.2915	17.6584	16.3603	14.6433	14.4396	14.6512	16.1659	15.7989	15.9956	14.802	14.5519	14.5888	63	0	35	34	37
Q93008	Q93008	USP9X	Probable ubiquitin carboxyl-terminal hydrolase FAF-X	sp|Q93008|USP9X_HUMAN Probable ubiquitin carboxyl-terminal hydrolase FAF-X OS=Homo sapiens OX=9606 GN=USP9X PE=1 SV=4	290.28	60	27.5	co-SMAD binding [GO:0070410]; cysteine-type deubiquitinase activity [GO:0004843]; cysteine-type endopeptidase activity [GO:0004197]; cysteine-type peptidase activity [GO:0008234]; deubiquitinase activity [GO:0101005]; K48-linked deubiquitinase activity [GO:1990380]; K63-linked deubiquitinase activity [GO:0061578]	amyloid fibril formation [GO:1990000]; axon extension [GO:0048675]; BMP signaling pathway [GO:0030509]; cell division [GO:0051301]; cell migration [GO:0016477]; chromosome segregation [GO:0007059]; female gamete generation [GO:0007292]; monoubiquitinated protein deubiquitination [GO:0035520]; negative regulation of proteasomal ubiquitin-dependent protein catabolic process [GO:0032435]; negative r…	cilium [GO:0005929]; cytoplasm [GO:0005737]; cytoskeleton [GO:0005856]; cytosol [GO:0005829]; growth cone [GO:0030426]; membrane [GO:0016020]; nucleus [GO:0005634]	TRUE	FALSE	3	3	3	3.29481e-13	1.07145e-11	1.73734	16.879	1.27452e-09	1.05148e-08	1.10281	16.5618	17.8774	17.6093	17.7565	16.1334	16.0605	15.8372	16.9886	17.1221	17.2288	17.7477	16.0104	17.1132	15.1884	14.9622	15.1247	13.6601	13.3558	13.1731	14.3904	14.3104	14.6729	75	0	56	57	53
Q92997	Q92997	DVL3	Segment polarity protein dishevelled homolog DVL-3	sp|Q92997|DVL3_HUMAN Segment polarity protein dishevelled homolog DVL-3 OS=Homo sapiens OX=9606 GN=DVL3 PE=1 SV=2	78.01	5	12.4	beta-catenin binding [GO:0008013]; frizzled binding [GO:0005109]; protease binding [GO:0002020]; signaling receptor binding [GO:0005102]; small GTPase binding [GO:0031267]	canonical Wnt signaling pathway [GO:0060070]; intracellular signal transduction [GO:0035556]; non-canonical Wnt signaling pathway [GO:0035567]; non-canonical Wnt signaling pathway via JNK cascade [GO:0038031]; planar cell polarity pathway involved in neural tube closure [GO:0090179]; positive regulation of DNA-templated transcription [GO:0045893]; positive regulation of GTPase activity [GO:004354…	chromatin [GO:0000785]; cytosol [GO:0005829]	TRUE	FALSE	3	3	3	0.0279362	0.0460493	-0.478854	13.1601	0.00139159	0.00304252	-0.748303	13.0254	12.9763	12.8686	12.9172	13.595	13.4644	13.1392	12.8571	12.6028	12.4939	12.9207	13.3996	12.6513	12.4749	12.4092	12.473	13.3094	12.9473	12.6628	12.4465	11.9787	12.1256	7	0	4	2	2
Q92995	Q92995	USP13	Ubiquitin carboxyl-terminal hydrolase 13	sp|Q92995|UBP13_HUMAN Ubiquitin carboxyl-terminal hydrolase 13 OS=Homo sapiens OX=9606 GN=USP13 PE=1 SV=2	97.27	10	16.9	BAT3 complex binding [GO:1904288]; cysteine-type deubiquitinase activity [GO:0004843]; cysteine-type endopeptidase activity [GO:0004197]; K48-linked deubiquitinase activity [GO:1990380]; proteasome binding [GO:0070628]; protein-folding chaperone binding [GO:0051087]; ubiquitin binding [GO:0043130]; ubiquitin protein ligase binding [GO:0031625]; ubiquitin-like protein ligase binding [GO:0044389]; …	autophagy [GO:0006914]; cell population proliferation [GO:0008283]; maintenance of unfolded protein involved in ERAD pathway [GO:1904378]; melanocyte differentiation [GO:0030318]; positive regulation of ERAD pathway [GO:1904294]; protein K29-linked deubiquitination [GO:0035523]; protein K6-linked deubiquitination [GO:0044313]; protein K63-linked deubiquitination [GO:0070536]; protein stabilizatio…	cytosol [GO:0005829]; nucleoplasm [GO:0005654]; nucleus [GO:0005634]	TRUE	FALSE	3	3	3	0.640243	0.704036	0.0531963	14.0323	1.63949e-08	1.07046e-07	-1.00819	13.5016	14.0398	13.9074	14.2294	14.0202	13.9473	14.0495	13.0987	12.9851	12.9086	14.0589	14.0057	12.9975	12.9713	12.8809	13.2181	13.1674	12.8632	13.006	12.1212	11.7939	11.9733	10	0	9	7	10
Q92994	Q92994	BRF1	Transcription factor IIIB 90 kDa subunit	sp|Q92994|TF3B_HUMAN Transcription factor IIIB 90 kDa subunit OS=Homo sapiens OX=9606 GN=BRF1 PE=1 SV=1	73.79	5	12.6	metal ion binding [GO:0046872]; RNA polymerase III general transcription initiation factor activity [GO:0000995]; RNA polymerase III type 3 promoter sequence-specific DNA binding [GO:0001006]; TBP-class protein binding [GO:0017025]	DNA-templated transcription initiation [GO:0006352]; positive regulation of transcription by RNA polymerase III [GO:0045945]; rRNA transcription [GO:0009303]; transcription by RNA polymerase III [GO:0006383]; transcription initiation at RNA polymerase III promoter [GO:0006384]; transcription preinitiation complex assembly [GO:0070897]; tRNA transcription [GO:0009304]	nucleoplasm [GO:0005654]; nucleus [GO:0005634]; transcription factor TFIIIB complex [GO:0000126]; transcription preinitiation complex [GO:0097550]	TRUE	FALSE	3	3	1	0.000487259	0.00120182	-1.14473	11.9924	2.39335e-09	1.8178e-08	-2.78483	11.1723	11.2389	11.2332	11.7879	12.6725	12.6271	12.3945	9.88343	10.2015	9.2548	11.42	12.5647	9.77991	10.4924	10.5286	11.0986	12.1417	11.8649	11.673	9.22778			6	0	4	4	3
Q92993	Q92993	KAT5	Histone acetyltransferase KAT5	sp|Q92993|KAT5_HUMAN Histone acetyltransferase KAT5 OS=Homo sapiens OX=9606 GN=KAT5 PE=1 SV=2	58.55	8	17.7	acetyltransferase activity [GO:0016407]; chromatin binding [GO:0003682]; DNA-binding transcription factor binding [GO:0140297]; histone acetyltransferase activity [GO:0004402]; histone H2A acetyltransferase activity [GO:0043998]; histone H2AK5 acetyltransferase activity [GO:0043999]; histone H4 acetyltransferase activity [GO:0010485]; histone H4K16 acetyltransferase activity [GO:0046972]; metal i…	apoptotic process [GO:0006915]; cellular response to estradiol stimulus [GO:0071392]; cellular response to glucose starvation [GO:0042149]; cellular response to glucose stimulus [GO:0071333]; cellular senescence [GO:0090398]; DNA damage response [GO:0006974]; DNA damage response, signal transduction by p53 class mediator resulting in transcription of p21 class mediator [GO:0006978]; DNA repair-de…	chromatin [GO:0000785]; cytoplasm [GO:0005737]; cytosol [GO:0005829]; intracellular membrane-bounded organelle [GO:0043231]; kinetochore [GO:0000776]; mitotic spindle pole [GO:0097431]; MSL complex [GO:0072487]; NuA4 histone acetyltransferase complex [GO:0035267]; nucleolus [GO:0005730]; nucleoplasm [GO:0005654]; nucleosome [GO:0000786]; nucleus [GO:0005634]; perinuclear region of cytoplasm [GO:0…	TRUE	FALSE	3	3	3	3.20227e-09	2.55381e-08	-1.75857	12.2899	7.70017e-08	4.22123e-07	-1.44812	12.4451	11.3637	11.2493	11.6188	13.165	13.1469	13.1955	11.6881	11.7087	11.7664	11.4106	13.1692	11.721	10.8099	10.7374	11.1221	12.8269	12.5773	12.6666	11.225	11.0321	11.3456	9	0	5	4	4
Q92990	Q92990	GLMN	Glomulin	sp|Q92990|GLMN_HUMAN Glomulin OS=Homo sapiens OX=9606 GN=GLMN PE=1 SV=2	68.16	11	25.3	hepatocyte growth factor receptor binding [GO:0005171]; signaling receptor binding [GO:0005102]; ubiquitin protein ligase binding [GO:0031625]; ubiquitin-protein transferase inhibitor activity [GO:0055105]	cell surface receptor signaling pathway [GO:0007166]; epigenetic regulation of gene expression [GO:0040029]; muscle cell differentiation [GO:0042692]; negative regulation of cell population proliferation [GO:0008285]; negative regulation of T cell proliferation [GO:0042130]; neural tube closure [GO:0001843]; positive regulation of cytokine production [GO:0001819]; positive regulation of interleuk…	Cul2-RING ubiquitin ligase complex [GO:0031462]; Cul3-RING ubiquitin ligase complex [GO:0031463]; Cul4A-RING E3 ubiquitin ligase complex [GO:0031464]; cullin-RING ubiquitin ligase complex [GO:0031461]; cytoplasm [GO:0005737]	TRUE	FALSE	3	3	3	2.59554e-08	1.62197e-07	1.1704	13.7889	3.0196e-06	1.14543e-05	0.853501	13.6305	14.5081	14.4041	14.21	13.422	13.2467	12.9424	13.8234	14.0391	14.3092	14.3741	13.2037	14.0572	13.6742	13.6121	13.4332	12.8037	12.3971	12.1333	13.0802	13.0824	13.6083	12	0	10	8	10
Q92989	Q92989	CLP1	Polyribonucleotide 5'-hydroxyl-kinase Clp1	sp|Q92989|CLP1_HUMAN Polyribonucleotide 5'-hydroxyl-kinase Clp1 OS=Homo sapiens OX=9606 GN=CLP1 PE=1 SV=1	47.62	10	27.3	ATP binding [GO:0005524]; ATP-dependent polydeoxyribonucleotide 5'-hydroxyl-kinase activity [GO:0046404]; ATP-dependent polyribonucleotide 5'-hydroxyl-kinase activity [GO:0051736]; polynucleotide 5'-hydroxyl-kinase activity [GO:0051731]	cerebellar cortex development [GO:0021695]; global gene silencing by mRNA cleavage [GO:0098795]; mRNA 3'-end processing [GO:0031124]; mRNA polyadenylation [GO:0006378]; phosphorylation [GO:0016310]; RISC complex assembly [GO:0070922]; tRNA splicing, via endonucleolytic cleavage and ligation [GO:0006388]	cytosol [GO:0005829]; mRNA cleavage factor complex [GO:0005849]; nucleoplasm [GO:0005654]; nucleus [GO:0005634]; tRNA-intron endonuclease complex [GO:0000214]	TRUE	FALSE	3	3	3	1.2579e-10	1.57393e-09	-1.94285	14.9825	7.4859e-11	8.28893e-10	-1.99997	14.9539	13.9343	14.1008	13.9979	15.9454	15.8959	16.0204	14.1074	13.9256	13.8288	14.011	15.9539	13.9539	13.8659	14.0744	13.9867	16.0927	15.8117	15.9769	14.1298	13.7344	13.8935	13	0	7	7	7
Q92979	Q92979	EMG1	Ribosomal RNA small subunit methyltransferase NEP1	sp|Q92979|NEP1_HUMAN Ribosomal RNA small subunit methyltransferase NEP1 OS=Homo sapiens OX=9606 GN=EMG1 PE=1 SV=4	26.7	6	29.5	identical protein binding [GO:0042802]; RNA binding [GO:0003723]; rRNA (pseudouridine) methyltransferase activity [GO:0070037]; rRNA binding [GO:0019843]	blastocyst development [GO:0001824]; nucleologenesis [GO:0017126]; ribosomal small subunit biogenesis [GO:0042274]; rRNA base methylation [GO:0070475]; rRNA processing [GO:0006364]	chromosome [GO:0005694]; cytoplasm [GO:0005737]; nucleolus [GO:0005730]; nucleoplasm [GO:0005654]; nucleus [GO:0005634]; small-subunit processome [GO:0032040]	TRUE	FALSE	3	3	2	0.407754	0.48485	-0.801788	14.1418	0.116734	0.164251	-1.55405	13.7657	13.5444	13.9763	13.7021	14.4483	14.7193	14.4605	15.3719	12.4993	11.0949	13.7409	14.5427	12.9887	13.891	14.3648	14.1059	15.0106	15.0502	14.832	15.8093	12.7232		6	0	4	3	5
Q92506	Q92506	HSD17B8	(3R)-3-hydroxyacyl-CoA dehydrogenase	sp|Q92506|DHB8_HUMAN (3R)-3-hydroxyacyl-CoA dehydrogenase OS=Homo sapiens OX=9606 GN=HSD17B8 PE=1 SV=2	26.96	2	10.3	(3R)-hydroxyacyl-CoA dehydrogenase (NAD) activity [GO:0106386]; estradiol 17-beta-dehydrogenase [NAD(P)] activity [GO:0004303]; NADH binding [GO:0070404]; testosterone dehydrogenase (NAD+) activity [GO:0047035]	androgen metabolic process [GO:0008209]; estrogen biosynthetic process [GO:0006703]; fatty acid biosynthetic process [GO:0006633]; protein heterotetramerization [GO:0051290]	mitochondrial envelope [GO:0005740]; mitochondrial matrix [GO:0005759]; oxidoreductase complex [GO:1990204]; plasma membrane [GO:0005886]	TRUE	FALSE	0	3	1	5.55045e-07	2.47864e-06	-3.96547	11.8507	0.000762813	0.00175423	-2.18633	12.7403	8.84063	11.1928	9.57045	13.7851	13.6225	14.0928	11.0683	12.2788	11.5942	9.86797	13.8334	11.6471				14.4469	14.0529	14.5638		12.6022		2	0	0	0	0
Q92973	Q92973	TNPO1	Transportin-1	sp|Q92973|TNPO1_HUMAN Transportin-1 OS=Homo sapiens OX=9606 GN=TNPO1 PE=1 SV=2	102.29	21	29.2	nuclear import signal receptor activity [GO:0061608]; nuclear localization sequence binding [GO:0008139]; RNA binding [GO:0003723]; small GTPase binding [GO:0031267]	protein import into nucleus [GO:0006606]	cilium [GO:0005929]; cytoplasm [GO:0005737]; cytosol [GO:0005829]; extracellular exosome [GO:0070062]; nucleus [GO:0005634]	TRUE	FALSE	3	3	3	5.5777e-07	2.48438e-06	1.03258	17.5448	3.18431e-06	1.20043e-05	0.914073	17.4855	18.2681	17.7448	18.1704	17.0262	17.0804	16.979	17.7105	17.9396	18.1777	18.0611	17.0285	17.9426	17.164	16.6827	17.1235	16.1378	15.9606	15.8999	16.6972	16.7128	17.2068	28	0	20	18	19
Q92968	Q92968	PEX13	Peroxisomal membrane protein PEX13	sp|Q92968|PEX13_HUMAN Peroxisomal membrane protein PEX13 OS=Homo sapiens OX=9606 GN=PEX13 PE=1 SV=2	44.1	3	16.6	protein transmembrane transporter activity [GO:0008320]	cellular response to reactive oxygen species [GO:0034614]; cerebral cortex cell migration [GO:0021795]; fatty acid alpha-oxidation [GO:0001561]; locomotory behavior [GO:0007626]; microtubule-based peroxisome localization [GO:0060152]; neuron migration [GO:0001764]; protein import into peroxisome matrix, docking [GO:0016560]; protein import into peroxisome matrix, translocation [GO:0016561]; suckl…	cytosol [GO:0005829]; membrane [GO:0016020]; peroxisomal importomer complex [GO:1990429]; peroxisomal membrane [GO:0005778]; peroxisome [GO:0005777]	TRUE	FALSE	3	3	3	0.191856	0.254958	0.58925	11.1973	5.75561e-07	2.61303e-06	3.12429	12.4649	11.9621	10.8926	11.6211	10.6397	10.2321	11.8363	13.7661	13.8949	14.42	11.492	10.9027	14.027	12.0457	11.0182	11.7619	10.939	10.3	11.9448	13.9405	13.8558	14.6367	3	0	2	1	1
Q969F9	Q969F9	HPS3	BLOC-2 complex member HPS3	sp|Q969F9|HPS3_HUMAN BLOC-2 complex member HPS3 OS=Homo sapiens OX=9606 GN=HPS3 PE=1 SV=1	113.66	6	6.9		intracellular transport [GO:0046907]; melanosome assembly [GO:1903232]; organelle organization [GO:0006996]; platelet dense granule organization [GO:0060155]	BLOC-2 complex [GO:0031084]; cytoplasm [GO:0005737]; cytosol [GO:0005829]; early endosome [GO:0005769]	TRUE	FALSE	3	3	3	0.00581985	0.0113236	0.529977	12.096	0.122983	0.172105	0.276773	11.9694	12.4543	12.546	12.0827	11.8188	11.8785	11.7957	12.0102	12.0533	12.2598	12.361	11.831	12.1078	10.9529	11.0866	10.6385	10.5331	10.3614	10.3192	10.5997	10.4292	10.8915	6	0	5	4	4
Q969G3	Q969G3	SMARCE1	SWI/SNF-related matrix-associated actin-dependent regulator of chromatin subfamily E member 1	sp|Q969G3|SMCE1_HUMAN SWI/SNF-related matrix-associated actin-dependent regulator of chromatin subfamily E member 1 OS=Homo sapiens OX=9606 GN=SMARCE1 PE=1 SV=2	46.62	21	52.3	chromatin binding [GO:0003682]; DNA binding [GO:0003677]; N-acetyltransferase activity [GO:0008080]; nuclear receptor binding [GO:0016922]; RNA binding [GO:0003723]; transcription coactivator activity [GO:0003713]	chromatin remodeling [GO:0006338]; negative regulation of DNA-templated transcription [GO:0045892]; neurogenesis [GO:0022008]; nucleosome disassembly [GO:0006337]; positive regulation of cell differentiation [GO:0045597]; positive regulation of double-strand break repair [GO:2000781]; positive regulation of myoblast differentiation [GO:0045663]; positive regulation of stem cell population mainten…	bBAF complex [GO:0140092]; brahma complex [GO:0035060]; chromatin [GO:0000785]; kinetochore [GO:0000776]; nBAF complex [GO:0071565]; npBAF complex [GO:0071564]; nuclear chromosome [GO:0000228]; nuclear matrix [GO:0016363]; nucleoplasm [GO:0005654]; nucleus [GO:0005634]; protein-containing complex [GO:0032991]; RSC-type complex [GO:0016586]; SWI/SNF complex [GO:0016514]	TRUE	FALSE	3	3	3	1.74885e-13	6.23166e-12	-2.01212	17.9206	1.46395e-16	9.08056e-15	-2.90199	17.4756	16.9454	16.7138	17.0843	19.0135	18.8747	18.8917	15.9201	16.1001	16.0538	16.9145	18.9266	16.0246	16.8769	16.6873	17.0731	19.1608	18.7905	18.8482	15.9425	15.9089	16.1184	26	0	17	13	11
Q96A33	Q96A33	CCDC47	PAT complex subunit CCDC47	sp|Q96A33|CCD47_HUMAN PAT complex subunit CCDC47 OS=Homo sapiens OX=9606 GN=CCDC47 PE=1 SV=1	55.84	9	22.4	calcium ion binding [GO:0005509]; protein folding chaperone [GO:0044183]; ribosome binding [GO:0043022]; RNA binding [GO:0003723]	endoplasmic reticulum calcium ion homeostasis [GO:0032469]; ER overload response [GO:0006983]; ERAD pathway [GO:0036503]; multi-pass transmembrane protein insertion into ER membrane [GO:0160063]; osteoblast differentiation [GO:0001649]; post-embryonic development [GO:0009791]; protein insertion into ER membrane [GO:0045048]; ubiquitin-dependent ERAD pathway [GO:0030433]	endoplasmic reticulum [GO:0005783]; endoplasmic reticulum membrane [GO:0005789]; membrane [GO:0016020]; multi-pass translocon complex [GO:0160064]; protein folding chaperone complex [GO:0101031]; rough endoplasmic reticulum membrane [GO:0030867]	TRUE	FALSE	3	3	3	0.482874	0.558804	0.111828	13.433	0.000201693	0.000524512	0.707524	13.7308	13.4947	13.3925	13.5795	13.27	13.2327	13.6284	14.0936	14.0636	14.0966	13.4889	13.3771	14.0846	13.3559	13.2956	13.4979	13.3469	13.0782	13.5145	14.0456	13.802	14.0909	14	0	8	8	8
Q969T9	Q969T9	WBP2	WW domain-binding protein 2	sp|Q969T9|WBP2_HUMAN WW domain-binding protein 2 OS=Homo sapiens OX=9606 GN=WBP2 PE=1 SV=1	28.07	11	59.8	chromatin DNA binding [GO:0031490]; nuclear estrogen receptor binding [GO:0030331]; RNA polymerase II cis-regulatory region sequence-specific DNA binding [GO:0000978]; transcription coactivator activity [GO:0003713]	cellular response to estrogen stimulus [GO:0071391]; establishment of protein localization to chromatin [GO:0071169]; positive regulation of DNA-templated transcription [GO:0045893]; positive regulation of intracellular estrogen receptor signaling pathway [GO:0033148]; positive regulation of transcription by RNA polymerase II [GO:0045944]; progesterone receptor signaling pathway [GO:0050847]; res…	chromatin [GO:0000785]; cytoplasm [GO:0005737]; cytosol [GO:0005829]; nucleoplasm [GO:0005654]; nucleus [GO:0005634]	TRUE	FALSE	3	3	3	0.0516762	0.0797463	-0.336477	16.6408	0.00941387	0.0172493	-0.466808	16.5756	16.2708	16.7467	16.4002	16.923	16.7322	16.7719	16.336	16.5274	16.1633	16.4726	16.809	16.3422	17.717	18.2348	17.9035	18.5849	18.1626	18.2429	17.873	17.8508	17.7426	16	0	9	9	8
Q96A22	Q96A22	C11orf52	Uncharacterized protein C11orf52	sp|Q96A22|CK052_HUMAN Uncharacterized protein C11orf52 OS=Homo sapiens OX=9606 GN=C11orf52 PE=1 SV=2	13.91	1	8.1			extracellular exosome [GO:0070062]	FALSE	FALSE	0	2	0				10.1212				10.1212				9.90967		10.3328					10.1212					11.5715		11.8038				1	0	0	1	0
Q96A19	Q96A19	CCDC102A	Coiled-coil domain-containing protein 102A	sp|Q96A19|C102A_HUMAN Coiled-coil domain-containing protein 102A OS=Homo sapiens OX=9606 GN=CCDC102A PE=1 SV=2	62.56	1	2.5			myosin complex [GO:0016459]	FALSE	FALSE	0	1	2				11.2855			0.738753	11.6548				11.2855				11.842	12.2064		11.2855	12.0242				11.1697				11.3879	12.008	1	0.00811518	0	0	0
Q969Z3	Q969Z3	MTARC2	Mitochondrial amidoxime reducing component 2	sp|Q969Z3|MARC2_HUMAN Mitochondrial amidoxime reducing component 2 OS=Homo sapiens OX=9606 GN=MTARC2 PE=1 SV=1	38	6	18.8	molybdenum ion binding [GO:0030151]; molybdopterin cofactor binding [GO:0043546]; nitrate reductase activity [GO:0008940]; nitrite reductase activity [GO:0098809]; oxidoreductase activity, acting on other nitrogenous compounds as donors [GO:0016661]; pyridoxal phosphate binding [GO:0030170]	cellular detoxification of nitrogen compound [GO:0070458]; detoxification of nitrogen compound [GO:0051410]; nitrate metabolic process [GO:0042126]; nitric oxide biosynthetic process [GO:0006809]	mitochondrial outer membrane [GO:0005741]; mitochondrion [GO:0005739]; peroxisome [GO:0005777]	TRUE	FALSE	3	3	3	0.20931	0.27508	0.224056	15.1056	3.19957e-09	2.3842e-08	1.71375	15.8504	15.5239	14.8776	15.2513	14.9431	14.9171	15.1206	16.6232	16.5009	16.9979	15.2176	14.9936	16.7073	15.6075	15.0031	15.3921	15.2423	14.9849	15.2291	16.7976	16.4617	17.2146	10	0	6	6	5
Q969Z0	Q969Z0	TBRG4	FAST kinase domain-containing protein 4	sp|Q969Z0|FAKD4_HUMAN FAST kinase domain-containing protein 4 OS=Homo sapiens OX=9606 GN=TBRG4 PE=1 SV=1	70.69	1	1.6	RNA binding [GO:0003723]	mitochondrial mRNA processing [GO:0090615]; mitochondrial RNA processing [GO:0000963]; mRNA metabolic process [GO:0016071]; positive regulation of cell population proliferation [GO:0008284]; regulation of cell cycle [GO:0051726]; regulation of mitochondrial mRNA stability [GO:0044528]	mitochondrial matrix [GO:0005759]; mitochondrion [GO:0005739]; ribonucleoprotein granule [GO:0035770]	FALSE	FALSE	3	3	3			0.383745	12.4769			0.705412	12.6377	12.8319	12.3139	12.8606	12.3837	12.1604	12.311	12.7667	13.4434	12.7613	12.6688	12.285	12.9905	12.0854	11.6093	12.1713	11.8529	11.3982	11.5894	12.111	12.5742	12.1479	1	0	1	1	1
Q969Y2	Q969Y2	GTPBP3	tRNA modification GTPase GTPBP3, mitochondrial	sp|Q969Y2|GTPB3_HUMAN tRNA modification GTPase GTPBP3, mitochondrial OS=Homo sapiens OX=9606 GN=GTPBP3 PE=1 SV=2	52.03	2	4.9	GTP binding [GO:0005525]; GTPase activity [GO:0003924]	tRNA methylation [GO:0030488]; tRNA wobble uridine modification [GO:0002098]	cytoplasm [GO:0005737]; mitochondrion [GO:0005739]; nucleus [GO:0005634]	TRUE	FALSE	1	2	3	0.257742	0.328503	-0.630952	10.5223	0.0765058	0.113338	1.01132	11.3435	10.4864	10.9786	9.15549	9.30145	11.4533	11.7587	11.877	11.8096	11.8607	10.2069	10.8378	11.8491	10.3476				11.2987	11.6448	11.8291	11.5481	11.855	2	0	1	0	0
Q969X6	Q969X6	UTP4	U3 small nucleolar RNA-associated protein 4 homolog	sp|Q969X6|UTP4_HUMAN U3 small nucleolar RNA-associated protein 4 homolog OS=Homo sapiens OX=9606 GN=UTP4 PE=1 SV=1	76.84	14	25.4	RNA binding [GO:0003723]	maturation of SSU-rRNA [GO:0030490]; maturation of SSU-rRNA from tricistronic rRNA transcript (SSU-rRNA, 5.8S rRNA, LSU-rRNA) [GO:0000462]; regulation of DNA-templated transcription [GO:0006355]; ribosomal small subunit biogenesis [GO:0042274]	90S preribosome [GO:0030686]; chromosome [GO:0005694]; fibrillar center [GO:0001650]; nucleolus [GO:0005730]; nucleoplasm [GO:0005654]; small-subunit processome [GO:0032040]; t-UTP complex [GO:0034455]	TRUE	FALSE	3	3	3	0.680535	0.738643	0.220732	14.0736	0.606515	0.670514	0.276458	14.1014	14.1232	14.036	14.3927	13.9798	14.2945	13.6153	15.6336	13.3056	13.7798	14.184	13.9632	14.2397	13.3323	13.287	13.659	13.4046	13.4879	12.8493	14.9336	12.392	13.122	18	0	9	10	12
Q969X5	Q969X5	ERGIC1	Endoplasmic reticulum-Golgi intermediate compartment protein 1	sp|Q969X5|ERGI1_HUMAN Endoplasmic reticulum-Golgi intermediate compartment protein 1 OS=Homo sapiens OX=9606 GN=ERGIC1 PE=1 SV=1	32.57	4	14.5		endoplasmic reticulum to Golgi vesicle-mediated transport [GO:0006888]; retrograde vesicle-mediated transport, Golgi to endoplasmic reticulum [GO:0006890]	COPII-coated ER to Golgi transport vesicle [GO:0030134]; endoplasmic reticulum [GO:0005783]; endoplasmic reticulum membrane [GO:0005789]; endoplasmic reticulum-Golgi intermediate compartment [GO:0005793]; endoplasmic reticulum-Golgi intermediate compartment membrane [GO:0033116]; Golgi membrane [GO:0000139]; intracellular membrane-bounded organelle [GO:0043231]; membrane [GO:0016020]; nucleoplasm…	TRUE	FALSE	3	3	3	0.294339	0.367526	-0.451904	11.2754	0.277173	0.349085	0.468781	11.7357	11.2173	10.8334	11.0975	11.5967	10.8529	12.0544	11.5424	12.6248	11.7431	11.0494	11.5013	11.9701	11.8858	11.5439	11.8233	12.4809	11.5057	12.7478	12.3018	13.1706	12.5447	4	0	3	1	2
Q969W8	Q969W8	ZNF566	Zinc finger protein 566	sp|Q969W8|ZN566_HUMAN Zinc finger protein 566 OS=Homo sapiens OX=9606 GN=ZNF566 PE=1 SV=1	49.19	3	7.9	DNA-binding transcription repressor activity, RNA polymerase II-specific [GO:0001227]; metal ion binding [GO:0046872]; RNA polymerase II transcription regulatory region sequence-specific DNA binding [GO:0000977]	negative regulation of transcription by RNA polymerase II [GO:0000122]	nucleus [GO:0005634]	TRUE	FALSE	2	2	1	0.361713	0.438256	-1.12333	12.4564	0.072858	0.108485	-2.27763	11.8793	9.95303	12.7036	13.0277	14.5585	9.97784	14.5179	9.40981	13.3402	9.47136	11.8948	13.0181	10.7404		12.999	13.3383	15.0277		14.7963		13.4709		3	0.000143575	0	1	1
Q969V6	Q969V6	MRTFA	Myocardin-related transcription factor A	sp|Q969V6|MRTFA_HUMAN Myocardin-related transcription factor A OS=Homo sapiens OX=9606 GN=MRTFA PE=1 SV=1	98.86	9	11.5	actin binding [GO:0003779]; actin monomer binding [GO:0003785]; leucine zipper domain binding [GO:0043522]; transcription coactivator activity [GO:0003713]	actin cytoskeleton organization [GO:0030036]; positive regulation of miRNA transcription [GO:1902895]; positive regulation of transcription by RNA polymerase II [GO:0045944]; smooth muscle cell differentiation [GO:0051145]; wound healing, spreading of cells [GO:0044319]	cytoplasm [GO:0005737]; cytosol [GO:0005829]; nucleoplasm [GO:0005654]; nucleus [GO:0005634]	TRUE	FALSE	3	3	3	0.000210014	0.000560289	-0.467394	14.0055	1.16619e-08	7.86317e-08	-0.952386	13.763	13.6554	13.8069	13.8531	14.297	14.2089	14.2118	13.1843	13.428	13.2482	13.7718	14.2392	13.2868	13.002	13.1955	13.2569	13.8593	13.5398	13.5833	12.6217	12.6519	12.7279	9	0	8	9	7
Q969V5	Q969V5	MUL1	Mitochondrial ubiquitin ligase activator of NFKB 1	sp|Q969V5|MUL1_HUMAN Mitochondrial ubiquitin ligase activator of NFKB 1 OS=Homo sapiens OX=9606 GN=MUL1 PE=1 SV=1	39.77	7	21.3	identical protein binding [GO:0042802]; metal ion binding [GO:0046872]; p53 binding [GO:0002039]; SUMO transferase activity [GO:0019789]; ubiquitin protein ligase activity [GO:0061630]; ubiquitin protein ligase binding [GO:0031625]; ubiquitin-protein transferase activity [GO:0004842]	activation of cysteine-type endopeptidase activity involved in apoptotic process [GO:0006919]; apoptotic process [GO:0006915]; cellular response to exogenous dsRNA [GO:0071360]; mitochondrial fission [GO:0000266]; mitochondrion localization [GO:0051646]; negative regulation of cell growth [GO:0030308]; negative regulation of chemokine (C-C motif) ligand 5 production [GO:0071650]; negative regulat…	axon [GO:0030424]; membrane [GO:0016020]; mitochondrial outer membrane [GO:0005741]; mitochondrion [GO:0005739]; neuronal cell body [GO:0043025]; peroxisome [GO:0005777]	TRUE	FALSE	3	3	3	5.90157e-08	3.31666e-07	1.89614	13.1807	9.23197e-10	7.84835e-09	2.43457	13.4499	13.9997	14.1242	14.2623	11.8651	12.1986	12.6341	14.3311	14.4306	15.2398	14.1287	12.2326	14.6672	14.0832	14.2498	14.4031	12.1644	12.2665	12.7426	14.5055	14.3914	15.4565	8	0	5	4	5
Q969V3	Q969V3	NCLN	BOS complex subunit NCLN	sp|Q969V3|NCLN_HUMAN BOS complex subunit NCLN OS=Homo sapiens OX=9606 GN=NCLN PE=1 SV=2	62.93	6	11.9	ribosome binding [GO:0043022]	multi-pass transmembrane protein insertion into ER membrane [GO:0160063]; protein stabilization [GO:0050821]; regulation of protein complex stability [GO:0061635]; regulation of protein-containing complex assembly [GO:0043254]; regulation of signal transduction [GO:0009966]	endoplasmic reticulum membrane [GO:0005789]; membrane [GO:0016020]; multi-pass translocon complex [GO:0160064]; protein-containing complex [GO:0032991]	TRUE	FALSE	3	3	3	0.626651	0.691701	0.166132	12.7882	0.0118727	0.0212037	0.929704	13.17	13.0892	12.5884	12.9363	12.8202	12.5141	12.7811	13.6651	13.8372	13.4022	12.8713	12.7051	13.6348	12.6988	12.24	12.6031	12.6456	12.108	12.4157	13.3656	13.3242	13.1449	8	0	6	3	4
Q969U7	Q969U7	PSMG2	Proteasome assembly chaperone 2	sp|Q969U7|PSMG2_HUMAN Proteasome assembly chaperone 2 OS=Homo sapiens OX=9606 GN=PSMG2 PE=1 SV=1	29.38	5	17.4	molecular adaptor activity [GO:0060090]	chaperone-mediated protein complex assembly [GO:0051131]; mitotic spindle assembly checkpoint signaling [GO:0007094]; negative regulation of apoptotic process [GO:0043066]; proteasome assembly [GO:0043248]	cytosol [GO:0005829]; nucleus [GO:0005634]; protein folding chaperone complex [GO:0101031]	TRUE	FALSE	3	3	3	0.0426946	0.0673601	0.47029	13.4986	0.598961	0.664531	-0.116183	13.2054	13.553	13.8804	13.7678	13.4405	13.1591	13.1907	12.7572	13.5211	13.1635	13.7337	13.2635	13.1473	14.3471	14.7164	14.6191	14.4503	13.9375	14.0097	13.6421	14.1925	14.0907	7	0	4	3	3
Q969T7	Q969T7	NT5C3B	7-methylguanosine phosphate-specific 5'-nucleotidase	sp|Q969T7|5NT3B_HUMAN 7-methylguanosine phosphate-specific 5'-nucleotidase OS=Homo sapiens OX=9606 GN=NT5C3B PE=1 SV=4	34.37	6	24.3	5'-nucleotidase activity [GO:0008253]; magnesium ion binding [GO:0000287]; nucleotide binding [GO:0000166]	exonucleolytic catabolism of deadenylated mRNA [GO:0043928]; nucleotide metabolic process [GO:0009117]	cytoplasm [GO:0005737]; cytosol [GO:0005829]	TRUE	FALSE	3	3	3	1.0645e-08	7.43597e-08	1.24593	11.9381	0.088522	0.128999	0.241504	11.4359	12.3486	12.6222	12.7124	11.2679	11.3103	11.3673	11.4656	11.7534	11.451	12.5611	11.3152	11.5567	12.4322	12.7478	12.8531	11.5672	11.3781	11.4758	11.64	11.7143	11.6677	7	0	6	6	6
Q969G6	Q969G6	RFK	Riboflavin kinase	sp|Q969G6|RIFK_HUMAN Riboflavin kinase OS=Homo sapiens OX=9606 GN=RFK PE=1 SV=2	17.61	3	26.5	ATP binding [GO:0005524]; metal ion binding [GO:0046872]; riboflavin kinase activity [GO:0008531]	apoptotic process [GO:0006915]; flavin adenine dinucleotide biosynthetic process [GO:0072388]; FMN biosynthetic process [GO:0009398]; phosphorylation [GO:0016310]; positive regulation of NAD(P)H oxidase activity [GO:0033864]; reactive oxygen species metabolic process [GO:0072593]; riboflavin biosynthetic process [GO:0009231]; riboflavin metabolic process [GO:0006771]	cytoplasm [GO:0005737]; cytosol [GO:0005829]; mitochondrion [GO:0005739]	TRUE	FALSE	1	1	0	0.520244	0.594324	0.742401	10.6994	0.611585	0.675405	-0.585192	10.0356	10.8966	11.9496	10.3657	8.24126	12.7254	10.0181	9.80748	9.79944	9.62222	11.0706	10.3282	9.74305		13.4377			14.1558					3	0.000143575	0	1	0
Q969S9	Q969S9	GFM2	Ribosome-releasing factor 2, mitochondrial	sp|Q969S9|RRF2M_HUMAN Ribosome-releasing factor 2, mitochondrial OS=Homo sapiens OX=9606 GN=GFM2 PE=1 SV=1	86.55	4	6.2	GTP binding [GO:0005525]; GTPase activity [GO:0003924]	mitochondrial translation [GO:0032543]; mitochondrial translational termination [GO:0070126]; ribosome disassembly [GO:0032790]	mitochondrial matrix [GO:0005759]	TRUE	FALSE	1	2	3	0.0390065	0.0622602	-0.938018	10.0956	0.743012	0.790517	0.141269	10.6353	10.2832	8.69447	9.90226	9.89752	11.2437	10.5527	10.8097	10.822	10.486	9.62664	10.5647	10.7059	9.21474			9.04479		9.50922	9.83216	9.63085	9.5507	4	0	3	4	0
Q969S3	Q969S3	ZNF622	Cytoplasmic 60S subunit biogenesis factor ZNF622	sp|Q969S3|ZN622_HUMAN Cytoplasmic 60S subunit biogenesis factor ZNF622 OS=Homo sapiens OX=9606 GN=ZNF622 PE=1 SV=1	54.24	12	29.8	preribosome binding [GO:1990275]; RNA binding [GO:0003723]; zinc ion binding [GO:0008270]	intrinsic apoptotic signaling pathway in response to oxidative stress [GO:0008631]; positive regulation of apoptotic process [GO:0043065]; positive regulation of JNK cascade [GO:0046330]; positive regulation of kinase activity [GO:0033674]; positive regulation of MAPK cascade [GO:0043410]; ribosomal large subunit biogenesis [GO:0042273]	cytosol [GO:0005829]; Golgi apparatus [GO:0005794]; nucleolus [GO:0005730]; nucleoplasm [GO:0005654]; preribosome, large subunit precursor [GO:0030687]	TRUE	FALSE	3	3	3	0.0607092	0.0924087	0.1757	13.6738	0.000825597	0.00188632	0.34703	13.7594	13.8723	13.7854	13.6271	13.5867	13.6815	13.4896	14.0588	13.9338	13.8062	13.7616	13.5859	13.933	13.5409	13.4959	13.3528	13.4709	13.3343	13.1831	13.8182	13.4796	13.6079	16	0	10	9	10
Q969S2	Q969S2	NEIL2	Endonuclease 8-like 2	sp|Q969S2|NEIL2_HUMAN Endonuclease 8-like 2 OS=Homo sapiens OX=9606 GN=NEIL2 PE=1 SV=3	36.8	1	3.3	class I DNA-(apurinic or apyrimidinic site) endonuclease activity [GO:0140078]; damaged DNA binding [GO:0003684]; DNA N-glycosylase activity [GO:0019104]; DNA-(apurinic or apyrimidinic site) endonuclease activity [GO:0003906]; microtubule binding [GO:0008017]; zinc ion binding [GO:0008270]	base-excision repair [GO:0006284]; depyrimidination [GO:0045008]	cytoplasm [GO:0005737]; intracellular membrane-bounded organelle [GO:0043231]; mitotic spindle [GO:0072686]; nucleoplasm [GO:0005654]; nucleus [GO:0005634]	FALSE	FALSE	1	2	0			-1.11093	12.1989				12.7543	11.6434			12.6546		12.8541				11.6434	12.7543		11.727			12.9538		12.9626				1	0	1	0	0
Q969R8	Q969R8	ITFG2	KICSTOR complex protein ITFG2	sp|Q969R8|ITFG2_HUMAN KICSTOR complex protein ITFG2 OS=Homo sapiens OX=9606 GN=ITFG2 PE=1 SV=1	49.28	2	4.7		cellular response to amino acid starvation [GO:0034198]; cellular response to glucose starvation [GO:0042149]; germinal center B cell differentiation [GO:0002314]; negative regulation of TORC1 signaling [GO:1904262]; regulation of TOR signaling [GO:0032006]	cytosol [GO:0005829]; Golgi apparatus [GO:0005794]; intracellular membrane-bounded organelle [GO:0043231]; KICSTOR complex [GO:0140007]; lysosomal membrane [GO:0005765]; nucleoplasm [GO:0005654]	TRUE	FALSE	1	0	0	0.98703	0.990727	-0.00989912	10.2494	0.498395	0.569946	-0.414659	10.047	10.8087	10.6021	9.32248	10.8274	9.59563	10.3399	9.13599	9.95352	10.4295	10.2444	10.2543	9.83967	10.6027									2	0.00243474	2	1	0
Q969R5	Q969R5	L3MBTL2	Lethal(3)malignant brain tumor-like protein 2	sp|Q969R5|LMBL2_HUMAN Lethal(3)malignant brain tumor-like protein 2 OS=Homo sapiens OX=9606 GN=L3MBTL2 PE=1 SV=1	79.06	3	5.4	chromatin binding [GO:0003682]; histone binding [GO:0042393]; methylated histone binding [GO:0035064]; zinc ion binding [GO:0008270]	chromatin organization [GO:0006325]; negative regulation of DNA-templated transcription [GO:0045892]	nucleoplasm [GO:0005654]; nucleus [GO:0005634]	TRUE	FALSE	3	3	3	0.262844	0.333989	-1.2859	14.3985	0.246659	0.315578	-1.33196	14.3755	13.6614	13.5514	14.054	14.8438	15.1098	15.1708	13.6004	13.8563	13.6718	13.7556	15.0415	13.7095	13.2144	13.1464	13.6642	14.6126	14.6471	14.7488	13.2443	13.2866	13.358	3	0	3	1	2
Q969Q6	Q969Q6	PPP2R3C	Serine/threonine-protein phosphatase 2A regulatory subunit B'' subunit gamma	sp|Q969Q6|P2R3C_HUMAN Serine/threonine-protein phosphatase 2A regulatory subunit B'' subunit gamma OS=Homo sapiens OX=9606 GN=PPP2R3C PE=1 SV=1	53.28	2	4.4	metal ion binding [GO:0046872]	B cell homeostasis [GO:0001782]; cortical cytoskeleton organization [GO:0030865]; microtubule cytoskeleton organization [GO:0000226]; positive regulation of B cell differentiation [GO:0045579]; regulation of antimicrobial humoral response [GO:0002759]; regulation of dephosphorylation [GO:0035303]; regulation of mitochondrial depolarization [GO:0051900]; spleen development [GO:0048536]; T cell hom…	centrosome [GO:0005813]; cytosol [GO:0005829]; Golgi apparatus [GO:0005794]; nucleoplasm [GO:0005654]	TRUE	FALSE	3	0	3	0.0393328	0.0627209	1.20057	10.7723	0.00274728	0.00561205	1.85762	11.1008	11.352	11.1327	11.633	9.231	10.7876	10.4974	11.8261	11.9044	12.3584	11.3726	10.172	12.0296	10.8506	10.6732	11.1888				11.4156	11.2803	11.9901	2	0	2	1	2
Q969Q5	Q969Q5	RAB24	Ras-related protein Rab-24	sp|Q969Q5|RAB24_HUMAN Ras-related protein Rab-24 OS=Homo sapiens OX=9606 GN=RAB24 PE=1 SV=1	23.11	10	53.2	GTP binding [GO:0005525]; GTPase activity [GO:0003924]	autophagy [GO:0006914]; intracellular protein transport [GO:0006886]	autophagosome [GO:0005776]; cytosol [GO:0005829]; endomembrane system [GO:0012505]; plasma membrane [GO:0005886]; secretory granule membrane [GO:0030667]	TRUE	FALSE	3	3	3	0.0118794	0.0214155	0.326423	14.8993	2.60535e-10	2.53312e-09	1.35377	15.4129	15.2392	15.0029	14.9453	14.7255	14.6948	14.7878	15.9596	16.108	16.2018	15.0625	14.736	16.0898	15.9077	15.7134	15.671	15.6098	15.3476	15.4813	16.719	16.6538	17.0035	12	0	10	9	9
Q969M3	Q969M3	YIPF5	Protein YIPF5	sp|Q969M3|YIPF5_HUMAN Protein YIPF5 OS=Homo sapiens OX=9606 GN=YIPF5 PE=1 SV=1	27.97	3	22.2		endoplasmic reticulum to Golgi vesicle-mediated transport [GO:0006888]; insulin processing [GO:0030070]; protein transport [GO:0015031]; regulation of ER to Golgi vesicle-mediated transport [GO:0060628]; vesicle fusion with Golgi apparatus [GO:0048280]	COPII-coated ER to Golgi transport vesicle [GO:0030134]; endoplasmic reticulum [GO:0005783]; endoplasmic reticulum exit site [GO:0070971]; endoplasmic reticulum membrane [GO:0005789]; Golgi apparatus [GO:0005794]; intracellular membrane-bounded organelle [GO:0043231]; nucleoplasm [GO:0005654]; trans-Golgi network [GO:0005802]	TRUE	FALSE	3	3	3	0.00482207	0.009543	-0.666634	16.2905	0.000116041	0.000317289	1.00259	17.1251	16.1585	16.0919	15.621	16.6413	16.7493	16.4807	17.5767	17.3213	17.9811	15.9571	16.6238	17.6264	19.412	19.3873	18.9317	20.1105	19.9871	19.7592	20.921	20.452	21.3677	3	0	3	3	3
Q969K3	Q969K3	RNF34	E3 ubiquitin-protein ligase RNF34	sp|Q969K3|RNF34_HUMAN E3 ubiquitin-protein ligase RNF34 OS=Homo sapiens OX=9606 GN=RNF34 PE=1 SV=1	41.61	4	9.9	metal ion binding [GO:0046872]; p53 binding [GO:0002039]; phosphatidylinositol phosphate binding [GO:1901981]; ubiquitin protein ligase activity [GO:0061630]; ubiquitin protein ligase binding [GO:0031625]	apoptotic process [GO:0006915]; cellular response to cold [GO:0070417]; negative regulation of cysteine-type endopeptidase activity involved in execution phase of apoptosis [GO:2001271]; negative regulation of extrinsic apoptotic signaling pathway via death domain receptors [GO:1902042]; negative regulation of signal transduction by p53 class mediator [GO:1901797]; nucleotide-binding domain, leuc…	cytoplasm [GO:0005737]; cytosol [GO:0005829]; endomembrane system [GO:0012505]; nuclear body [GO:0016604]; nuclear speck [GO:0016607]; nucleoplasm [GO:0005654]; nucleus [GO:0005634]; plasma membrane [GO:0005886]	TRUE	FALSE	3	3	3	0.00253062	0.00532599	0.668447	12.3184	4.12112e-07	1.94555e-06	1.42103	12.6946	12.5773	12.8634	12.5171	12.5033	11.7853	11.6639	13.278	13.6476	13.2899	12.6526	11.9841	13.4052	12.7433	13.0713	12.7403	12.885	11.9356	11.8548	13.5349	13.6909	13.589	4	0	2	2	2
Q969J3	Q969J3	BORCS5	BLOC-1-related complex subunit 5	sp|Q969J3|BORC5_HUMAN BLOC-1-related complex subunit 5 OS=Homo sapiens OX=9606 GN=BORCS5 PE=1 SV=1	22.21	5	30.6		lysosome localization [GO:0032418]; organelle transport along microtubule [GO:0072384]; positive regulation of anterograde synaptic vesicle transport [GO:1903744]; regulation of endosome size [GO:0051036]; regulation of lysosome size [GO:0062196]	BORC complex [GO:0099078]; cytoplasmic side of lysosomal membrane [GO:0098574]; intracellular membrane-bounded organelle [GO:0043231]; membrane [GO:0016020]; plasma membrane [GO:0005886]; synaptic vesicle membrane [GO:0030672]	TRUE	FALSE	3	3	3	4.22809e-06	1.56746e-05	-0.592897	15.3815	7.17469e-07	3.17879e-06	0.672186	16.0141	14.9755	15.2074	15.0724	15.7349	15.6092	15.6899	16.3144	16.514	16.2221	15.0851	15.678	16.3502	15.4216	15.6955	15.5758	16.3967	16.0397	16.1609	16.8514	16.8374	16.8014	7	0	4	4	4
Q969J2	Q969J2	ZKSCAN4	Zinc finger protein with KRAB and SCAN domains 4	sp|Q969J2|ZKSC4_HUMAN Zinc finger protein with KRAB and SCAN domains 4 OS=Homo sapiens OX=9606 GN=ZKSCAN4 PE=1 SV=1	61.54	4	7	DNA-binding transcription factor activity, RNA polymerase II-specific [GO:0000981]; identical protein binding [GO:0042802]; metal ion binding [GO:0046872]; RNA polymerase II cis-regulatory region sequence-specific DNA binding [GO:0000978]	regulation of transcription by RNA polymerase II [GO:0006357]	nucleoplasm [GO:0005654]	TRUE	FALSE	3	3	2	0.264785	0.335705	-0.620919	12.2982	0.00781413	0.0145448	-1.598	11.8096	11.8296	12.0631	12.0705	12.5476	12.5251	12.7533	10.8534	10.643	11.5355	11.9877	12.6086	11.0106	11.1762	11.4517	11.4742	12.1099	11.856	12.1248		9.86687	11.0152	4	0	3	3	4
Q969H6	Q969H6	POP5	Ribonuclease P/MRP protein subunit POP5	sp|Q969H6|POP5_HUMAN Ribonuclease P/MRP protein subunit POP5 OS=Homo sapiens OX=9606 GN=POP5 PE=1 SV=1	18.81	1	7.4	ribonuclease P activity [GO:0004526]; ribonuclease P RNA binding [GO:0033204]	rRNA processing [GO:0006364]; tRNA 5'-leader removal [GO:0001682]	multimeric ribonuclease P complex [GO:0030681]; nucleolar ribonuclease P complex [GO:0005655]; nucleolus [GO:0005730]; nucleoplasm [GO:0005654]; ribonuclease MRP complex [GO:0000172]	FALSE	FALSE	0	2	0				12.7426				12.7426				12.9338		12.5515					12.7426					14.2331		13.66				1	0.000550888	0	0	0
Q92520	Q92520	FAM3C	Protein FAM3C	sp|Q92520|FAM3C_HUMAN Protein FAM3C OS=Homo sapiens OX=9606 GN=FAM3C PE=1 SV=1	24.66	3	14.5	cytokine activity [GO:0005125]		extracellular exosome [GO:0070062]; extracellular region [GO:0005576]; extracellular space [GO:0005615]; Golgi apparatus [GO:0005794]; platelet dense granule lumen [GO:0031089]	TRUE	FALSE	1	1	2	0.972805	0.979673	-0.0328861	11.3248	0.331361	0.406182	0.948305	11.8154	11.2178	11.0045	11.7027	10.7358	10.231	13.0568	12.6385	14.2602	9.96986	11.3083	11.3412	12.2895			12.313			13.6348	13.2824	14.6905		3	0	0	0	1
Q8WZ73	Q8WZ73	RFFL	E3 ubiquitin-protein ligase rififylin	sp|Q8WZ73|RFFL_HUMAN E3 ubiquitin-protein ligase rififylin OS=Homo sapiens OX=9606 GN=RFFL PE=1 SV=1	40.49	5	19	metal ion binding [GO:0046872]; p53 binding [GO:0002039]; protease binding [GO:0002020]; protein kinase binding [GO:0019901]; ubiquitin protein ligase activity [GO:0061630]; ubiquitin protein ligase binding [GO:0031625]	apoptotic process [GO:0006915]; negative regulation of cysteine-type endopeptidase activity involved in execution phase of apoptosis [GO:2001271]; negative regulation of extrinsic apoptotic signaling pathway via death domain receptors [GO:1902042]; negative regulation of signal transduction by p53 class mediator [GO:1901797]; negative regulation of tumor necrosis factor-mediated signaling pathway…	cytoplasm [GO:0005737]; cytosol [GO:0005829]; endosome membrane [GO:0010008]; membrane [GO:0016020]; nucleoplasm [GO:0005654]; plasma membrane [GO:0005886]; recycling endosome membrane [GO:0055038]	TRUE	FALSE	3	3	3	0.000191168	0.000514518	-0.705927	11.766	0.00136682	0.0029903	0.575878	12.4069	11.3618	11.2983	11.579	11.9117	12.2971	12.148	12.812	12.6101	12.6623	11.413	12.1189	12.6948	11.9149	11.8933	12.1892	12.6805	12.8344	12.726	13.4559	13.0405	13.3485	6	0	3	3	3
Q92504	Q92504	SLC39A7	Zinc transporter SLC39A7	sp|Q92504|S39A7_HUMAN Zinc transporter SLC39A7 OS=Homo sapiens OX=9606 GN=SLC39A7 PE=1 SV=2	50.09	1	2.8	zinc ion transmembrane transporter activity [GO:0005385]	B cell differentiation [GO:0030183]; intracellular zinc ion homeostasis [GO:0006882]; regulation of ferroptosis [GO:0110075]; skin epidermis development [GO:0098773]; zinc ion transmembrane transport [GO:0071577]	endoplasmic reticulum [GO:0005783]; endoplasmic reticulum membrane [GO:0005789]; Golgi apparatus [GO:0005794]; membrane [GO:0016020]; nucleoplasm [GO:0005654]	FALSE	FALSE	3	3	3			-0.367912	13.5119			-0.19066	13.6005	13.2217	13.1706	13.5915	13.5739	13.5891	13.9246	13.2592	13.7132	13.5432	13.3279	13.6959	13.5052	14.4751	14.466	14.9022	15.0431	14.8269	15.203	14.6035	14.844	14.9298	1	0	1	1	1
Q8TDB6	Q8TDB6	DTX3L	E3 ubiquitin-protein ligase DTX3L	sp|Q8TDB6|DTX3L_HUMAN E3 ubiquitin-protein ligase DTX3L OS=Homo sapiens OX=9606 GN=DTX3L PE=1 SV=1	83.5	14	21.2	enzyme binding [GO:0019899]; enzyme inhibitor activity [GO:0004857]; histone binding [GO:0042393]; histone ubiquitin ligase activity [GO:0140852]; metal ion binding [GO:0046872]; protein ADP-ribosyltransferase-substrate adaptor activity [GO:0140768]; STAT family protein binding [GO:0097677]; ubiquitin-like protein ligase binding [GO:0044389]; ubiquitin-protein transferase activity [GO:0004842]	defense response to virus [GO:0051607]; DNA damage checkpoint signaling [GO:0000077]; DNA repair-dependent chromatin remodeling [GO:0140861]; double-strand break repair [GO:0006302]; endosome to lysosome transport [GO:0008333]; innate immune response [GO:0045087]; negative regulation of ubiquitin-protein transferase activity [GO:0051444]; Notch signaling pathway [GO:0007219]; positive regulation …	cytoplasm [GO:0005737]; cytosol [GO:0005829]; early endosome membrane [GO:0031901]; lysosomal membrane [GO:0005765]; lysosome [GO:0005764]; nucleoplasm [GO:0005654]; nucleus [GO:0005634]; protein-containing complex [GO:0032991]	TRUE	FALSE	3	3	3	0.012437	0.0223008	0.247134	14.0959	1.69926e-08	1.10411e-07	0.808318	14.3765	14.3231	14.1329	14.2025	13.9804	13.9782	13.9585	14.5426	14.9726	14.8268	14.2195	13.9723	14.7807	13.2546	13.1064	13.1912	13.1276	12.894	12.915	13.565	13.7814	13.8915	15	0	11	11	11
Q8TDR0	Q8TDR0	TRAF3IP1	TRAF3-interacting protein 1	sp|Q8TDR0|MIPT3_HUMAN TRAF3-interacting protein 1 OS=Homo sapiens OX=9606 GN=TRAF3IP1 PE=1 SV=1	78.58	6	8.4	microtubule binding [GO:0008017]	cilium assembly [GO:0060271]; intraciliary anterograde transport [GO:0035720]; intraciliary transport [GO:0042073]; kidney development [GO:0001822]; morphogenesis of a polarized epithelium [GO:0001738]; negative regulation of defense response to virus [GO:0050687]; negative regulation of protein phosphorylation [GO:0001933]; negative regulation of protein-containing complex assembly [GO:0031333];…	axoneme [GO:0005930]; centrosome [GO:0005813]; ciliary basal body [GO:0036064]; ciliary base [GO:0097546]; ciliary tip [GO:0097542]; ciliary transition zone [GO:0035869]; cilium [GO:0005929]; intraciliary transport particle B [GO:0030992]	TRUE	FALSE	3	3	3	0.91948	0.938105	-0.0197447	11.0799	0.951422	0.963079	0.0118981	11.0958	11.1023	10.7962	11.3117	11.0091	11.3324	10.928	11.079	11.0133	11.2129	11.0701	11.0898	11.1017	10.5484	10.2843	10.8151	10.6709	10.7628	10.399	10.6159	10.3367	10.7922	6	0	4	5	3
Q8TDQ7	Q8TDQ7	GNPDA2	Glucosamine-6-phosphate isomerase 2	sp|Q8TDQ7|GNPI2_HUMAN Glucosamine-6-phosphate isomerase 2 OS=Homo sapiens OX=9606 GN=GNPDA2 PE=1 SV=1	31.06	7	38.8	glucosamine-6-phosphate deaminase activity [GO:0004342]; identical protein binding [GO:0042802]; isomerase activity [GO:0016853]	carbohydrate metabolic process [GO:0005975]; glucosamine catabolic process [GO:0006043]; N-acetylglucosamine catabolic process [GO:0006046]; N-acetylneuraminate catabolic process [GO:0019262]; UDP-N-acetylglucosamine biosynthetic process [GO:0006048]	cytoplasm [GO:0005737]; cytosol [GO:0005829]; nucleus [GO:0005634]	TRUE	FALSE	3	3	3	3.98692e-06	1.4871e-05	1.07166	13.9567	0.000969216	0.00217878	-0.661232	13.0902	14.5967	14.5661	14.3146	13.4915	13.427	13.3439	12.9334	12.9346	12.4107	14.4925	13.4208	12.7596	14.9433	14.9547	14.7184	14.0538	13.7579	13.7155	13.3709	13.1585	12.8904	11	0	6	5	5
Q8TDP1	Q8TDP1	RNASEH2C	Ribonuclease H2 subunit C	sp|Q8TDP1|RNH2C_HUMAN Ribonuclease H2 subunit C OS=Homo sapiens OX=9606 GN=RNASEH2C PE=1 SV=1	17.83	2	21.3		mismatch repair [GO:0006298]; RNA catabolic process [GO:0006401]	nucleus [GO:0005634]; ribonuclease H2 complex [GO:0032299]	TRUE	FALSE	1	2	0	0.156063	0.212839	-1.805	11.4175	0.203279	0.266022	-1.61087	11.5145	9.96272	12.809	8.77314	13.5873	9.91974	13.4528	10.9938	10.8365	10.297	10.515	12.32	10.7091		13.9345		14.8866		14.5613				2	0.000550888	0	2	0
Q8TDN6	Q8TDN6	BRIX1	Ribosome biogenesis protein BRX1 homolog	sp|Q8TDN6|BRX1_HUMAN Ribosome biogenesis protein BRX1 homolog OS=Homo sapiens OX=9606 GN=BRIX1 PE=1 SV=2	41.37	10	37.4	RNA binding [GO:0003723]; rRNA binding [GO:0019843]	ribosomal large subunit assembly [GO:0000027]; rRNA processing [GO:0006364]	chromosome [GO:0005694]; nucleolus [GO:0005730]	TRUE	FALSE	3	3	3	0.00288968	0.00600247	-1.50488	16.8936	0.0038811	0.00768306	-1.44809	16.922	16.2882	15.8114	16.324	17.6843	17.6347	17.6191	17.195	15.5196	15.8793	16.1412	17.6461	16.198	16.2198	15.7849	16.3128	17.8316	17.5506	17.5756	17.2174	15.3284	15.944	15	0	9	9	8
Q8TDN4	Q8TDN4	CABLES1	CDK5 and ABL1 enzyme substrate 1	sp|Q8TDN4|CABL1_HUMAN CDK5 and ABL1 enzyme substrate 1 OS=Homo sapiens OX=9606 GN=CABLES1 PE=1 SV=2	67.56	4	7		cell cycle [GO:0007049]; cell division [GO:0051301]; nervous system development [GO:0007399]; regulation of cell cycle [GO:0051726]	cytosol [GO:0005829]; nucleus [GO:0005634]	TRUE	FALSE	3	3	3	0.43509	0.512244	0.139747	12.9022	0.0267677	0.0442211	0.419133	13.0419	13.2993	12.7502	12.8667	12.7484	13.1022	12.6464	12.9751	13.3379	13.4414	12.9721	12.8323	13.2515	13.0934	12.5862	12.7179	12.7582	12.8805	12.4654	12.86	13.0092	13.3685	4	0	4	3	4
Q8TDM6	Q8TDM6	DLG5	Disks large homolog 5	sp|Q8TDM6|DLG5_HUMAN Disks large homolog 5 OS=Homo sapiens OX=9606 GN=DLG5 PE=1 SV=4	213.74	27	13.3	beta-catenin binding [GO:0008013]; cytoskeletal protein binding [GO:0008092]; signaling receptor complex adaptor activity [GO:0030159]	apical protein localization [GO:0045176]; cell-cell adhesion [GO:0098609]; epithelial to mesenchymal transition [GO:0001837]; epithelial tube branching involved in lung morphogenesis [GO:0060441]; establishment or maintenance of epithelial cell apical/basal polarity [GO:0045197]; intracellular signal transduction [GO:0035556]; maintenance of cell polarity [GO:0030011]; metanephric collecting duct…	adherens junction [GO:0005912]; cell junction [GO:0030054]; ciliary basal body [GO:0036064]; cytoplasm [GO:0005737]; glutamatergic synapse [GO:0098978]; plasma membrane [GO:0005886]; postsynaptic density [GO:0014069]	TRUE	FALSE	3	3	3	1.79601e-06	7.24786e-06	-0.756682	11.9881	4.71894e-07	2.19377e-06	0.829717	12.7813	11.6495	11.4738	11.7061	12.3932	12.3793	12.327	13.1584	13.1193	13.3108	11.6098	12.3665	13.1962	9.16155	9.02778	9.2753	10.1209	9.8756	9.86393	10.7613	10.5087	10.956	28	0	11	4	8
Q8TDJ6	Q8TDJ6	DMXL2	DmX-like protein 2	sp|Q8TDJ6|DMXL2_HUMAN DmX-like protein 2 OS=Homo sapiens OX=9606 GN=DMXL2 PE=1 SV=2	339.43	20	8.3	small GTPase binding [GO:0031267]	vacuolar acidification [GO:0007035]	extracellular space [GO:0005615]; neuronal dense core vesicle [GO:0098992]; RAVE complex [GO:0043291]; synaptic vesicle [GO:0008021]; synaptic vesicle membrane [GO:0030672]	TRUE	FALSE	3	3	3	0.000621924	0.00149889	0.542048	13.4614	1.82244e-07	9.28404e-07	1.03581	13.7083	13.7496	13.6145	13.8332	13.2557	13.26	13.0555	13.9901	14.197	14.4915	13.7324	13.1904	14.2262	10.9479	10.8546	11.0886	10.6696	10.4425	10.2786	11.2791	11.2725	11.8228	22	0	18	17	16
Q8TDH9	Q8TDH9	BLOC1S5	Biogenesis of lysosome-related organelles complex 1 subunit 5	sp|Q8TDH9|BL1S5_HUMAN Biogenesis of lysosome-related organelles complex 1 subunit 5 OS=Homo sapiens OX=9606 GN=BLOC1S5 PE=1 SV=1	21.6	4	19.8		anterograde axonal transport [GO:0008089]; anterograde synaptic vesicle transport [GO:0048490]; endosome to melanosome transport [GO:0035646]; melanosome organization [GO:0032438]; melanosome transport [GO:0032402]; neuron projection development [GO:0031175]; otolith morphogenesis [GO:0032474]; positive regulation of pigment cell differentiation [GO:0050942]; vesicle-mediated transport [GO:001619…	axon cytoplasm [GO:1904115]; BLOC-1 complex [GO:0031083]; transport vesicle [GO:0030133]	TRUE	FALSE	3	3	3	1.80026e-10	2.11578e-09	1.27938	14.116	0.161754	0.218996	0.158732	13.5557	14.6735	14.638	14.9555	13.4599	13.3816	13.5875	13.5143	13.7348	13.6561	14.7557	13.4763	13.6351	15.4676	15.474	15.8068	14.4697	14.1599	14.4064	14.3992	14.4061	14.5833	4	0	4	3	4
Q8TDG4	Q8TDG4	HELQ	Helicase POLQ-like	sp|Q8TDG4|HELQ_HUMAN Helicase POLQ-like OS=Homo sapiens OX=9606 GN=HELQ PE=1 SV=2	124.05	3	3	ATP binding [GO:0005524]; ATP hydrolysis activity [GO:0016887]; DNA binding [GO:0003677]; single-stranded 3'-5' DNA helicase activity [GO:1990518]	DNA double-strand break processing involved in repair via single-strand annealing [GO:0010792]; double-strand break repair via alternative nonhomologous end joining [GO:0097681]; double-strand break repair via homologous recombination [GO:0000724]; double-strand break repair via synthesis-dependent strand annealing [GO:0045003]; positive regulation of double-strand break repair via homologous rec…	nucleus [GO:0005634]; site of DNA damage [GO:0090734]	TRUE	FALSE	3	3	0	0.170963	0.230253	-0.678821	11.458	0.000831331	0.00189866	-1.87462	10.8601	10.6812	11.396	11.2786	11.8375	11.7116	11.8431	10.8478	8.87408	10.0464	11.1186	11.7974	9.92276	9.26222	10.019	9.91681	10.6343	10.2769	10.4491				3	0	1	2	1
Q8TDF5	Q8TDF5	NETO1	Neuropilin and tolloid-like protein 1	sp|Q8TDF5|NETO1_HUMAN Neuropilin and tolloid-like protein 1 OS=Homo sapiens OX=9606 GN=NETO1 PE=2 SV=2	60.15	1	3.2	ionotropic glutamate receptor binding [GO:0035255]	anterograde axonal transport of neurotransmitter receptor complex [GO:0140231]; memory [GO:0007613]; neurotransmitter receptor localization to postsynaptic specialization membrane [GO:0099645]; positive regulation of excitatory postsynaptic potential [GO:2000463]; regulation of kainate selective glutamate receptor activity [GO:2000312]; regulation of long-term neuronal synaptic plasticity [GO:004…	axon cytoplasm [GO:1904115]; excitatory synapse [GO:0060076]; extracellular region [GO:0005576]; glutamatergic synapse [GO:0098978]; postsynaptic density [GO:0014069]; postsynaptic density membrane [GO:0098839]; Schaffer collateral - CA1 synapse [GO:0098685]	FALSE	FALSE	0	1	0				10.634				10.634						10.634					10.634							10.1576				1	0	0	0	0
Q8TDD5	Q8TDD5	MCOLN3	Mucolipin-3	sp|Q8TDD5|MCLN3_HUMAN Mucolipin-3 OS=Homo sapiens OX=9606 GN=MCOLN3 PE=1 SV=1	64.21	1	1.3	calcium channel activity [GO:0005262]; lipid binding [GO:0008289]; NAADP-sensitive calcium-release channel activity [GO:0072345]	calcium ion transmembrane transport [GO:0070588]; inner ear auditory receptor cell differentiation [GO:0042491]; locomotory behavior [GO:0007626]	autophagosome membrane [GO:0000421]; early endosome membrane [GO:0031901]; late endosome membrane [GO:0031902]; lysosomal membrane [GO:0005765]; plasma membrane [GO:0005886]	FALSE	FALSE	0	0	2								10.5569								10.3384	10.7754			10.5569								9.76871	10.4615	1	0	1	0	0
Q8TDD1	Q8TDD1	DDX54	ATP-dependent RNA helicase DDX54	sp|Q8TDD1|DDX54_HUMAN ATP-dependent RNA helicase DDX54 OS=Homo sapiens OX=9606 GN=DDX54 PE=1 SV=2	98.53	21	27.5	ATP binding [GO:0005524]; ATP hydrolysis activity [GO:0016887]; nuclear estrogen receptor binding [GO:0030331]; RNA binding [GO:0003723]; RNA helicase activity [GO:0003724]; signaling receptor binding [GO:0005102]; transcription corepressor activity [GO:0003714]	intracellular estrogen receptor signaling pathway [GO:0030520]; RNA metabolic process [GO:0016070]; RNA processing [GO:0006396]; rRNA processing [GO:0006364]	Golgi apparatus [GO:0005794]; membrane [GO:0016020]; nucleolus [GO:0005730]; nucleoplasm [GO:0005654]; nucleus [GO:0005634]	TRUE	FALSE	3	3	3	0.956664	0.96735	0.00861675	14.8088	0.803743	0.844602	-0.039435	14.7848	14.9704	14.4423	15.0268	14.595	14.939	14.8796	14.752	14.7393	14.804	14.8132	14.8045	14.7651	13.7004	13.2141	13.8139	13.5407	13.6532	13.6344	13.5727	13.3465	13.6671	23	0	17	16	16
Q8TDB4	Q8TDB4	MGARP	Protein MGARP	sp|Q8TDB4|HUMMR_HUMAN Protein MGARP OS=Homo sapiens OX=9606 GN=MGARP PE=1 SV=1	25.37	1	4.2		anterograde axonal transport [GO:0008089]; axon development [GO:0061564]; axonal transport of mitochondrion [GO:0019896]; cellular response to gonadotropin-releasing hormone [GO:0097211]; cellular response to hypoxia [GO:0071456]; cellular response to steroid hormone stimulus [GO:0071383]; cerebral cortex development [GO:0021987]; negative regulation of dendrite development [GO:2000171]; positive…	axon cytoplasm [GO:1904115]; mitochondrial inner membrane [GO:0005743]; mitochondrial outer membrane [GO:0005741]; mitochondrion [GO:0005739]	FALSE	FALSE	2	0	2				12.3217				12.9997	12.1717		12.4716					12.8131	13.1864	12.3217		12.9997	13.4252		13.7823					13.9439	14.573	1	0.000550888	1	0	1
Q8TDW5	Q8TDW5	SYTL5	Synaptotagmin-like protein 5	sp|Q8TDW5|SYTL5_HUMAN Synaptotagmin-like protein 5 OS=Homo sapiens OX=9606 GN=SYTL5 PE=1 SV=1	81.47	3	6	metal ion binding [GO:0046872]; neurexin family protein binding [GO:0042043]; phospholipid binding [GO:0005543]; small GTPase binding [GO:0031267]	exocytosis [GO:0006887]; intracellular protein transport [GO:0006886]	exocytic vesicle [GO:0070382]; plasma membrane [GO:0005886]	TRUE	FALSE	0	0	1	0.6877	0.745403	0.298408	9.65474	0.0190066	0.0324561	1.86515	10.4381	9.28236	10.4517	9.67775	10.4722	8.20599	9.83843	13.097	10.0489	10.9661	9.80394	9.50553	11.3707							11.9495			3	0	0	0	0
Q8TD84	Q8TD84	DSCAML1	Cell adhesion molecule DSCAML1	sp|Q8TD84|DSCL1_HUMAN Cell adhesion molecule DSCAML1 OS=Homo sapiens OX=9606 GN=DSCAML1 PE=1 SV=2	224.32	1	0.4	cell-cell adhesion mediator activity [GO:0098632]; protein homodimerization activity [GO:0042803]	axon guidance [GO:0007411]; axonogenesis [GO:0007409]; brain development [GO:0007420]; cell fate determination [GO:0001709]; central nervous system development [GO:0007417]; dendrite self-avoidance [GO:0070593]; dorsal/ventral pattern formation [GO:0009953]; embryonic skeletal system morphogenesis [GO:0048704]; homophilic cell adhesion via plasma membrane adhesion molecules [GO:0007156]	axon [GO:0030424]; cell surface [GO:0009986]; extracellular space [GO:0005615]; plasma membrane [GO:0005886]; synapse [GO:0045202]	FALSE	FALSE	3	3	3			-0.730351	11.1976			-0.127221	11.4992	10.7718	10.7222	11.0033	11.381	11.6979	11.6094	11.2742	11.5088	11.5236	10.8324	11.5628	11.4355	8.41058	8.40291	8.69923	9.23549	9.321	9.27306	9.00385	9.02484	9.29553	1	0	1	1	1
Q8TD55	Q8TD55	PLEKHO2	Pleckstrin homology domain-containing family O member 2	sp|Q8TD55|PKHO2_HUMAN Pleckstrin homology domain-containing family O member 2 OS=Homo sapiens OX=9606 GN=PLEKHO2 PE=1 SV=1	53.32	3	9.8		macrophage apoptotic process [GO:0071888]	extracellular region [GO:0005576]; ficolin-1-rich granule lumen [GO:1904813]	TRUE	FALSE	3	3	3	0.995732	0.996922	0.00110493	12.1096	0.29835	0.372604	0.217773	12.2179	11.9501	12.4173	11.9629	12.3714	12.3598	11.5958	12.1891	12.462	12.3293	12.1101	12.109	12.3268	11.7442	12.2533	11.8142	12.3812	12.1381	11.4148	12.074	12.1334	12.2564	3	0	2	2	2
Q8TD31	Q8TD31	CCHCR1	Coiled-coil alpha-helical rod protein 1	sp|Q8TD31|CCHCR_HUMAN Coiled-coil alpha-helical rod protein 1 OS=Homo sapiens OX=9606 GN=CCHCR1 PE=1 SV=2	88.62	8	10.6	identical protein binding [GO:0042802]	cell differentiation [GO:0030154]; protein export from nucleus [GO:0006611]	centriole [GO:0005814]; cytosol [GO:0005829]; nucleus [GO:0005634]	TRUE	FALSE	3	3	3	1.98454e-11	3.19577e-10	2.02196	12.3411	7.18277e-05	0.000204407	0.758923	11.7096	13.4851	13.1299	13.4411	11.3962	11.1491	11.445	12.286	12.0571	11.924	13.352	11.3301	12.089	12.184	11.8708	12.1972	10.3108	9.83224	10.1688	11.0757	10.6333	10.756	9	0	7	7	7
Q8TD30	Q8TD30	GPT2	Alanine aminotransferase 2	sp|Q8TD30|ALAT2_HUMAN Alanine aminotransferase 2 OS=Homo sapiens OX=9606 GN=GPT2 PE=1 SV=1	57.87	1	1.7	L-alanine:2-oxoglutarate aminotransferase activity [GO:0004021]; pyridoxal phosphate binding [GO:0030170]	2-oxoglutarate metabolic process [GO:0006103]; biosynthetic process [GO:0009058]; cellular response to insulin stimulus [GO:0032869]; L-alanine catabolic process [GO:0042853]; L-alanine metabolic process [GO:0042851]; positive regulation of gluconeogenesis [GO:0045722]; response to starvation [GO:0042594]; response to testosterone [GO:0033574]	extracellular space [GO:0005615]; mitochondrial matrix [GO:0005759]	FALSE	FALSE	2	2	3			-0.78683	12.296			0.560086	12.9694		11.5294	12.2757	12.3595	13.0193		13.1766	13.2317	13.3401	11.9026	12.6894	13.2495		11.1244	11.886	12.1283	12.5566		12.8206	12.662	13.0263	1	0	0	1	1
Q8TD26	Q8TD26	CHD6	Chromodomain-helicase-DNA-binding protein 6	sp|Q8TD26|CHD6_HUMAN Chromodomain-helicase-DNA-binding protein 6 OS=Homo sapiens OX=9606 GN=CHD6 PE=1 SV=4	305.22	22	9.1	ATP binding [GO:0005524]; ATP hydrolysis activity [GO:0016887]; ATP-dependent activity, acting on DNA [GO:0008094]; ATP-dependent chromatin remodeler activity [GO:0140658]; chromatin binding [GO:0003682]; DNA binding [GO:0003677]; helicase activity [GO:0004386]; histone binding [GO:0042393]; transcription coregulator binding [GO:0001221]	cell redox homeostasis [GO:0045454]; chromatin remodeling [GO:0006338]; positive regulation of transcription by RNA polymerase II [GO:0045944]; regulation of gene expression [GO:0010468]	chromatin [GO:0000785]; nucleoplasm [GO:0005654]; nucleus [GO:0005634]	TRUE	FALSE	3	3	3	1.26067e-09	1.12904e-08	-1.78677	13.5526	1.55823e-08	1.0195e-07	-1.53884	13.6765	12.7531	12.395	12.8294	14.593	14.3845	14.3604	12.8883	12.9118	12.9212	12.6592	14.446	12.9071	9.99539	9.67924	10.1289	12.051	11.611	11.6276	10.2214	10.0314	10.2966	22	0	9	5	7
Q8TD19	Q8TD19	NEK9	Serine/threonine-protein kinase Nek9	sp|Q8TD19|NEK9_HUMAN Serine/threonine-protein kinase Nek9 OS=Homo sapiens OX=9606 GN=NEK9 PE=1 SV=2	107.1	29	42	ATP binding [GO:0005524]; metal ion binding [GO:0046872]; protein kinase activator activity [GO:0030295]; protein kinase binding [GO:0019901]; protein serine kinase activity [GO:0106310]; protein serine/threonine kinase activity [GO:0004674]	cell division [GO:0051301]; mitotic cell cycle [GO:0000278]; phosphorylation [GO:0016310]; regulation of mitotic cell cycle [GO:0007346]	cytosol [GO:0005829]; nucleus [GO:0005634]	TRUE	FALSE	3	3	3	2.74052e-08	1.70304e-07	0.91027	16.7167	2.62353e-07	1.29419e-06	0.788202	16.6557	17.3016	17.0527	17.1614	16.4405	16.1876	16.1568	16.9181	17.1367	17.0947	17.1719	16.2616	17.0498	16.0005	15.7935	15.9175	15.3551	14.8708	14.8806	15.7078	15.7129	15.9267	37	0	25	24	25
Q8TD16	Q8TD16	BICD2	Protein bicaudal D homolog 2	sp|Q8TD16|BICD2_HUMAN Protein bicaudal D homolog 2 OS=Homo sapiens OX=9606 GN=BICD2 PE=1 SV=1	93.48	23	35.6	cytoskeletal anchor activity [GO:0008093]; dynactin binding [GO:0034452]; dynein complex binding [GO:0070840]; dynein light intermediate chain binding [GO:0051959]; small GTPase binding [GO:0031267]	centrosome localization [GO:0051642]; microtubule anchoring at microtubule organizing center [GO:0072393]; microtubule-based movement [GO:0007018]; minus-end-directed organelle transport along microtubule [GO:0072385]; mRNA transport [GO:0051028]; protein localization to Golgi apparatus [GO:0034067]; protein transport [GO:0015031]; regulation of microtubule cytoskeleton organization [GO:0070507];…	annulate lamellae [GO:0005642]; centrosome [GO:0005813]; cytoplasm [GO:0005737]; cytoplasmic vesicle [GO:0031410]; cytosol [GO:0005829]; Golgi apparatus [GO:0005794]; nuclear envelope [GO:0005635]; nuclear pore [GO:0005643]; plasma membrane [GO:0005886]	TRUE	FALSE	3	3	3	5.22639e-09	3.93831e-08	0.879527	14.7489	1.47454e-08	9.7033e-08	0.826272	14.7223	15.2283	15.0567	15.281	14.4716	14.262	14.1939	15.0009	15.2107	15.1947	15.1887	14.3091	15.1354	13.9582	13.8286	14.0681	13.4172	12.9762	12.9487	13.8216	13.8179	14.0577	24	0	19	17	15
Q8TD10	Q8TD10	MIPOL1	Mirror-image polydactyly gene 1 protein	sp|Q8TD10|MIPO1_HUMAN Mirror-image polydactyly gene 1 protein OS=Homo sapiens OX=9606 GN=MIPOL1 PE=1 SV=1	51.5	7	18.1	identical protein binding [GO:0042802]		nucleus [GO:0005634]	TRUE	FALSE	0	3	3	0.00034864	0.00088939	-2.07732	10.2977	0.530595	0.600516	0.308987	11.4908	9.47678	10.3067	7.99352	11.5321	11.1479	11.3289	11.3193	11.8413	11.7753	9.25899	11.3363	11.6453				11.194	10.5783	10.8	10.8563	11.1647	11.3546	8	0	2	0	0
Q8TCZ2	Q8TCZ2	CD99L2	CD99 antigen-like protein 2	sp|Q8TCZ2|C99L2_HUMAN CD99 antigen-like protein 2 OS=Homo sapiens OX=9606 GN=CD99L2 PE=1 SV=1	27.97	1	5.7		cell adhesion [GO:0007155]; diapedesis [GO:0050904]; positive regulation of neutrophil extravasation [GO:2000391]; positive regulation of T cell extravasation [GO:2000409]	adherens junction [GO:0005912]; cell surface [GO:0009986]; extracellular region [GO:0005576]; focal adhesion [GO:0005925]; plasma membrane [GO:0005886]	FALSE	FALSE	2	3	3			-1.09307	13.2381			0.264229	13.9167	12.7761	12.6069		13.6658	13.6066	14.0813	13.7545	14.1273	14.2647	12.6915	13.7846	14.0488	13.5702	13.4429		14.6756	14.3849	14.9003	14.6394	14.7986	15.1919	1	0	1	1	0
Q8TCY9	Q8TCY9	URGCP	Up-regulator of cell proliferation	sp|Q8TCY9|URGCP_HUMAN Up-regulator of cell proliferation OS=Homo sapiens OX=9606 GN=URGCP PE=1 SV=2	104.92	5	5.5	GTP binding [GO:0005525]	cell cycle [GO:0007049]	cytosol [GO:0005829]; nucleus [GO:0005634]	TRUE	FALSE	3	3	3	2.54653e-05	8.13506e-05	1.17599	11.6701	0.021034	0.0354751	0.543154	11.3537	12.2901	12.1434	12.3407	11.439	10.6238	11.1835	11.3133	11.5432	12.0192	12.2581	11.0821	11.6252	10.9586	10.8539	11.0664	10.3232	9.2766	9.8769	10.0727	10.089	10.8208	5	0	3	4	3
Q8TCX1	Q8TCX1	DYNC2LI1	Cytoplasmic dynein 2 light intermediate chain 1	sp|Q8TCX1|DC2L1_HUMAN Cytoplasmic dynein 2 light intermediate chain 1 OS=Homo sapiens OX=9606 GN=DYNC2LI1 PE=1 SV=1	39.6	5	20.5	dynein heavy chain binding [GO:0045504]	determination of left/right symmetry [GO:0007368]; intraciliary retrograde transport [GO:0035721]; intraciliary transport involved in cilium assembly [GO:0035735]; regulation of cilium assembly [GO:1902017]	apical part of cell [GO:0045177]; axoneme [GO:0005930]; centrosome [GO:0005813]; ciliary basal body [GO:0036064]; ciliary tip [GO:0097542]; ciliary transition zone [GO:0035869]; cilium [GO:0005929]; cytoplasm [GO:0005737]; cytoplasmic dynein complex [GO:0005868]; cytosol [GO:0005829]; Golgi apparatus [GO:0005794]; microtubule [GO:0005874]; motile cilium [GO:0031514]	TRUE	FALSE	3	2	2	0.0163294	0.0284945	0.965852	10.7113	0.841348	0.875184	0.0747747	10.2658	10.9898	11.3032	11.2898	10.6402	9.15369	10.8914	9.8114	10.4003	10.6978	11.1943	10.2284	10.3032	11.0734	11.4287	11.4306	10.9395		10.9999		10.3612	10.9145	5	0	3	4	3
Q8TCU4	Q8TCU4	ALMS1	Centrosome-associated protein ALMS1	sp|Q8TCU4|ALMS1_HUMAN Centrosome-associated protein ALMS1 OS=Homo sapiens OX=9606 GN=ALMS1 PE=1 SV=4	460.78	87	30.6	microtubule binding [GO:0008017]	endosomal transport [GO:0016197]; positive regulation of cold-induced thermogenesis [GO:0120162]; regulation of centriole replication [GO:0046599]; regulation of stress fiber assembly [GO:0051492]	centrosome [GO:0005813]; cilium [GO:0005929]; cytosol [GO:0005829]; spindle pole [GO:0000922]	TRUE	FALSE	3	3	3	5.7522e-06	2.07955e-05	-0.512627	14.5326	1.51e-08	9.91091e-08	0.761957	15.1699	14.2457	14.3176	14.2656	14.9243	14.7294	14.713	15.5228	15.5868	15.543	14.2763	14.7889	15.5509	10.6919	10.8057	10.7689	11.5861	11.1599	11.1841	12.0598	11.9102	12.1223	94	0	55	58	59
Q8TDW0	Q8TDW0	LRRC8C	Volume-regulated anion channel subunit LRRC8C	sp|Q8TDW0|LRC8C_HUMAN Volume-regulated anion channel subunit LRRC8C OS=Homo sapiens OX=9606 GN=LRRC8C PE=1 SV=2	92.39	9	15.6	volume-sensitive anion channel activity [GO:0005225]	aspartate transmembrane transport [GO:0015810]; cellular response to osmotic stress [GO:0071470]; cyclic-GMP-AMP transmembrane import across plasma membrane [GO:0140361]; fat cell differentiation [GO:0045444]; monoatomic anion transmembrane transport [GO:0098656]; protein hexamerization [GO:0034214]; signal transduction [GO:0007165]; taurine transport [GO:0015734]	cytoplasm [GO:0005737]; endoplasmic reticulum membrane [GO:0005789]; membrane [GO:0016020]; monoatomic ion channel complex [GO:0034702]; plasma membrane [GO:0005886]	TRUE	FALSE	3	3	3	0.00337139	0.00687518	-0.654721	12.5117	0.0197321	0.0335155	0.499205	13.0887	12.4506	11.8456	12.2568	12.7537	12.9726	12.7911	13.1939	13.3485	13.4726	12.1844	12.8391	13.3383	11.1495	10.5865	11.0129	11.6683	11.6558	11.5149	11.9836	11.9247	12.3046	9	0	6	6	6
Q8TDW7	Q8TDW7	FAT3	Protocadherin Fat 3	sp|Q8TDW7|FAT3_HUMAN Protocadherin Fat 3 OS=Homo sapiens OX=9606 GN=FAT3 PE=2 SV=3	501.67	1	0.3	calcium ion binding [GO:0005509]	cell morphogenesis involved in differentiation [GO:0000904]; cell-cell adhesion [GO:0098609]; dendrite development [GO:0016358]; homophilic cell adhesion via plasma membrane adhesion molecules [GO:0007156]; interneuron migration [GO:1904936]; negative regulation of dendrite development [GO:2000171]; retina layer formation [GO:0010842]	dendrite [GO:0030425]; plasma membrane [GO:0005886]	FALSE	FALSE	0	0	2								10.4574								10.636	10.2787			10.4574								7.20456	7.10306	1	0	0	0	0
Q8TEY7	Q8TEY7	USP33	Ubiquitin carboxyl-terminal hydrolase 33	sp|Q8TEY7|UBP33_HUMAN Ubiquitin carboxyl-terminal hydrolase 33 OS=Homo sapiens OX=9606 GN=USP33 PE=1 SV=2	106.66	19	28.3	cysteine-type deubiquitinase activity [GO:0004843]; cysteine-type endopeptidase activity [GO:0004197]; G protein-coupled receptor binding [GO:0001664]; small GTPase binding [GO:0031267]; zinc ion binding [GO:0008270]	axon guidance [GO:0007411]; cell migration [GO:0016477]; cellular response to starvation [GO:0009267]; centrosome duplication [GO:0051298]; endocytosis [GO:0006897]; negative regulation of protein binding [GO:0032091]; positive regulation of protein binding [GO:0032092]; protein deubiquitination [GO:0016579]; protein K48-linked deubiquitination [GO:0071108]; protein K63-linked deubiquitination [G…	centrosome [GO:0005813]; cytoplasm [GO:0005737]; cytosol [GO:0005829]; focal adhesion [GO:0005925]; Golgi apparatus [GO:0005794]; neuronal cell body [GO:0043025]; nucleoplasm [GO:0005654]; perinuclear region of cytoplasm [GO:0048471]; VCB complex [GO:0030891]	TRUE	FALSE	3	3	3	0.00288082	0.00598592	0.41257	14.4803	5.91284e-11	6.67962e-10	1.51679	15.0324	14.716	14.5703	14.7735	14.0957	14.2879	14.4385	15.5907	15.7365	16.0452	14.6866	14.274	15.7908	13.3845	13.2808	13.4992	12.9799	12.9407	13.132	14.35	14.2824	14.8469	24	0	14	15	14
Q8TEJ3	Q8TEJ3	SH3RF3	E3 ubiquitin-protein ligase SH3RF3	sp|Q8TEJ3|SH3R3_HUMAN E3 ubiquitin-protein ligase SH3RF3 OS=Homo sapiens OX=9606 GN=SH3RF3 PE=1 SV=2	92.72	5	6.9	metal ion binding [GO:0046872]; ubiquitin protein ligase activity [GO:0061630]	positive regulation of JNK cascade [GO:0046330]; positive regulation of proteasomal ubiquitin-dependent protein catabolic process [GO:0032436]; protein autoubiquitination [GO:0051865]; protein ubiquitination [GO:0016567]		TRUE	FALSE	2	3	3	0.243371	0.312625	0.451062	11.1488	0.783568	0.827285	0.104485	10.9755	11.6615	11.8079	10.6535	11.4423	10.4615	10.8659	10.1904	11.3931	11.4996	11.3743	10.9232	11.0277	10.5226	10.711		10.5191	9.30698	9.75198	9.14245	10.1316	10.4939	5	0	3	2	0
Q8TEX9	Q8TEX9	IPO4	Importin-4	sp|Q8TEX9|IPO4_HUMAN Importin-4 OS=Homo sapiens OX=9606 GN=IPO4 PE=1 SV=2	118.64	11	13.9	nuclear import signal receptor activity [GO:0061608]; nuclear localization sequence binding [GO:0008139]; small GTPase binding [GO:0031267]	protein import into nucleus [GO:0006606]; protein localization to nucleus [GO:0034504]	chromatin [GO:0000785]; cytoplasm [GO:0005737]; membrane [GO:0016020]; nucleus [GO:0005634]; protein-containing complex [GO:0032991]	TRUE	FALSE	3	3	3	5.24154e-08	2.9909e-07	1.55002	12.9614	0.0345456	0.05551	0.419765	12.3963	14.0448	13.4528	13.7118	12.3175	12.4661	11.7757	12.5527	12.4958	12.7702	13.7365	12.1864	12.6062	12.5978	12.0478	12.322	11.0862	11.0034	10.3537	11.1966	10.9261	11.4563	11	0	10	9	8
Q8TEW8	Q8TEW8	PARD3B	Partitioning defective 3 homolog B	sp|Q8TEW8|PAR3L_HUMAN Partitioning defective 3 homolog B OS=Homo sapiens OX=9606 GN=PARD3B PE=1 SV=2	132.41	7	7.6	phosphatidylinositol binding [GO:0035091]	cell adhesion [GO:0007155]; cell cycle [GO:0007049]; cell division [GO:0051301]; establishment of cell polarity [GO:0030010]; establishment of centrosome localization [GO:0051660]; establishment or maintenance of epithelial cell apical/basal polarity [GO:0045197]; microtubule cytoskeleton organization [GO:0000226]; protein localization [GO:0008104]	adherens junction [GO:0005912]; apical junction complex [GO:0043296]; apical plasma membrane [GO:0016324]; bicellular tight junction [GO:0005923]; cell cortex [GO:0005938]; cell junction [GO:0030054]; endomembrane system [GO:0012505]; protein-containing complex [GO:0032991]	TRUE	FALSE	2	3	3	0.000116335	0.000325397	-1.78557	12.0651	0.127236	0.177389	-0.596833	12.6594	11.2473	11.1834	11.0862	13.0497	12.9776	12.8463	12.5516	12.593	11.9384	11.1723	12.9579	12.361		9.37027	9.28832	11.4103	11.1068	11.0162	10.7874	10.6152	10.2165	7	0	0	2	2
Q8TEW0	Q8TEW0	PARD3	Partitioning defective 3 homolog	sp|Q8TEW0|PARD3_HUMAN Partitioning defective 3 homolog OS=Homo sapiens OX=9606 GN=PARD3 PE=1 SV=2	151.33	46	38.1	phosphatidylinositol binding [GO:0035091]; phosphatidylinositol-3,4,5-trisphosphate binding [GO:0005547]; phosphatidylinositol-3-phosphate binding [GO:0032266]; phosphatidylinositol-4,5-bisphosphate binding [GO:0005546]	asymmetric cell division [GO:0008356]; axonogenesis [GO:0007409]; bicellular tight junction assembly [GO:0070830]; cell adhesion [GO:0007155]; cell cycle [GO:0007049]; establishment of cell polarity [GO:0030010]; establishment of centrosome localization [GO:0051660]; establishment of epithelial cell polarity [GO:0090162]; establishment or maintenance of cell polarity [GO:0007163]; establishment o…	adherens junction [GO:0005912]; apical junction complex [GO:0043296]; apical plasma membrane [GO:0016324]; bicellular tight junction [GO:0005923]; cell cortex [GO:0005938]; cell junction [GO:0030054]; cell-cell junction [GO:0005911]; cytoskeleton [GO:0005856]; cytosol [GO:0005829]; endomembrane system [GO:0012505]; internode region of axon [GO:0033269]; PAR polarity complex [GO:0120157]; plasma m…	TRUE	FALSE	3	3	3	3.00396e-10	3.30435e-09	-0.732433	15.554	6.02174e-06	2.14801e-05	0.390296	16.1154	15.3221	15.1073	15.134	15.9518	15.9274	15.8816	16.3195	16.3528	16.2594	15.1878	15.9202	16.3105	13.2902	13.1174	13.1593	14.1356	13.8798	13.8746	14.3784	14.1982	14.3606	55	0	35	37	36
Q8TEV9	Q8TEV9	SMCR8	Guanine nucleotide exchange protein SMCR8	sp|Q8TEV9|SMCR8_HUMAN Guanine nucleotide exchange protein SMCR8 OS=Homo sapiens OX=9606 GN=SMCR8 PE=1 SV=2	104.96	23	37.4	GTPase activator activity [GO:0005096]; guanyl-nucleotide exchange factor activity [GO:0005085]; protein kinase binding [GO:0019901]; protein kinase inhibitor activity [GO:0004860]	autophagy [GO:0006914]; negative regulation of autophagosome assembly [GO:1902902]; negative regulation of exocytosis [GO:0045920]; negative regulation of gene expression [GO:0010629]; negative regulation of immune response [GO:0050777]; negative regulation of macroautophagy [GO:0016242]; negative regulation of protein kinase activity [GO:0006469]; positive regulation of autophagosome maturation …	Atg1/ULK1 kinase complex [GO:1990316]; cell projection [GO:0042995]; chromatin [GO:0000785]; cytoplasm [GO:0005737]; guanyl-nucleotide exchange factor complex [GO:0032045]; nucleoplasm [GO:0005654]; postsynapse [GO:0098794]; presynapse [GO:0098793]	TRUE	FALSE	3	3	3	2.69797e-07	1.30214e-06	0.896875	14.2079	1.71175e-10	1.72178e-09	1.39799	14.4584	14.8107	14.5061	14.6521	13.8708	13.7406	13.6669	14.9401	15.1086	15.4236	14.6563	13.7594	15.1574	13.5096	13.2469	13.4082	12.7854	12.4238	12.3907	13.7299	13.6848	14.2556	30	0	19	20	19
Q8TEU7	Q8TEU7	RAPGEF6	Rap guanine nucleotide exchange factor 6	sp|Q8TEU7|RPGF6_HUMAN Rap guanine nucleotide exchange factor 6 OS=Homo sapiens OX=9606 GN=RAPGEF6 PE=1 SV=2	179.31	23	16.7	GTP-dependent protein binding [GO:0030742]; guanyl-nucleotide exchange factor activity [GO:0005085]; phosphatidic acid binding [GO:0070300]; small GTPase binding [GO:0031267]	microvillus assembly [GO:0030033]; positive regulation of GTPase activity [GO:0043547]; protein localization to plasma membrane [GO:0072659]; Ras protein signal transduction [GO:0007265]; regulation of GTPase activity [GO:0043087]	apical plasma membrane [GO:0016324]; centrosome [GO:0005813]; cytosol [GO:0005829]; endocytic vesicle [GO:0030139]; plasma membrane [GO:0005886]	TRUE	FALSE	3	3	3	0.281288	0.353668	-0.0898533	14.2892	0.000470877	0.00112778	0.337817	14.503	14.35	14.1561	14.2266	14.5094	14.2689	14.2239	14.5661	14.7364	14.7132	14.2442	14.3341	14.6719	12.2997	12.1477	12.2335	12.6748	12.2029	12.1986	12.6066	12.5634	12.796	27	0	18	16	19
Q8TES7	Q8TES7	FBF1	Fas-binding factor 1	sp|Q8TES7|FBF1_HUMAN Fas-binding factor 1 OS=Homo sapiens OX=9606 GN=FBF1 PE=1 SV=2	125.37	6	5.8		apical junction assembly [GO:0043297]; cilium assembly [GO:0060271]; establishment of epithelial cell polarity [GO:0090162]	anchoring junction [GO:0070161]; centriole [GO:0005814]; centrosome [GO:0005813]; ciliary basal body [GO:0036064]; ciliary transition fiber [GO:0097539]; cytosol [GO:0005829]; spindle pole [GO:0000922]	TRUE	FALSE	3	3	3	0.00050843	0.00124715	0.93264	10.972	0.256002	0.325976	0.264026	10.6377	11.4058	11.3607	11.5486	10.6262	10.261	10.6299	11.0981	10.6919	10.5192	11.4384	10.5057	10.7697	9.77665	9.7735	9.97659	9.21276	8.61616	9.02568	9.55983	8.94	9.02319	6	0	5	6	4
Q8TER5	Q8TER5	ARHGEF40	Rho guanine nucleotide exchange factor 40	sp|Q8TER5|ARH40_HUMAN Rho guanine nucleotide exchange factor 40 OS=Homo sapiens OX=9606 GN=ARHGEF40 PE=1 SV=3	164.56	3	2.3	guanyl-nucleotide exchange factor activity [GO:0005085]	axon guidance [GO:0007411]; regulation of small GTPase mediated signal transduction [GO:0051056]	cytoplasm [GO:0005737]; cytosol [GO:0005829]; extrinsic component of membrane [GO:0019898]; plasma membrane [GO:0005886]	TRUE	FALSE	3	3	3	0.179904	0.24065	0.266615	11.6602	0.82523	0.862168	-0.0429378	11.5054	11.9193	11.7633	11.698	11.6389	11.4151	11.5268	11.5466	11.5972	11.3081	11.7935	11.5269	11.484	10.0435	9.92947	9.87935	9.97879	9.52359	9.67589	9.76168	9.59874	9.56538	3	0	3	2	3
Q8TEQ6	Q8TEQ6	GEMIN5	Gem-associated protein 5	sp|Q8TEQ6|GEMI5_HUMAN Gem-associated protein 5 OS=Homo sapiens OX=9606 GN=GEMIN5 PE=1 SV=3	168.48	43	33.8	mRNA 3'-UTR binding [GO:0003730]; ribosome binding [GO:0043022]; RNA 7-methylguanosine cap binding [GO:0000340]; RNA binding [GO:0003723]; snRNA binding [GO:0017069]; U1 snRNA binding [GO:0030619]; U4 snRNA binding [GO:0030621]; U4atac snRNA binding [GO:0030622]	mRNA splicing, via spliceosome [GO:0000398]; protein-containing complex assembly [GO:0065003]; regulation of translation [GO:0006417]; spliceosomal snRNP assembly [GO:0000387]; translation [GO:0006412]	cytoplasm [GO:0005737]; cytosol [GO:0005829]; Gemini of coiled bodies [GO:0097504]; membrane [GO:0016020]; nuclear body [GO:0016604]; nucleoplasm [GO:0005654]; nucleus [GO:0005634]; SMN complex [GO:0032797]; SMN-Gemin2 complex [GO:0034718]; SMN-Sm protein complex [GO:0034719]	TRUE	FALSE	3	3	3	0.0843053	0.123391	0.193785	16.6488	0.00980797	0.0178931	0.304263	16.7041	16.9302	16.5987	16.7082	16.7417	16.5199	16.3941	16.7328	16.9118	16.9239	16.7457	16.5519	16.8562	14.8439	14.5543	14.679	14.8711	14.4178	14.3327	14.7373	14.7028	14.9707	52	0	39	38	38
Q8TEQ0	Q8TEQ0	SNX29	Sorting nexin-29	sp|Q8TEQ0|SNX29_HUMAN Sorting nexin-29 OS=Homo sapiens OX=9606 GN=SNX29 PE=1 SV=3	91.2	7	9.3	phosphatidylinositol binding [GO:0035091]			TRUE	FALSE	3	3	3	0.900449	0.922505	0.0268414	12.0443	2.38432e-05	7.51297e-05	1.15386	12.6078	12.2441	11.7594	12.1697	12.0181	12.1131	11.9615	12.9658	13.2037	13.3847	12.0577	12.0309	13.1848	11.0058	10.5629	10.9885	10.9954	10.8591	10.748	11.8183	11.8427	12.2795	7	0	6	6	6
Q8TEP8	Q8TEP8	CEP192	Centrosomal protein of 192 kDa	sp|Q8TEP8|CE192_HUMAN Centrosomal protein of 192 kDa OS=Homo sapiens OX=9606 GN=CEP192 PE=1 SV=3	278.94	30	15.4	phosphatase binding [GO:0019902]; protein kinase binding [GO:0019901]	centriole replication [GO:0007099]; centrosome-templated microtubule nucleation [GO:0090222]; mitotic spindle assembly [GO:0090307]; protein localization to centrosome [GO:0071539]; response to bacterium [GO:0009617]	centriole [GO:0005814]; centrosome [GO:0005813]; cytoplasm [GO:0005737]; cytosol [GO:0005829]; pericentriolar material [GO:0000242]; procentriole [GO:0120098]; procentriole replication complex [GO:0120099]	TRUE	FALSE	3	3	3	3.75173e-05	0.00011582	0.712962	13.0769	4.72297e-09	3.42045e-08	1.31696	13.3789	13.4601	13.386	13.454	12.8786	12.5379	12.7446	14.3873	13.8463	13.8785	13.4334	12.7204	14.0374	10.8681	10.8359	10.9192	10.5023	9.93022	10.1775	11.8861	11.1316	11.4196	32	0	21	22	21
Q8TEM1	Q8TEM1	NUP210	Nuclear pore membrane glycoprotein 210	sp|Q8TEM1|PO210_HUMAN Nuclear pore membrane glycoprotein 210 OS=Homo sapiens OX=9606 GN=NUP210 PE=1 SV=3	204.98	29	19.6		mRNA transport [GO:0051028]; nucleocytoplasmic transport [GO:0006913]; protein transport [GO:0015031]	endoplasmic reticulum membrane [GO:0005789]; membrane [GO:0016020]; nuclear envelope [GO:0005635]; nuclear membrane [GO:0031965]; nuclear pore [GO:0005643]	TRUE	FALSE	3	3	3	2.18694e-06	8.65345e-06	-0.926145	15.7671	0.00147617	0.00320755	0.521679	16.491	15.3132	15.1997	15.3993	16.0028	16.3539	16.334	16.4843	16.7389	17.0324	15.3041	16.2302	16.7519	13.2999	13.2283	13.4432	14.2052	14.3249	14.3456	14.5619	14.6029	15.1522	35	0	21	21	18
Q8TEK3	Q8TEK3	DOT1L	Histone-lysine N-methyltransferase, H3 lysine-79 specific	sp|Q8TEK3|DOT1L_HUMAN Histone-lysine N-methyltransferase, H3 lysine-79 specific OS=Homo sapiens OX=9606 GN=DOT1L PE=1 SV=3	164.75	17	14.1	DNA binding [GO:0003677]; histone H3 methyltransferase activity [GO:0140938]; histone H3K79 methyltransferase activity [GO:0031151]; histone H3K79 trimethyltransferase activity [GO:0140956]; histone methyltransferase activity [GO:0042054]; nucleic acid binding [GO:0003676]; RNA polymerase II-specific DNA-binding transcription factor binding [GO:0061629]; transcription coactivator activity [GO:000…	DNA damage checkpoint signaling [GO:0000077]; DNA repair [GO:0006281]; gene expression [GO:0010467]; heterochromatin formation [GO:0031507]; histone H3-K79 methylation [GO:0034729]; positive regulation of cell population proliferation [GO:0008284]; positive regulation of transcription by RNA polymerase II [GO:0045944]; regulation of receptor signaling pathway via JAK-STAT [GO:0046425]; regulation…	cytoplasm [GO:0005737]; intracellular membrane-bounded organelle [GO:0043231]; nucleoplasm [GO:0005654]; nucleus [GO:0005634]; protein-containing complex [GO:0032991]	TRUE	FALSE	3	3	3	1.67366e-12	4.06225e-11	-1.78033	13.5415	1.27642e-11	1.63182e-10	-1.59531	13.634	12.6534	12.542	12.7588	14.4501	14.3072	14.5378	12.7553	12.7981	12.9558	12.6514	14.4317	12.8364	10.6031	10.5336	10.7657	12.6156	12.2412	12.5124	10.7959	10.6251	11.0386	20	0	9	8	8
Q8TEH3	Q8TEH3	DENND1A	DENN domain-containing protein 1A	sp|Q8TEH3|DEN1A_HUMAN DENN domain-containing protein 1A OS=Homo sapiens OX=9606 GN=DENND1A PE=1 SV=2	110.51	4	4.2	guanyl-nucleotide exchange factor activity [GO:0005085]; phosphatidylinositol phosphate binding [GO:1901981]; phosphatidylinositol-3-phosphate binding [GO:0032266]	endocytic recycling [GO:0032456]; endocytosis [GO:0006897]; protein transport [GO:0015031]; regulation of Rab protein signal transduction [GO:0032483]	cell projection [GO:0042995]; clathrin-coated vesicle [GO:0030136]; clathrin-coated vesicle membrane [GO:0030665]; cytosol [GO:0005829]; intracellular membrane-bounded organelle [GO:0043231]; presynaptic membrane [GO:0042734]	TRUE	FALSE	3	1	3	5.78216e-05	0.000172154	2.78026	11.3186	0.00037263	0.000909711	2.34178	11.0993	12.9207	12.6867	12.5187	11.9902	8.81503	8.98018	12.1401	12.3203	12.3503	12.7087	9.92846	12.2702	11.8167	11.6246	11.4718	11.1018			11.1269	11.0935	11.3794	4	0	4	4	3
Q8TDX7	Q8TDX7	NEK7	Serine/threonine-protein kinase Nek7	sp|Q8TDX7|NEK7_HUMAN Serine/threonine-protein kinase Nek7 OS=Homo sapiens OX=9606 GN=NEK7 PE=1 SV=1	34.53	5	24.8	ATP binding [GO:0005524]; metal ion binding [GO:0046872]; molecular function activator activity [GO:0140677]; protein serine kinase activity [GO:0106310]; protein serine/threonine kinase activity [GO:0004674]	cellular response to potassium ion [GO:0035865]; positive regulation of NLRP3 inflammasome complex assembly [GO:1900227]; positive regulation of telomerase activity [GO:0051973]; positive regulation of telomere capping [GO:1904355]; positive regulation of telomere maintenance via telomerase [GO:0032212]; protein phosphorylation [GO:0006468]; regulation of mitotic cell cycle [GO:0007346]; spindle …	cytoplasm [GO:0005737]; microtubule [GO:0005874]; microtubule organizing center [GO:0005815]; nucleoplasm [GO:0005654]; nucleus [GO:0005634]; spindle pole [GO:0000922]	TRUE	FALSE	3	3	3	0.832104	0.867185	-0.0241395	13.0622	0.271499	0.342518	-0.127065	13.0108	13.0983	12.9219	13.1302	13.2127	13.0496	12.9606	13.0328	12.8895	12.9194	13.0501	13.0743	12.9472	13.1819	13.0474	13.2709	13.512	13.1174	13.0691	13.2072	12.8503	13.1361	6	0	4	4	4
Q8TED9	Q8TED9	AFAP1L1	Actin filament-associated protein 1-like 1	sp|Q8TED9|AF1L1_HUMAN Actin filament-associated protein 1-like 1 OS=Homo sapiens OX=9606 GN=AFAP1L1 PE=1 SV=2	86.38	1	3.5	SH3 domain binding [GO:0017124]		anchoring junction [GO:0070161]; cell projection [GO:0042995]; cytosol [GO:0005829]; podosome [GO:0002102]	FALSE	FALSE	0	0	1								10.3736								10.3736				10.3736								9.29489		1	0.00269505	0	0	0
Q8TED1	Q8TED1	GPX8	Probable glutathione peroxidase 8	sp|Q8TED1|GPX8_HUMAN Probable glutathione peroxidase 8 OS=Homo sapiens OX=9606 GN=GPX8 PE=1 SV=2	23.87	6	27.8	glutathione peroxidase activity [GO:0004602]; peroxidase activity [GO:0004601]	cellular response to oxidative stress [GO:0034599]	endoplasmic reticulum lumen [GO:0005788]; membrane [GO:0016020]	TRUE	FALSE	3	3	3	0.555828	0.627485	-0.102614	13.1242	1.55796e-06	6.36003e-06	1.14498	13.748	13.1267	12.8624	13.2295	12.9509	13.2076	13.368	14.1557	14.3707	14.4349	13.0729	13.1755	14.3205	13.7952	13.5729	13.9552	13.8351	13.8604	14.0614	14.9151	14.9166	15.2366	6	0	6	5	5
Q8TED0	Q8TED0	UTP15	U3 small nucleolar RNA-associated protein 15 homolog	sp|Q8TED0|UTP15_HUMAN U3 small nucleolar RNA-associated protein 15 homolog OS=Homo sapiens OX=9606 GN=UTP15 PE=1 SV=3	58.38	9	22	RNA binding [GO:0003723]	positive regulation of rRNA processing [GO:2000234]; positive regulation of transcription by RNA polymerase I [GO:0045943]; ribosomal small subunit biogenesis [GO:0042274]; rRNA processing [GO:0006364]	cytoplasm [GO:0005737]; endoplasmic reticulum [GO:0005783]; fibrillar center [GO:0001650]; nucleolus [GO:0005730]; nucleoplasm [GO:0005654]; small-subunit processome [GO:0032040]	TRUE	FALSE	3	3	3	0.0845374	0.123704	1.05617	12.6653	0.422977	0.499387	0.47619	12.3753	13.0242	13.1319	13.4241	11.8626	12.6011	11.948	14.2185	11.7037	11.918	13.1934	12.1372	12.6134	12.5228	12.6725	12.9799	11.5769	12.084	11.4715	13.808	11.0796	11.5497	10	0	6	6	8
Q8TEB7	Q8TEB7	RNF128	E3 ubiquitin-protein ligase RNF128	sp|Q8TEB7|RN128_HUMAN E3 ubiquitin-protein ligase RNF128 OS=Homo sapiens OX=9606 GN=RNF128 PE=1 SV=1	46.49	1	2.6	metal ion binding [GO:0046872]; ubiquitin protein ligase activity [GO:0061630]	negative regulation of cytokine production [GO:0001818]; positive regulation of protein catabolic process in the vacuole [GO:1904352]; protein localization to lysosome [GO:0061462]; protein ubiquitination [GO:0016567]; regulation of protein stability [GO:0031647]; ubiquitin-dependent protein catabolic process [GO:0006511]	cytoplasm [GO:0005737]; cytoskeleton [GO:0005856]; cytosol [GO:0005829]; endoplasmic reticulum [GO:0005783]; Golgi apparatus [GO:0005794]; late endosome [GO:0005770]; membrane [GO:0016020]; perinuclear region of cytoplasm [GO:0048471]	FALSE	FALSE	0	1	2				10.5844			0.350292	10.7596				10.5844			10.7435		11.126		10.5844	10.9347				11.2463			11.2804		11.7053	1	0.000143575	0	0	0
Q8TEA8	Q8TEA8	DTD1	D-aminoacyl-tRNA deacylase 1	sp|Q8TEA8|DTD1_HUMAN D-aminoacyl-tRNA deacylase 1 OS=Homo sapiens OX=9606 GN=DTD1 PE=1 SV=2	23.41	1	7.7	D-tyrosyl-tRNA(Tyr) deacylase activity [GO:0051500]; DNA binding [GO:0003677]; metal ion binding [GO:0046872]; tRNA binding [GO:0000049]	DNA duplex unwinding [GO:0032508]; DNA replication [GO:0006260]; tRNA metabolic process [GO:0006399]	cytoplasm [GO:0005737]; nucleus [GO:0005634]	FALSE	FALSE	3	0	1				11.3583				10.0981	11.2852	11.5727	11.2171				10.0981			11.3583		10.0981	12.5387	12.8682	12.5277				11.4424			1	0	1	1	1
Q8TEA7	Q8TEA7	TBCK	TBC domain-containing protein kinase-like protein	sp|Q8TEA7|TBCK_HUMAN TBC domain-containing protein kinase-like protein OS=Homo sapiens OX=9606 GN=TBCK PE=1 SV=4	100.61	2	3.7	ATP binding [GO:0005524]; GTPase activator activity [GO:0005096]; protein kinase activity [GO:0004672]	actin cytoskeleton organization [GO:0030036]; cell population proliferation [GO:0008283]; regulation of TOR signaling [GO:0032006]	cytoplasm [GO:0005737]; midbody [GO:0030496]; mitotic spindle [GO:0072686]	TRUE	FALSE	1	0	2	0.263169	0.334213	0.779177	9.62304	0.217834	0.282475	0.861048	9.66398	10.909	9.67404	9.45481	8.86092	10.1647	8.67472	9.07184	10.6906	10.5211	10.0126	9.23345	10.0945	9.80497							9.46381	9.55013	2	0.000420934	1	0	0
Q8TEA1	Q8TEA1	NSUN6	tRNA (cytosine(72)-C(5))-methyltransferase NSUN6	sp|Q8TEA1|NSUN6_HUMAN tRNA (cytosine(72)-C(5))-methyltransferase NSUN6 OS=Homo sapiens OX=9606 GN=NSUN6 PE=1 SV=1	51.74	8	22.2	tRNA (cytosine-5-)-methyltransferase activity [GO:0016428]; tRNA binding [GO:0000049]	RNA methylation [GO:0001510]; tRNA C5-cytosine methylation [GO:0002946]; tRNA methylation [GO:0030488]; tRNA modification [GO:0006400]	cytoplasm [GO:0005737]; cytosol [GO:0005829]	TRUE	FALSE	2	3	2	0.348543	0.424448	-0.965463	13.1055	0.175774	0.234938	-1.41144	12.8825	13.9571	13.7832	10.1281	13.4246	13.7573	13.5828	13.6136	13.51	9.40683	12.6228	13.5882	12.1768	13.4557	13.3237		13.1389	13.2402	13.1063	13.203	12.8859		8	0	8	7	0
Q8TE76	Q8TE76	MORC4	MORC family CW-type zinc finger protein 4	sp|Q8TE76|MORC4_HUMAN MORC family CW-type zinc finger protein 4 OS=Homo sapiens OX=9606 GN=MORC4 PE=1 SV=2	106.28	25	31.3	ATP hydrolysis activity [GO:0016887]; methylated histone binding [GO:0035064]; zinc ion binding [GO:0008270]		nucleoplasm [GO:0005654]; nucleus [GO:0005634]	TRUE	FALSE	3	3	3	1.66875e-11	2.78083e-10	-2.03113	13.5035	3.90996e-15	1.29667e-13	-3.16042	12.9389	12.6243	12.1793	12.6602	14.479	14.4469	14.6314	11.3908	11.2621	11.423	12.4879	14.5191	11.3587	11.1229	10.7198	11.216	13.1933	12.9298	13.1549	9.98029	9.63798	10.0548	29	0	10	13	13
Q8TE49	Q8TE49	OTUD7A	OTU domain-containing protein 7A	sp|Q8TE49|OTU7A_HUMAN OTU domain-containing protein 7A OS=Homo sapiens OX=9606 GN=OTUD7A PE=1 SV=1	100.61	1	1.5	cysteine-type deubiquitinase activity [GO:0004843]; DNA binding [GO:0003677]; K63-linked polyubiquitin modification-dependent protein binding [GO:0070530]; zinc ion binding [GO:0008270]	protein K11-linked deubiquitination [GO:0035871]	cytoplasm [GO:0005737]; cytosol [GO:0005829]; nucleus [GO:0005634]	FALSE	FALSE	0	0	0																														1	0.000284738	0	0	0
Q8TE04	Q8TE04	PANK1	Pantothenate kinase 1	sp|Q8TE04|PANK1_HUMAN Pantothenate kinase 1 OS=Homo sapiens OX=9606 GN=PANK1 PE=1 SV=2	64.3	2	2.8	acetyl-CoA binding [GO:1905502]; ATP binding [GO:0005524]; pantothenate kinase activity [GO:0004594]; protein homodimerization activity [GO:0042803]	coenzyme A biosynthetic process [GO:0015937]; phosphorylation [GO:0016310]	clathrin-coated vesicle [GO:0030136]; cytoplasm [GO:0005737]; cytosol [GO:0005829]; nucleolus [GO:0005730]; nucleus [GO:0005634]; recycling endosome [GO:0055037]	TRUE	FALSE	2	3	1	0.00327664	0.00670645	-1.43607	11.9496	0.000328467	0.000811357	-1.85943	11.7379	9.87289	11.8915	11.9303	12.9185	12.568	12.5163	11.3747	10.6186	10.4312	11.2315	12.6676	10.8082		11.2327	11.2868	12.4335	11.8516	11.8405	10.7649			2	0	0	2	2
Q8TE02	Q8TE02	ELP5	Elongator complex protein 5	sp|Q8TE02|ELP5_HUMAN Elongator complex protein 5 OS=Homo sapiens OX=9606 GN=ELP5 PE=1 SV=2	34.82	2	8.9		positive regulation of cell migration [GO:0030335]; regulation of translation [GO:0006417]; tRNA modification [GO:0006400]; tRNA wobble uridine modification [GO:0002098]	cytoplasm [GO:0005737]; cytosol [GO:0005829]; elongator holoenzyme complex [GO:0033588]; nucleoplasm [GO:0005654]; nucleus [GO:0005634]	TRUE	FALSE	3	3	3	1.58518e-05	5.24142e-05	0.550483	14.6117	0.34928	0.424419	-0.0937586	14.2896	14.9468	14.9623	14.7518	14.4074	14.3881	14.214	14.071	14.3694	14.2878	14.887	14.3365	14.2427	15.6153	15.6727	15.4776	15.2916	15.0409	14.9074	14.8303	14.9153	15.0894	2	0	2	1	1
Q8TDZ2	Q8TDZ2	MICAL1	[F-actin]-monooxygenase MICAL1	sp|Q8TDZ2|MICA1_HUMAN [F-actin]-monooxygenase MICAL1 OS=Homo sapiens OX=9606 GN=MICAL1 PE=1 SV=2	117.8	1	0.7	actin binding [GO:0003779]; actin filament binding [GO:0051015]; FAD binding [GO:0071949]; metal ion binding [GO:0046872]; monooxygenase activity [GO:0004497]; NAD(P)H oxidase H2O2-forming activity [GO:0016174]; NADPH oxidase H202-forming activity [GO:0106294]; oxidoreductase activity, acting on paired donors, with incorporation or reduction of molecular oxygen, NAD(P)H as one donor, and incorpor…	actin filament bundle assembly [GO:0051017]; actin filament depolymerization [GO:0030042]; cytoskeleton organization [GO:0007010]; negative regulation of apoptotic process [GO:0043066]; negative regulation of protein phosphorylation [GO:0001933]; regulation of regulated secretory pathway [GO:1903305]; signal transduction [GO:0007165]; sulfur oxidation [GO:0019417]	actin cytoskeleton [GO:0015629]; actin filament [GO:0005884]; cytoplasm [GO:0005737]; cytosol [GO:0005829]; hippocampal mossy fiber expansion [GO:1990026]; intercellular bridge [GO:0045171]; intermediate filament [GO:0005882]; midbody [GO:0030496]; plasma membrane [GO:0005886]	FALSE	FALSE	3	2	1			0.70225	12.0044			0.675128	11.9908	12.2234	12.3122	12.5309	11.8741	11.4324		12.3284			12.3555	11.6533	12.3284	10.9533	11.0841	11.318	10.8198	10.1466		11.1492			1	0	1	1	1
Q8TCT9	Q8TCT9	HM13	Minor histocompatibility antigen H13	sp|Q8TCT9|HM13_HUMAN Minor histocompatibility antigen H13 OS=Homo sapiens OX=9606 GN=HM13 PE=1 SV=1	41.46	3	7.7	aspartic endopeptidase activity, intramembrane cleaving [GO:0042500]; peptidase activity [GO:0008233]; protein homodimerization activity [GO:0042803]; ubiquitin protein ligase binding [GO:0031625]	cellular response to oxidative stress [GO:0034599]; in utero embryonic development [GO:0001701]; membrane protein proteolysis [GO:0033619]; membrane protein proteolysis involved in retrograde protein transport, ER to cytosol [GO:1904211]; signal peptide processing [GO:0006465]	cell surface [GO:0009986]; cytoplasmic side of endoplasmic reticulum membrane [GO:0098554]; Derlin-1 retrotranslocation complex [GO:0036513]; endoplasmic reticulum [GO:0005783]; endoplasmic reticulum membrane [GO:0005789]; lumenal side of endoplasmic reticulum membrane [GO:0098553]; membrane [GO:0016020]; plasma membrane [GO:0005886]; rough endoplasmic reticulum [GO:0005791]	TRUE	FALSE	3	3	3	0.00413057	0.00827225	0.566791	13.9874	1.72862e-06	6.97592e-06	1.16354	14.2857	14.356	13.9911	14.4652	13.7423	13.5857	13.784	14.3504	15.2085	15.0436	14.2708	13.704	14.8675	14.6095	14.2865	14.7759	14.2115	13.8235	14.0624	14.6948	15.3393	15.4302	4	0	3	3	3
Q8TCT8	Q8TCT8	SPPL2A	Signal peptide peptidase-like 2A	sp|Q8TCT8|SPP2A_HUMAN Signal peptide peptidase-like 2A OS=Homo sapiens OX=9606 GN=SPPL2A PE=1 SV=2	58.1	1	2.7	aspartic endopeptidase activity, intramembrane cleaving [GO:0042500]; protein homodimerization activity [GO:0042803]	membrane protein ectodomain proteolysis [GO:0006509]; membrane protein intracellular domain proteolysis [GO:0031293]; membrane protein proteolysis [GO:0033619]; regulation of immune response [GO:0050776]; regulation of tumor necrosis factor-mediated signaling pathway [GO:0010803]	cytoplasmic side of endoplasmic reticulum membrane [GO:0098554]; extracellular exosome [GO:0070062]; Golgi-associated vesicle membrane [GO:0030660]; intracellular membrane-bounded organelle [GO:0043231]; late endosome [GO:0005770]; late endosome membrane [GO:0031902]; lumenal side of endoplasmic reticulum membrane [GO:0098553]; lysosomal membrane [GO:0005765]; membrane [GO:0016020]; plasma membra…	FALSE	FALSE	0	1	3				10.7724			0.6228	11.0838				10.7724			11.0786	11.5608	11.5463		10.7724	11.3952				11.3347			11.516	11.7847	12.026	1	0	0	0	1
Q8TCS8	Q8TCS8	PNPT1	Polyribonucleotide nucleotidyltransferase 1, mitochondrial	sp|Q8TCS8|PNPT1_HUMAN Polyribonucleotide nucleotidyltransferase 1, mitochondrial OS=Homo sapiens OX=9606 GN=PNPT1 PE=1 SV=2	85.9	5	6.9	3'-5'-RNA exonuclease activity [GO:0000175]; identical protein binding [GO:0042802]; miRNA binding [GO:0035198]; poly(G) binding [GO:0034046]; poly(U) RNA binding [GO:0008266]; polyribonucleotide nucleotidyltransferase activity [GO:0004654]; RNA binding [GO:0003723]	cellular response to interferon-beta [GO:0035458]; cellular response to oxidative stress [GO:0034599]; liver regeneration [GO:0097421]; mitochondrial mRNA catabolic process [GO:0000958]; mitochondrial mRNA polyadenylation [GO:0097222]; mitochondrial RNA 3'-end processing [GO:0000965]; mitochondrial RNA 5'-end processing [GO:0000964]; mitochondrial RNA catabolic process [GO:0000957]; mitochondrion…	cytoplasm [GO:0005737]; cytosol [GO:0005829]; endoplasmic reticulum membrane [GO:0005789]; mitochondrial degradosome [GO:0045025]; mitochondrial intermembrane space [GO:0005758]; mitochondrial matrix [GO:0005759]; mitochondrion [GO:0005739]; polysomal ribosome [GO:0042788]	TRUE	FALSE	0	3	2	6.34605e-06	2.26853e-05	-3.01837	11.0931	0.249563	0.318806	-0.592829	12.3058	9.46648	9.86017	9.425	12.1416	12.3755	13.2897	12.9863	12.0568	10.9852	9.58388	12.6023	12.0094				11.2185	11.2209	12.1758	11.9383	10.7952		5	0	0	0	0
Q8TAF3	Q8TAF3	WDR48	WD repeat-containing protein 48	sp|Q8TAF3|WDR48_HUMAN WD repeat-containing protein 48 OS=Homo sapiens OX=9606 GN=WDR48 PE=1 SV=1	76.16	13	24.4	deubiquitinase activator activity [GO:0035800]; DNA binding [GO:0003677]; double-stranded DNA binding [GO:0003690]; single-stranded DNA binding [GO:0003697]; ubiquitin binding [GO:0043130]	DNA damage response [GO:0006974]; double-strand break repair via homologous recombination [GO:0000724]; embryonic organ development [GO:0048568]; homeostasis of number of cells [GO:0048872]; multicellular organism growth [GO:0035264]; positive regulation of double-strand break repair via homologous recombination [GO:1905168]; positive regulation of epithelial cell proliferation [GO:0050679]; posi…	cytoplasm [GO:0005737]; cytosol [GO:0005829]; intracellular membrane-bounded organelle [GO:0043231]; late endosome [GO:0005770]; lysosome [GO:0005764]; nucleoplasm [GO:0005654]; nucleus [GO:0005634]	TRUE	FALSE	3	3	3	2.93351e-06	1.13135e-05	-0.828265	13.8003	0.0154024	0.0268578	-0.343027	14.0429	13.5316	13.5222	13.1046	14.3915	13.9411	14.3106	13.6409	14.0499	13.9232	13.3861	14.2144	13.8714	12.6976	12.7302	12.3278	13.7732	13.0914	13.5016	12.8978	13.0932	13.2224	15	0	11	10	11
Q8TB03	Q8TB03	CXorf38	Uncharacterized protein CXorf38	sp|Q8TB03|CX038_HUMAN Uncharacterized protein CXorf38 OS=Homo sapiens OX=9606 GN=CXorf38 PE=1 SV=1	36.65	1	2.8				FALSE	FALSE	2	3	2			-1.79007	12.0575			-1.12468	12.3902	11.3614		10.9635	13.008	12.8535	12.9961	11.6943		11.9614	11.1625	12.9525	11.8279	11.293		10.9523	13.1553	12.7693	12.9526	11.7167		12.0261	1	0	1	0	1
Q8TAY7	Q8TAY7	FAM110D	Protein FAM110D	sp|Q8TAY7|F110D_HUMAN Protein FAM110D OS=Homo sapiens OX=9606 GN=FAM110D PE=2 SV=1	28.69	1	7				FALSE	FALSE	0	0	1								10.1212							10.1212					10.1212							10.6582			1	0.00360529	0	0	0
Q8TAV0	Q8TAV0	FAM76A	Protein FAM76A	sp|Q8TAV0|FA76A_HUMAN Protein FAM76A OS=Homo sapiens OX=9606 GN=FAM76A PE=2 SV=1	35.03	10	33.9			nuclear speck [GO:0016607]; nucleoplasm [GO:0005654]	TRUE	FALSE	3	3	3	3.2961e-08	2.00733e-07	-1.06681	13.7591	1.57409e-15	5.82589e-14	-2.69704	12.944	13.1	13.3923	13.1849	14.2927	14.3327	14.2523	11.6448	11.5285	11.6133	13.2257	14.2926	11.5955	13.1836	13.5178	13.3257	14.592	14.4005	14.3608	11.8192	11.4893	11.83	11	0	10	9	9
Q8TAT6	Q8TAT6	NPLOC4	Nuclear protein localization protein 4 homolog	sp|Q8TAT6|NPL4_HUMAN Nuclear protein localization protein 4 homolog OS=Homo sapiens OX=9606 GN=NPLOC4 PE=1 SV=3	68.08	18	39	ATPase binding [GO:0051117]; K48-linked polyubiquitin modification-dependent protein binding [GO:0036435]; K63-linked polyubiquitin modification-dependent protein binding [GO:0070530]; metal ion binding [GO:0046872]; protein-containing complex binding [GO:0044877]; ubiquitin binding [GO:0043130]; ubiquitin protein ligase binding [GO:0031625]	Golgi organization [GO:0007030]; negative regulation of RIG-I signaling pathway [GO:0039536]; negative regulation of type I interferon production [GO:0032480]; retrograde protein transport, ER to cytosol [GO:0030970]; ubiquitin-dependent ERAD pathway [GO:0030433]; ubiquitin-dependent protein catabolic process [GO:0006511]	cytosol [GO:0005829]; endoplasmic reticulum [GO:0005783]; nuclear outer membrane-endoplasmic reticulum membrane network [GO:0042175]; nucleoplasm [GO:0005654]; nucleus [GO:0005634]; UFD1-NPL4 complex [GO:0036501]; VCP-NPL4-UFD1 AAA ATPase complex [GO:0034098]	TRUE	FALSE	3	3	3	0.0051466	0.0101224	-0.331433	17.5813	0.0147197	0.0257663	-0.281831	17.6061	17.3613	17.6424	17.243	17.7848	17.7714	17.6849	17.4964	17.39	17.5091	17.4156	17.747	17.4652	16.7568	17.0799	16.6957	17.396	17.1512	17.1053	16.9828	16.6628	17.0377	23	0	14	15	14
Q8TAT5	Q8TAT5	NEIL3	Endonuclease 8-like 3	sp|Q8TAT5|NEIL3_HUMAN Endonuclease 8-like 3 OS=Homo sapiens OX=9606 GN=NEIL3 PE=1 SV=3	67.73	5	9.4	bubble DNA binding [GO:0000405]; class I DNA-(apurinic or apyrimidinic site) endonuclease activity [GO:0140078]; damaged DNA binding [GO:0003684]; DNA N-glycosylase activity [GO:0019104]; DNA-(apurinic or apyrimidinic site) endonuclease activity [GO:0003906]; double-stranded DNA binding [GO:0003690]; MCM complex binding [GO:1904931]; single-stranded DNA binding [GO:0003697]; zinc ion binding [GO:…	base-excision repair [GO:0006284]; base-excision repair, AP site formation [GO:0006285]; depurination [GO:0045007]; interstrand cross-link repair [GO:0036297]	chromosome [GO:0005694]; nucleoplasm [GO:0005654]; nucleus [GO:0005634]	TRUE	FALSE	1	3	1	0.00466014	0.00924986	-1.93285	11.4217	0.00301176	0.0060954	-2.04814	11.364	11.2704	10.4077	9.68761	12.3731	12.472	12.3192	10.3458	11.5918	9.08223	10.4552	12.3881	10.3399	10.3539			11.6723	11.5398	11.4277		10.5527		5	0	1	0	0
Q8TAS1	Q8TAS1	UHMK1	Serine/threonine-protein kinase Kist	sp|Q8TAS1|UHMK1_HUMAN Serine/threonine-protein kinase Kist OS=Homo sapiens OX=9606 GN=UHMK1 PE=1 SV=2	46.52	2	6	ATP binding [GO:0005524]; enzyme binding [GO:0019899]; protein serine kinase activity [GO:0106310]; protein serine/threonine kinase activity [GO:0004674]; ribonucleoprotein complex binding [GO:0043021]; RNA binding [GO:0003723]; splicing factor binding [GO:1990935]; transferase activity [GO:0016740]	neuron projection development [GO:0031175]; peptidyl-serine phosphorylation [GO:0018105]; positive regulation of translational initiation [GO:0045948]; protein autophosphorylation [GO:0046777]; regulation of cell cycle [GO:0051726]; regulation of protein export from nucleus [GO:0046825]	axon [GO:0030424]; dendrite cytoplasm [GO:0032839]; intracellular membrane-bounded organelle [GO:0043231]; neuronal ribonucleoprotein granule [GO:0071598]; nuclear speck [GO:0016607]; nucleoplasm [GO:0005654]; nucleus [GO:0005634]	TRUE	FALSE	0	0	2	0.54594	0.617883	0.321812	10.1835	0.0109034	0.0196826	1.46856	10.7569	10.7325	9.32121	10.9796	8.57604	10.3616	11.1302	11.0561	11.4896	11.9279	10.3444	10.0226	11.4912								11.228	11.9222	2	0	0	0	0
Q8TAQ5	Q8TAQ5	ZNF420	Zinc finger protein 420	sp|Q8TAQ5|ZN420_HUMAN Zinc finger protein 420 OS=Homo sapiens OX=9606 GN=ZNF420 PE=1 SV=1	80.19	3	4.8	DNA-binding transcription factor activity, RNA polymerase II-specific [GO:0000981]; metal ion binding [GO:0046872]; RNA polymerase II cis-regulatory region sequence-specific DNA binding [GO:0000978]	regulation of transcription by RNA polymerase II [GO:0006357]	nucleoplasm [GO:0005654]; nucleus [GO:0005634]	TRUE	FALSE	3	3	3	7.74642e-05	0.000225036	-0.976599	12.5932	0.000227361	0.000583559	-0.885282	12.6389	11.8315	11.9932	12.4901	13.0957	12.9735	13.1753	12.1156	12.2913	12.1819	12.1049	13.0815	12.1962	11.4411	11.6448	12.157	12.9211	12.5675	12.8099	11.8161	11.7782	11.9246	3	0	2	2	2
Q8TAQ2	Q8TAQ2	SMARCC2	SWI/SNF complex subunit SMARCC2	sp|Q8TAQ2|SMRC2_HUMAN SWI/SNF complex subunit SMARCC2 OS=Homo sapiens OX=9606 GN=SMARCC2 PE=1 SV=1	132.8	40	34.2	histone binding [GO:0042393]; transcription coactivator activity [GO:0003713]	chromatin remodeling [GO:0006338]; negative regulation of DNA-templated transcription [GO:0045892]; nervous system development [GO:0007399]; nucleosome disassembly [GO:0006337]; positive regulation of cell differentiation [GO:0045597]; positive regulation of DNA-templated transcription [GO:0045893]; positive regulation of double-strand break repair [GO:2000781]; positive regulation of myoblast di…	bBAF complex [GO:0140092]; brahma complex [GO:0035060]; chromatin [GO:0000785]; kinetochore [GO:0000776]; nBAF complex [GO:0071565]; npBAF complex [GO:0071564]; nuclear matrix [GO:0016363]; nucleoplasm [GO:0005654]; protein-containing complex [GO:0032991]; RSC-type complex [GO:0016586]; SWI/SNF complex [GO:0016514]	TRUE	FALSE	3	3	3	7.28486e-14	3.03113e-12	-1.99285	18.2326	6.7848e-17	5.07118e-15	-2.85459	17.8018	17.2563	17.0672	17.3851	19.3386	19.1393	19.2093	16.2336	16.5241	16.3657	17.2362	19.2291	16.3745	15.8374	15.6902	16.0234	18.1354	17.7046	17.8153	14.9055	14.9825	15.0799	70	0	31	31	33
Q8TAP8	Q8TAP8	PPP1R35	Protein phosphatase 1 regulatory subunit 35	sp|Q8TAP8|PPR35_HUMAN Protein phosphatase 1 regulatory subunit 35 OS=Homo sapiens OX=9606 GN=PPP1R35 PE=1 SV=1	27.94	3	14.2	phosphatase binding [GO:0019902]; protein phosphatase inhibitor activity [GO:0004864]	notochord morphogenesis [GO:0048570]; positive regulation of centriole elongation [GO:1903724]; positive regulation of cilium assembly [GO:0045724]	centriole [GO:0005814]; centrosome [GO:0005813]; cytoplasm [GO:0005737]	TRUE	FALSE	2	2	3	0.617397	0.682897	0.331713	10.6693	0.789056	0.83203	0.177254	10.592	11.7837	10.8014	9.92033	11.1309	11.178	9.20134	11.1953	10.2176	10.6291	10.8351	10.5034	10.6807	12.3367	11.3964		11.8997	11.7153		11.8392	10.648	11.3153	3	0.000143575	3	2	0
Q8TAM2	Q8TAM2	TTC8	Tetratricopeptide repeat protein 8	sp|Q8TAM2|TTC8_HUMAN Tetratricopeptide repeat protein 8 OS=Homo sapiens OX=9606 GN=TTC8 PE=1 SV=2	61.49	1	3	RNA polymerase II-specific DNA-binding transcription factor binding [GO:0061629]	axon guidance [GO:0007411]; camera-type eye photoreceptor cell differentiation [GO:0060219]; cilium assembly [GO:0060271]; establishment of anatomical structure orientation [GO:0048560]; establishment of epithelial cell apical/basal polarity [GO:0045198]; establishment of planar polarity [GO:0001736]; fat cell differentiation [GO:0045444]; inner ear receptor cell stereocilium organization [GO:006…	BBSome [GO:0034464]; centrosome [GO:0005813]; ciliary basal body [GO:0036064]; ciliary membrane [GO:0060170]; cilium [GO:0005929]; cytosol [GO:0005829]; non-motile cilium [GO:0097730]; photoreceptor connecting cilium [GO:0032391]	FALSE	FALSE	2	0	0				11.4181						11.31	11.5263							11.4181				11.0819	11.3134							1	0.000143575	0	1	1
Q8TAG9	Q8TAG9	EXOC6	Exocyst complex component 6	sp|Q8TAG9|EXOC6_HUMAN Exocyst complex component 6 OS=Homo sapiens OX=9606 GN=EXOC6 PE=1 SV=3	93.66	3	3.9		exocytosis [GO:0006887]; Golgi to plasma membrane transport [GO:0006893]; intracellular protein transport [GO:0006886]; membrane fission [GO:0090148]; mitotic cytokinesis [GO:0000281]; vesicle docking involved in exocytosis [GO:0006904]; vesicle tethering involved in exocytosis [GO:0090522]	cytosol [GO:0005829]; exocyst [GO:0000145]; Flemming body [GO:0090543]; growth cone [GO:0030426]; perinuclear region of cytoplasm [GO:0048471]; plasma membrane [GO:0005886]	TRUE	FALSE	3	3	3	0.00013139	0.000364163	1.65173	12.1306	0.00205982	0.00433922	1.23991	11.9247	13.2285	12.5273	13.1135	11.4973	11.2115	11.2053	12.4102	12.5766	12.647	12.9564	11.3047	12.5446	12.0225	11.3633	11.9648	10.5071	9.98983	10.0243	11.2951	11.2479	11.5742	4	0.000143575	3	3	3
Q8TAG6	Q8TAG6	VXN	Vexin	sp|Q8TAG6|VEXIN_HUMAN Vexin OS=Homo sapiens OX=9606 GN=VXN PE=1 SV=2	22.57	1	11.1		neurogenesis [GO:0022008]; neuron differentiation [GO:0030182]	nucleus [GO:0005634]; plasma membrane [GO:0005886]	FALSE	FALSE	1	1	0			-1.5255	11.3172				12.08		10.5545				12.08				10.5545	12.08			11.68				13.1885				1	0.00785752	0	1	0
Q8TAE8	Q8TAE8	GADD45GIP1	Large ribosomal subunit protein mL64	sp|Q8TAE8|G45IP_HUMAN Large ribosomal subunit protein mL64 OS=Homo sapiens OX=9606 GN=GADD45GIP1 PE=1 SV=1	25.37	1	4.5		cell cycle [GO:0007049]; mitochondrial translation [GO:0032543]	mitochondrial inner membrane [GO:0005743]; mitochondrial large ribosomal subunit [GO:0005762]; mitochondrial matrix [GO:0005759]; mitochondrion [GO:0005739]; nucleoplasm [GO:0005654]	FALSE	FALSE	3	3	1			0.412289	11.4675			0.918406	11.7205	11.5746	11.6538	11.7926	11.189	11.3092	11.2859	12.1797			11.6736	11.2613	12.1797	12.3686	12.4898	12.6438	12.1987	12.0875	12.1049	13.0647			2	0	1	1	1
Q8TCN5	Q8TCN5	ZNF507	Zinc finger protein 507	sp|Q8TCN5|ZN507_HUMAN Zinc finger protein 507 OS=Homo sapiens OX=9606 GN=ZNF507 PE=1 SV=2	105.7	11	13	DNA binding [GO:0003677]; metal ion binding [GO:0046872]	positive regulation of transcription by RNA polymerase II [GO:0045944]	nucleus [GO:0005634]	TRUE	FALSE	3	3	3	0.011252	0.0204042	-0.440322	13.2535	1.408e-05	4.66709e-05	-0.896621	13.0254	13.2374	12.7928	13.0699	13.6968	13.3206	13.4037	12.5634	12.5702	12.5977	13.0334	13.4737	12.5771	11.9991	11.5964	11.8887	12.6741	12.0666	12.1902	11.4158	11.2091	11.4924	11	0	10	8	7
Q8TAD8	Q8TAD8	SNIP1	Smad nuclear-interacting protein 1	sp|Q8TAD8|SNIP1_HUMAN Smad nuclear-interacting protein 1 OS=Homo sapiens OX=9606 GN=SNIP1 PE=1 SV=1	45.75	3	9.1	mRNA binding [GO:0003729]; RNA binding [GO:0003723]	canonical NF-kappaB signal transduction [GO:0007249]; miRNA processing [GO:0035196]; mRNA splicing, via spliceosome [GO:0000398]; regulation of transcription by RNA polymerase II [GO:0006357]; U2-type prespliceosome assembly [GO:1903241]	cytosol [GO:0005829]; nucleoplasm [GO:0005654]; nucleus [GO:0005634]; spliceosomal complex [GO:0005681]; U2 snRNP [GO:0005686]; U2-type precatalytic spliceosome [GO:0071005]	TRUE	FALSE	1	3	1	0.136357	0.189356	-1.11237	11.1584	0.0533708	0.0820967	-1.47123	10.9789	9.65343	10.8605	11.2927	11.7175	11.6177	11.8085	12.4486	9.37509	8.90632	10.6022	11.7145	10.2433			11.4334	12.0167	11.6855	11.917	12.623			3	0	0	0	3
Q8TAD7	Q8TAD7	OCC1	Overexpressed in colon carcinoma 1 protein	sp|Q8TAD7|OCC1_HUMAN Overexpressed in colon carcinoma 1 protein OS=Homo sapiens OX=9606 GN=OCC1 PE=1 SV=2	6.4	1	19				FALSE	FALSE	3	3	3			-0.77558	11.4155			0.717202	12.1619	11.404	11.2381	10.441	12.5438	11.3228	11.5432	12.9303	12.9137	11.7174	11.0277	11.8033	12.5205	14.0726	13.9485	13.1667	15.428	13.9756	14.2366	15.6897	15.4595	14.5191	1	0	1	1	1
Q8TAD4	Q8TAD4	SLC30A5	Proton-coupled zinc antiporter SLC30A5	sp|Q8TAD4|ZNT5_HUMAN Proton-coupled zinc antiporter SLC30A5 OS=Homo sapiens OX=9606 GN=SLC30A5 PE=1 SV=1	83.99	4	8.2	antiporter activity [GO:0015297]; metal ion binding [GO:0046872]; zinc efflux transmembrane transporter activity [GO:0022883]; zinc ion transmembrane transporter activity [GO:0005385]; zinc:proton antiporter activity [GO:0140826]	cobalt ion transport [GO:0006824]; GPI anchor biosynthetic process [GO:0006506]; insulin processing [GO:0030070]; intracellular zinc ion homeostasis [GO:0006882]; response to zinc ion [GO:0010043]; zinc ion import across plasma membrane [GO:0071578]; zinc ion import into Golgi lumen [GO:1904257]; zinc ion import into organelle [GO:0062111]; zinc ion transmembrane transport [GO:0071577]; zinc ion …	apical plasma membrane [GO:0016324]; cytoplasmic vesicle [GO:0031410]; endoplasmic reticulum membrane [GO:0005789]; ER to Golgi transport vesicle membrane [GO:0012507]; Golgi apparatus [GO:0005794]; Golgi cis cisterna membrane [GO:1990674]; Golgi membrane [GO:0000139]; membrane [GO:0016020]; nucleolus [GO:0005730]; nucleoplasm [GO:0005654]; plasma membrane [GO:0005886]; secretory granule [GO:0030…	TRUE	FALSE	3	2	3	0.414287	0.491758	1.29532	13.1522	0.204956	0.267745	2.0354	13.5223	13.6871	13.8788	13.8338	14.1289	9.45028	13.9345	14.0072	14.7733	14.8395	13.7999	12.5046	14.54	13.2401	13.4738	13.444	13.8976		13.5125	13.6511	14.2036	14.5256	4	0	2	2	1
Q8TAC9	Q8TAC9	SCAMP5	Secretory carrier-associated membrane protein 5	sp|Q8TAC9|SCAM5_HUMAN Secretory carrier-associated membrane protein 5 OS=Homo sapiens OX=9606 GN=SCAMP5 PE=1 SV=1	26.09	2	8.5	protein-containing complex binding [GO:0044877]	exocytosis [GO:0006887]; negative regulation of endocytosis [GO:0045806]; positive regulation of calcium ion-dependent exocytosis [GO:0045956]; positive regulation of cytokine production [GO:0001819]; protein transport [GO:0015031]; response to endoplasmic reticulum stress [GO:0034976]	Golgi membrane [GO:0000139]; membrane [GO:0016020]; plasma membrane [GO:0005886]; recycling endosome membrane [GO:0055038]; synaptic vesicle membrane [GO:0030672]; trans-Golgi network membrane [GO:0032588]	TRUE	FALSE	0	1	0	0.763768	0.810052	-0.159363	10.0056	0.493442	0.565248	0.364887	10.2677	10.0368	9.79581	9.94498	9.94808	10.7527	9.55496	10.5773	10.641	10.1321	9.92587	10.0852	10.4501					12.9904					2	0.000143575	0	0	0
Q8TAA9	Q8TAA9	VANGL1	Vang-like protein 1	sp|Q8TAA9|VANG1_HUMAN Vang-like protein 1 OS=Homo sapiens OX=9606 GN=VANGL1 PE=1 SV=1	59.94	10	25.8		pigmentation [GO:0043473]; Wnt signaling pathway, planar cell polarity pathway [GO:0060071]	lateral plasma membrane [GO:0016328]; plasma membrane [GO:0005886]	TRUE	FALSE	3	3	3	1.59032e-05	5.25582e-05	-0.870303	13.4139	0.00109102	0.00242977	-0.588684	13.5547	12.8961	13.0836	12.9564	14.001	13.8814	13.6647	13.3366	13.3069	13.1376	12.9787	13.849	13.2603	12.3423	12.5717	12.4598	13.6628	13.3118	13.1358	12.8736	12.6303	12.7168	11	0	5	5	5
Q8TAA5	Q8TAA5	GRPEL2	GrpE protein homolog 2, mitochondrial	sp|Q8TAA5|GRPE2_HUMAN GrpE protein homolog 2, mitochondrial OS=Homo sapiens OX=9606 GN=GRPEL2 PE=1 SV=1	25.42	5	23.1	adenyl-nucleotide exchange factor activity [GO:0000774]; protein homodimerization activity [GO:0042803]; protein-folding chaperone binding [GO:0051087]; unfolded protein binding [GO:0051082]	intracellular protein transport [GO:0006886]; protein folding [GO:0006457]; protein import into mitochondrial matrix [GO:0030150]	mitochondrial inner membrane [GO:0005743]; mitochondrion [GO:0005739]; PAM complex, Tim23 associated import motor [GO:0001405]; TIM23 mitochondrial import inner membrane translocase complex [GO:0005744]	TRUE	FALSE	3	3	2	0.413376	0.49082	-0.409756	12.7805	0.0283251	0.0464844	-1.1586	12.406	12.5937	12.5163	12.6167	12.855	12.8841	13.2169	12.8321	12.9451	9.70307	12.5756	12.9853	11.8267	13.1468	13.1113	13.227	13.6238	13.4215	13.7949	13.476	13.3754		5	0	5	5	4
Q8TAA3	Q8TAA3	PSMA8	Proteasome subunit alpha-type 8	sp|Q8TAA3|PSMA8_HUMAN Proteasome subunit alpha-type 8 OS=Homo sapiens OX=9606 GN=PSMA8 PE=2 SV=3	28.51	4	21.5		cell differentiation [GO:0030154]; meiotic cell cycle [GO:0051321]; proteasomal protein catabolic process [GO:0010498]; regulation of meiosis I [GO:0060631]; spermatogenesis [GO:0007283]; ubiquitin-dependent protein catabolic process [GO:0006511]	cytosol [GO:0005829]; extracellular exosome [GO:0070062]; nucleus [GO:0005634]; proteasome core complex, alpha-subunit complex [GO:0019773]; spermatoproteasome complex [GO:1990111]	TRUE	FALSE	3	3	3	0.635897	0.700291	0.302384	14.5706	0.480852	0.554328	-0.451789	14.1935	14.748	14.7798	14.6376	14.4354	14.4329	14.3899	13.8486	14.1037	13.9506	14.7218	14.4194	13.9676	15.3011	15.3748	15.2479	15.2042	14.9703	14.9679	14.4925	14.5341	14.6368	4	0	4	4	3
Q8TA86	Q8TA86	RP9	Retinitis pigmentosa 9 protein	sp|Q8TA86|RP9_HUMAN Retinitis pigmentosa 9 protein OS=Homo sapiens OX=9606 GN=RP9 PE=1 SV=2	26.09	9	45.7	metal ion binding [GO:0046872]; RNA binding [GO:0003723]	cognition [GO:0050890]; RNA splicing [GO:0008380]	nucleus [GO:0005634]; signal recognition particle receptor complex [GO:0005785]	TRUE	FALSE	3	3	3	4.63702e-06	1.70397e-05	1.43267	14.112	0.292414	0.366146	0.250664	13.521	14.7316	14.8185	14.935	13.2149	14.1017	12.8705	13.8731	13.5192	13.5467	14.8284	13.3957	13.6463	15.2846	15.4135	15.5453	13.9836	14.639	13.4485	14.517	13.9496	14.2329	11	0	9	9	9
Q8NI77	Q8NI77	KIF18A	Kinesin-like protein KIF18A	sp|Q8NI77|KI18A_HUMAN Kinesin-like protein KIF18A OS=Homo sapiens OX=9606 GN=KIF18A PE=1 SV=2	102.22	7	8.5	actin binding [GO:0003779]; ATP binding [GO:0005524]; ATP hydrolysis activity [GO:0016887]; microtubule binding [GO:0008017]; microtubule plus-end binding [GO:0051010]; plus-end-directed microtubule motor activity [GO:0008574]; tubulin-dependent ATPase activity [GO:0070463]	cellular response to estradiol stimulus [GO:0071392]; male meiotic nuclear division [GO:0007140]; microtubule depolymerization [GO:0007019]; microtubule-based movement [GO:0007018]; mitotic metaphase chromosome alignment [GO:0007080]; mitotic sister chromatid segregation [GO:0000070]; protein transport [GO:0015031]; regulation of microtubule cytoskeleton organization [GO:0070507]; seminiferous tu…	caveola [GO:0005901]; cytoplasm [GO:0005737]; cytosol [GO:0005829]; kinesin complex [GO:0005871]; kinetochore [GO:0000776]; kinetochore microtubule [GO:0005828]; microtubule cytoskeleton [GO:0015630]; microtubule organizing center [GO:0005815]; mitotic spindle astral microtubule [GO:0061673]; mitotic spindle midzone [GO:1990023]; nucleus [GO:0005634]; ruffle [GO:0001726]	TRUE	FALSE	3	3	3	0.0184254	0.0317142	-0.631478	12.8336	0.0799415	0.11788	-0.45415	12.9223	12.5633	12.3787	12.6118	13.2506	13.0331	13.1644	12.6237	12.7155	12.7465	12.5179	13.1494	12.6952	11.2021	11.0594	11.3077	12.1051	11.6562	11.8281	11.3533	11.2316	11.5184	7	0	6	4	4
Q8NI60	Q8NI60	COQ8A	Atypical kinase COQ8A, mitochondrial	sp|Q8NI60|COQ8A_HUMAN Atypical kinase COQ8A, mitochondrial OS=Homo sapiens OX=9606 GN=COQ8A PE=1 SV=1	71.9	12	23.6	ADP binding [GO:0043531]; ATP binding [GO:0005524]; kinase activity [GO:0016301]	phosphorylation [GO:0016310]; ubiquinone biosynthetic process [GO:0006744]	membrane [GO:0016020]; mitochondrion [GO:0005739]	TRUE	FALSE	3	3	3	0.000844086	0.00197642	-0.52042	14.302	0.706413	0.758903	0.0508025	14.5876	14.324	13.948	13.8535	14.5769	14.5807	14.5291	14.7085	14.7606	14.37	14.0418	14.5622	14.613	13.9336	13.5996	13.5203	14.4022	14.1746	14.1637	14.409	14.2475	14.1128	14	0	10	10	8
Q8NI36	Q8NI36	WDR36	WD repeat-containing protein 36	sp|Q8NI36|WDR36_HUMAN WD repeat-containing protein 36 OS=Homo sapiens OX=9606 GN=WDR36 PE=1 SV=1	105.26	17	19.8	RNA binding [GO:0003723]	response to stimulus [GO:0050896]; ribosomal small subunit biogenesis [GO:0042274]; rRNA processing [GO:0006364]; visual perception [GO:0007601]	nucleoplasm [GO:0005654]; Pwp2p-containing subcomplex of 90S preribosome [GO:0034388]; small-subunit processome [GO:0032040]	TRUE	FALSE	3	3	3	0.210727	0.276579	-0.639868	15.5592	0.179369	0.239097	-0.688535	15.5348	15.1191	15.0094	15.5891	15.7551	16.054	15.8282	16.6049	14.3843	14.5825	15.2392	15.8791	15.1906	13.8808	13.813	14.408	14.7325	14.7999	14.6147	15.4574	13.0233	13.4772	19	0	15	13	13
Q8NI35	Q8NI35	PATJ	InaD-like protein	sp|Q8NI35|INADL_HUMAN InaD-like protein OS=Homo sapiens OX=9606 GN=PATJ PE=1 SV=3	196.25	18	14		establishment of apical/basal cell polarity [GO:0035089]; establishment or maintenance of epithelial cell apical/basal polarity [GO:0045197]; intracellular signal transduction [GO:0035556]; microtubule organizing center organization [GO:0031023]; regulation of microtubule cytoskeleton organization [GO:0070507]; tight junction assembly [GO:0120192]	apical junction complex [GO:0043296]; apical part of cell [GO:0045177]; apical plasma membrane [GO:0016324]; bicellular tight junction [GO:0005923]; cell junction [GO:0030054]; centriolar satellite [GO:0034451]; cytoplasm [GO:0005737]; cytosol [GO:0005829]; extracellular exosome [GO:0070062]; perinuclear region of cytoplasm [GO:0048471]; plasma membrane [GO:0005886]	TRUE	FALSE	3	3	3	6.64091e-05	0.000195292	-0.65906	12.9981	0.121709	0.170432	0.212951	13.4341	12.8294	12.5269	12.6495	13.3737	13.2702	13.3391	13.5425	13.5803	13.499	12.6686	13.3277	13.5406	10.6735	10.413	10.5508	11.4335	11.0986	11.2081	11.4774	11.3017	11.4762	19	0	8	8	11
Q8TB36	Q8TB36	GDAP1	Ganglioside-induced differentiation-associated protein 1	sp|Q8TB36|GDAP1_HUMAN Ganglioside-induced differentiation-associated protein 1 OS=Homo sapiens OX=9606 GN=GDAP1 PE=1 SV=3	41.32	8	25.1		cellular response to vitamin D [GO:0071305]; mitochondrial fission [GO:0000266]; mitochondrial fusion [GO:0008053]; protein targeting to mitochondrion [GO:0006626]; response to retinoic acid [GO:0032526]	cytosol [GO:0005829]; membrane [GO:0016020]; mitochondrial outer membrane [GO:0005741]; mitochondrion [GO:0005739]; nucleus [GO:0005634]; peroxisomal membrane [GO:0005778]	TRUE	FALSE	3	3	3	0.0107979	0.019667	0.445586	12.1926	1.65559e-12	2.68543e-11	2.40209	13.1708	12.4629	12.2248	12.5584	11.6733	11.9247	12.3113	14.1365	14.2788	14.7003	12.4154	11.9698	14.3719	13.1315	12.9353	13.2841	12.5576	12.5775	13.0047	14.8959	14.8246	15.5019	8	0	6	6	7
Q8TB37	Q8TB37	NUBPL	Iron-sulfur protein NUBPL	sp|Q8TB37|NUBPL_HUMAN Iron-sulfur protein NUBPL OS=Homo sapiens OX=9606 GN=NUBPL PE=1 SV=3	34.06	2	11.9	4 iron, 4 sulfur cluster binding [GO:0051539]; ATP binding [GO:0005524]; ATP-dependent FeS chaperone activity [GO:0140663]; metal ion binding [GO:0046872]	iron-sulfur cluster assembly [GO:0016226]; mitochondrial respiratory chain complex I assembly [GO:0032981]; mitochondrion morphogenesis [GO:0070584]	mitochondrial matrix [GO:0005759]; mitochondrion [GO:0005739]; plasma membrane [GO:0005886]	TRUE	FALSE	2	3	3	0.174062	0.233957	-0.657671	11.0302	0.535923	0.605728	-0.29397	11.212	11.3501	10.7257	10.0282	11.5868	11.5699	10.9203	11.387	10.6944	11.1137	10.7013	11.359	11.065	11.7962		10.5316	12.2487	12.0003	11.3913	11.9239	11.0178	11.6929	2	0	2	2	1
Q8TB52	Q8TB52	FBXO30	F-box only protein 30	sp|Q8TB52|FBX30_HUMAN F-box only protein 30 OS=Homo sapiens OX=9606 GN=FBXO30 PE=1 SV=3	82.25	15	23.4	ubiquitin protein ligase activity [GO:0061630]; zinc ion binding [GO:0008270]	protein ubiquitination [GO:0016567]	cytosol [GO:0005829]	TRUE	FALSE	3	3	3	1.64036e-07	8.33115e-07	1.01994	14.2662	0.12338	0.172547	0.21077	13.8616	14.8205	14.8877	14.6204	13.957	13.8825	13.4292	13.8903	14.0124	13.9984	14.7762	13.7563	13.967	14.1198	14.2289	13.9769	13.472	13.1661	12.7534	13.2804	13.189	13.4308	17	0	13	14	13
Q8TB61	Q8TB61	SLC35B2	Adenosine 3'-phospho 5'-phosphosulfate transporter 1	sp|Q8TB61|S35B2_HUMAN Adenosine 3'-phospho 5'-phosphosulfate transporter 1 OS=Homo sapiens OX=9606 GN=SLC35B2 PE=1 SV=1	47.48	4	8.1	3'-phosphoadenosine 5'-phosphosulfate transmembrane transporter activity [GO:0046964]; antiporter activity [GO:0015297]	3'-phosphoadenosine 5'-phosphosulfate transport [GO:0046963]; 5'-adenylyl sulfate transmembrane transport [GO:1902558]; chondroitin sulfate biosynthetic process [GO:0030206]; positive regulation of canonical NF-kappaB signal transduction [GO:0043123]	Golgi apparatus [GO:0005794]; Golgi membrane [GO:0000139]; membrane [GO:0016020]	TRUE	FALSE	3	2	3	0.00456354	0.00906888	1.66357	12.2677	0.000409475	0.000992788	2.20239	12.5371	13.3016	12.844	13.1529	12.3015	9.35806	12.6482	13.3876	13.763	13.7643	13.0995	11.4359	13.6383	13.5551	13.1394	13.4636	12.7707		12.9266	13.732	13.8938	14.1509	4	0	3	4	3
Q8TCJ2	Q8TCJ2	STT3B	Dolichyl-diphosphooligosaccharide--protein glycosyltransferase subunit STT3B	sp|Q8TCJ2|STT3B_HUMAN Dolichyl-diphosphooligosaccharide--protein glycosyltransferase subunit STT3B OS=Homo sapiens OX=9606 GN=STT3B PE=1 SV=1	93.61	7	8.1	dolichyl-diphosphooligosaccharide-protein glycotransferase activity [GO:0004579]; metal ion binding [GO:0046872]	co-translational protein modification [GO:0043686]; glycoprotein catabolic process [GO:0006516]; post-translational protein modification [GO:0043687]; protein N-linked glycosylation [GO:0006487]; protein N-linked glycosylation via asparagine [GO:0018279]; response to unfolded protein [GO:0006986]; ubiquitin-dependent ERAD pathway [GO:0030433]	endoplasmic reticulum [GO:0005783]; endoplasmic reticulum membrane [GO:0005789]; membrane [GO:0016020]; oligosaccharyltransferase complex [GO:0008250]; oligosaccharyltransferase I complex [GO:0034998]; protein-containing complex [GO:0032991]	TRUE	FALSE	3	3	3	0.162223	0.219986	-0.214664	13.2512	0.000179547	0.000470758	0.676659	13.6969	13.263	12.9573	13.2113	13.1433	13.4531	13.4791	13.8816	14.1425	14.0814	13.1439	13.3585	14.0352	12.4291	12.1652	12.4345	12.5251	12.6034	12.6701	13.1385	13.1858	13.3806	8	0	5	6	5
Q8TCG2	Q8TCG2	PI4K2B	Phosphatidylinositol 4-kinase type 2-beta	sp|Q8TCG2|P4K2B_HUMAN Phosphatidylinositol 4-kinase type 2-beta OS=Homo sapiens OX=9606 GN=PI4K2B PE=1 SV=1	54.71	7	16.4	1-phosphatidylinositol 4-kinase activity [GO:0004430]; ATP binding [GO:0005524]	endosome organization [GO:0007032]; Golgi organization [GO:0007030]; phosphatidylinositol biosynthetic process [GO:0006661]; phosphatidylinositol phosphate biosynthetic process [GO:0046854]; phosphorylation [GO:0016310]	cytosol [GO:0005829]; early endosome membrane [GO:0031901]; endoplasmic reticulum membrane [GO:0005789]; endosome [GO:0005768]; Golgi membrane [GO:0000139]; membrane [GO:0016020]; plasma membrane [GO:0005886]; trans-Golgi network [GO:0005802]	TRUE	FALSE	3	3	3	0.0256526	0.0426721	-0.415342	12.3247	0.0229574	0.038419	0.424362	12.7446	12.2696	12.0194	12.0621	12.5484	12.5809	12.4678	12.8782	12.9039	13.0881	12.117	12.5324	12.9567	11.6162	11.408	11.4659	12.1107	11.9118	11.8394	12.3157	12.1278	12.5678	7	0	5	4	5
Q8TCG1	Q8TCG1	CIP2A	Protein CIP2A	sp|Q8TCG1|CIP2A_HUMAN Protein CIP2A OS=Homo sapiens OX=9606 GN=CIP2A PE=1 SV=2	102.12	19	22.7	cadherin binding [GO:0045296]; protein homodimerization activity [GO:0042803]		cytoplasm [GO:0005737]; cytosol [GO:0005829]; plasma membrane [GO:0005886]	TRUE	FALSE	3	3	3	4.96822e-10	5.04274e-09	1.74665	13.6152	2.45276e-06	9.5032e-06	1.0229	13.2534	14.7065	14.1877	14.5715	12.7283	12.9111	12.5863	13.6045	13.6845	14.0054	14.4886	12.7419	13.7648	13.1526	12.6758	13.0748	11.3902	11.3415	11.0574	12.1415	12.0079	12.5847	19	0	17	15	16
Q8TCF1	Q8TCF1	ZFAND1	AN1-type zinc finger protein 1	sp|Q8TCF1|ZFAN1_HUMAN AN1-type zinc finger protein 1 OS=Homo sapiens OX=9606 GN=ZFAND1 PE=1 SV=1	30.77	1	5.6	proteasome binding [GO:0070628]; zinc ion binding [GO:0008270]	cellular response to arsenite ion [GO:1903843]; positive regulation of intracellular protein transport [GO:0090316]; stress granule disassembly [GO:0035617]	cytoplasm [GO:0005737]; cytoplasmic stress granule [GO:0010494]	FALSE	FALSE	3	3	3			-0.411121	12.4322			-0.622775	12.3263	12.0556	12.692	11.9322	12.8455	12.4069	12.6608	11.9325	12.404	11.7084	12.2266	12.6377	12.015	12.3091	12.9874	12.2429	13.3147	12.6447	12.9392	12.2768	12.5348	12.095	1	0	1	1	1
Q8TCD1	Q8TCD1	C18orf32	UPF0729 protein C18orf32	sp|Q8TCD1|CR032_HUMAN UPF0729 protein C18orf32 OS=Homo sapiens OX=9606 GN=C18orf32 PE=1 SV=1	8.66	4	38.2		positive regulation of canonical NF-kappaB signal transduction [GO:0043123]	endoplasmic reticulum [GO:0005783]; lipid droplet [GO:0005811]	TRUE	FALSE	3	3	3	0.228008	0.295955	-0.172439	13.1362	0.000603187	0.00141433	0.562679	13.5038	12.9485	13.2436	12.9579	13.1833	13.1891	13.2949	13.6931	13.8254	13.8368	13.05	13.2224	13.7851	14.88	15.2171	14.9467	15.3305	15.105	15.2514	15.7155	15.6343	15.9015	5	0	3	2	4
Q8TCC3	Q8TCC3	MRPL30	Large ribosomal subunit protein uL30m	sp|Q8TCC3|RM30_HUMAN Large ribosomal subunit protein uL30m OS=Homo sapiens OX=9606 GN=MRPL30 PE=1 SV=1	18.53	2	11.2	structural constituent of ribosome [GO:0003735]	mitochondrial translation [GO:0032543]	mitochondrial inner membrane [GO:0005743]; mitochondrial large ribosomal subunit [GO:0005762]; mitochondrion [GO:0005739]	TRUE	FALSE	3	3	3	0.418303	0.495616	-0.453127	11.1801	0.712594	0.764153	0.204886	11.5091	10.6097	10.6428	11.608	11.008	11.3273	11.8845	12.1441	11.2246	11.4658	10.9535	11.4066	11.6115	11.8632	11.9383	12.9186	12.4772	12.5651	13.1629	13.4884	12.3554	12.8524	2	0	1	1	2
Q8TC76	Q8TC76	FAM110B	Protein FAM110B	sp|Q8TC76|F110B_HUMAN Protein FAM110B OS=Homo sapiens OX=9606 GN=FAM110B PE=1 SV=1	40.7	3	10.5			cytosol [GO:0005829]; microtubule organizing center [GO:0005815]; mitochondrion [GO:0005739]	TRUE	FALSE	3	3	2	0.654573	0.715449	0.129709	11.8214	0.0638517	0.0960356	-0.559936	11.4766	11.9471	12.1093	11.6024	12.0086	11.4495	11.8114	11.6668	11.6864	10.2366	11.8862	11.7565	11.1966	11.677	11.8811	11.3895	11.9542	11.1638	11.5663	11.4875	11.2936		3	0	3	2	2
Q8TC12	Q8TC12	RDH11	Retinol dehydrogenase 11	sp|Q8TC12|RDH11_HUMAN Retinol dehydrogenase 11 OS=Homo sapiens OX=9606 GN=RDH11 PE=1 SV=2	35.36	5	18.2	11-cis-retinol dehydrogenase activity [GO:0102354]; aldehyde dehydrogenase (NADP+) activity [GO:0033721]; NAD-retinol dehydrogenase activity [GO:0004745]; NADP-retinol dehydrogenase activity [GO:0052650]; oxidoreductase activity, acting on the CH-OH group of donors, NAD or NADP as acceptor [GO:0016616]	adaptation of rhodopsin mediated signaling [GO:0016062]; cellular detoxification of aldehyde [GO:0110095]; retinal metabolic process [GO:0042574]; retinoid metabolic process [GO:0001523]; retinol metabolic process [GO:0042572]; visual perception [GO:0007601]	endoplasmic reticulum membrane [GO:0005789]; photoreceptor inner segment [GO:0001917]	TRUE	FALSE	3	3	3	0.0275815	0.045532	0.580036	13.6234	3.93531e-05	0.000119029	1.27687	13.9719	14.1258	13.7184	13.8961	13.0475	13.0771	13.8756	14.2382	14.9797	14.6129	13.9135	13.3334	14.6103	14.4724	14.1069	14.2999	13.6098	13.408	14.2471	14.6757	15.2036	15.0927	5	0	5	5	5
Q8TC07	Q8TC07	TBC1D15	TBC1 domain family member 15	sp|Q8TC07|TBC15_HUMAN TBC1 domain family member 15 OS=Homo sapiens OX=9606 GN=TBC1D15 PE=1 SV=2	79.44	25	43	GTPase activator activity [GO:0005096]	regulation of GTPase activity [GO:0043087]	cytoplasm [GO:0005737]; extracellular region [GO:0005576]	TRUE	FALSE	3	3	3	2.43357e-10	2.79152e-09	1.23072	17.8529	2.40954e-12	3.72784e-11	1.58619	18.0307	18.4294	18.6446	18.3309	17.3161	17.2629	17.1338	18.6379	18.7406	19.0929	18.4683	17.2376	18.8238	17.5129	17.7702	17.4717	16.6154	16.3307	16.2423	17.8123	17.7014	18.3096	31	0	21	21	21
Q8TBZ6	Q8TBZ6	TRMT10A	tRNA methyltransferase 10 homolog A	sp|Q8TBZ6|TM10A_HUMAN tRNA methyltransferase 10 homolog A OS=Homo sapiens OX=9606 GN=TRMT10A PE=1 SV=1	39.69	1	3.8	RNA binding [GO:0003723]; tRNA (guanine(9)-N(1))-methyltransferase activity [GO:0052905]; tRNA (guanine-N1-)-methyltransferase activity [GO:0009019]; tRNA binding [GO:0000049]	tRNA methylation [GO:0030488]; tRNA N1-guanine methylation [GO:0002939]	actin cytoskeleton [GO:0015629]; cytosol [GO:0005829]; extracellular exosome [GO:0070062]; nucleolus [GO:0005730]; nucleoplasm [GO:0005654]; nucleus [GO:0005634]	FALSE	FALSE	1	1	0			0.00920878	10.0175				10.0129			10.0221			10.0129				10.0221	10.0129				10.0849			10.0434				2	0	1	1	1
Q8TBZ3	Q8TBZ3	WDR20	WD repeat-containing protein 20	sp|Q8TBZ3|WDR20_HUMAN WD repeat-containing protein 20 OS=Homo sapiens OX=9606 GN=WDR20 PE=1 SV=2	62.85	3	6.9			nucleoplasm [GO:0005654]	TRUE	FALSE	3	3	2	0.356935	0.433015	-0.521013	11.7467	0.160193	0.217058	-0.805752	11.6044	11.5456	11.4082	11.5049	12.0538	11.8535	12.1144	11.7468	11.5209	10.3368	11.4862	12.0072	11.2015	11.3396	11.2442	11.3561	12.0635	11.6318	11.9334	11.6317	11.1923		3	0	2	3	2
Q8TBX8	Q8TBX8	PIP4K2C	Phosphatidylinositol 5-phosphate 4-kinase type-2 gamma	sp|Q8TBX8|PI42C_HUMAN Phosphatidylinositol 5-phosphate 4-kinase type-2 gamma OS=Homo sapiens OX=9606 GN=PIP4K2C PE=1 SV=3	47.27	7	17.1	1-phosphatidylinositol-4-phosphate 5-kinase activity [GO:0016308]; 1-phosphatidylinositol-5-phosphate 4-kinase activity [GO:0016309]; ATP binding [GO:0005524]; identical protein binding [GO:0042802]	1-phosphatidyl-1D-myo-inositol 4,5-bisphosphate biosynthetic process [GO:1902635]; negative regulation of insulin receptor signaling pathway [GO:0046627]; phosphatidylinositol phosphate biosynthetic process [GO:0046854]; phosphorylation [GO:0016310]; positive regulation of autophagosome assembly [GO:2000786]; regulation of autophagy [GO:0010506]	autophagosome [GO:0005776]; cytosol [GO:0005829]; endoplasmic reticulum [GO:0005783]; extracellular exosome [GO:0070062]; intracellular organelle [GO:0043229]; nucleoplasm [GO:0005654]; plasma membrane [GO:0005886]	TRUE	FALSE	3	3	3	0.00020679	0.000552568	-0.686179	13.1603	0.810324	0.849666	-0.0369801	13.4849	12.8116	13.0042	12.6359	13.6717	13.4304	13.4081	13.3748	13.6061	13.4185	12.8172	13.5034	13.4664	12.7432	12.9777	12.6247	13.819	13.3463	13.3646	13.3972	13.4149	13.4831	9	0	7	6	6
Q8TBN0	Q8TBN0	RAB3IL1	Guanine nucleotide exchange factor for Rab-3A	sp|Q8TBN0|R3GEF_HUMAN Guanine nucleotide exchange factor for Rab-3A OS=Homo sapiens OX=9606 GN=RAB3IL1 PE=1 SV=1	42.61	4	14.1	guanyl-nucleotide exchange factor activity [GO:0005085]; identical protein binding [GO:0042802]	exocytosis [GO:0006887]; protein transport [GO:0015031]	cytosol [GO:0005829]; Golgi to plasma membrane transport vesicle [GO:0070319]	TRUE	FALSE	3	3	3	0.443874	0.520755	0.156127	12.0343	0.000225889	0.000580226	-0.894529	11.5089	12.015	12.3679	11.9541	12.1034	11.8605	11.9047	11.2176	11.1772	10.7902	12.1123	11.9562	11.0617	11.9465	12.3415	11.9428	12.2506	11.7764	11.8612	11.24	10.9861	10.8548	4	0	3	3	3
Q8TBM8	Q8TBM8	DNAJB14	DnaJ homolog subfamily B member 14	sp|Q8TBM8|DJB14_HUMAN DnaJ homolog subfamily B member 14 OS=Homo sapiens OX=9606 GN=DNAJB14 PE=1 SV=1	42.49	9	25.3	Hsp70 protein binding [GO:0030544]	cellular response to misfolded protein [GO:0071218]; chaperone cofactor-dependent protein refolding [GO:0051085]; protein-containing complex assembly [GO:0065003]	endoplasmic reticulum [GO:0005783]; endoplasmic reticulum membrane [GO:0005789]; membrane [GO:0016020]; nuclear membrane [GO:0031965]	TRUE	FALSE	3	3	3	3.26862e-05	0.00010232	-0.783031	13.1702	2.48181e-07	1.23427e-06	1.1172	14.1203	12.7178	12.7327	12.8854	13.4279	13.4718	13.7853	14.364	14.7055	14.9671	12.7786	13.5617	14.6789	12.8014	12.8582	13.0261	13.7272	13.5397	13.8938	14.5384	14.6663	15.1838	13	0	5	7	6
Q8TBK6	Q8TBK6	ZCCHC10	Zinc finger CCHC domain-containing protein 10	sp|Q8TBK6|ZCH10_HUMAN Zinc finger CCHC domain-containing protein 10 OS=Homo sapiens OX=9606 GN=ZCCHC10 PE=1 SV=1	20.95	1	7.8	nucleic acid binding [GO:0003676]; zinc ion binding [GO:0008270]			FALSE	FALSE	2	3	2			-0.691501	12.3723			0.249251	12.8427	11.5969		12.4562	12.7221	12.8751	12.5569	13.9244		12.0102	12.0265	12.718	12.9673	13.5284		14.445	14.8694	14.7909	14.5134	15.9468		14.0749	1	0.000550888	1	0	1
Q8TBF4	Q8TBF4	ZCRB1	Zinc finger CCHC-type and RNA-binding motif-containing protein 1	sp|Q8TBF4|ZCRB1_HUMAN Zinc finger CCHC-type and RNA-binding motif-containing protein 1 OS=Homo sapiens OX=9606 GN=ZCRB1 PE=1 SV=2	24.58	2	10.6	RNA binding [GO:0003723]; zinc ion binding [GO:0008270]	mRNA splicing, via spliceosome [GO:0000398]; RNA splicing [GO:0008380]	cytosol [GO:0005829]; nucleoplasm [GO:0005654]; U12-type spliceosomal complex [GO:0005689]	TRUE	FALSE	2	3	1	0.63526	0.699848	-0.252719	10.6714	0.0600766	0.0911398	-1.04509	10.2752	10.7186	10.446	10.4704	10.4516	10.9737	10.9679	9.9385	9.83459	9.48483	10.545	10.7977	9.75264	11.9721	11.7414		11.9208	12.2115	12.2463	11.2828			2	0	2	2	0
Q8TBE9	Q8TBE9	NANP	N-acylneuraminate-9-phosphatase	sp|Q8TBE9|NANP_HUMAN N-acylneuraminate-9-phosphatase OS=Homo sapiens OX=9606 GN=NANP PE=1 SV=1	27.8	5	22.6	N-acylneuraminate-9-phosphatase activity [GO:0050124]	carbohydrate metabolic process [GO:0005975]; dephosphorylation [GO:0016311]; N-acetylglucosamine biosynthetic process [GO:0006045]; N-acetylneuraminate biosynthetic process [GO:0046380]	cytosol [GO:0005829]	TRUE	FALSE	3	3	3	0.96106	0.970476	-0.0148087	12.364	0.000410799	0.000995279	-1.26416	11.7393	12.2446	12.6427	12.1824	12.8318	12.1966	12.0857	11.5167	10.8045	11.0004	12.3566	12.3714	11.1072	12.7976	13.2377	12.7927	13.6006	12.7339	12.6637	12.1606	11.2349	11.6866	6	0	4	4	4
Q8TBE7	Q8TBE7	SLC35G2	Solute carrier family 35 member G2	sp|Q8TBE7|S35G2_HUMAN Solute carrier family 35 member G2 OS=Homo sapiens OX=9606 GN=SLC35G2 PE=1 SV=3	46.39	3	3.9			Golgi apparatus [GO:0005794]; plasma membrane [GO:0005886]; synaptic vesicle membrane [GO:0030672]	TRUE	FALSE	0	1	3	0.762315	0.809311	0.208578	10.1726	0.00226807	0.00472003	2.37541	11.256	9.6348	10.5821	10.6136	9.39691	11.4054	9.4025	12.6612	12.2742	12.3956	10.2768	10.0683	12.4437					12.1837		13.5462	12.9455	13.3228	4	0.000143575	0	0	0
Q8TBE0	Q8TBE0	BAHD1	Bromo adjacent homology domain-containing 1 protein	sp|Q8TBE0|BAHD1_HUMAN Bromo adjacent homology domain-containing 1 protein OS=Homo sapiens OX=9606 GN=BAHD1 PE=1 SV=2	84.6	1	2.1	chromatin binding [GO:0003682]; transcription cis-regulatory region binding [GO:0000976]	heterochromatin formation [GO:0031507]; negative regulation of DNA-templated transcription [GO:0045892]	chromatin silencing complex [GO:0005677]; chromosome [GO:0005694]; nucleoplasm [GO:0005654]	FALSE	FALSE	3	1	1			-0.608998	12.6768			0.0795027	13.021	12.2502	12.2214	12.6451			12.9813	13.0608			12.3723	12.9813	13.0608	11.5968	11.61	12.0489			12.3528	12.4982			1	0	1	1	1
Q8TBC5	Q8TBC5	ZSCAN18	Zinc finger and SCAN domain-containing protein 18	sp|Q8TBC5|ZSC18_HUMAN Zinc finger and SCAN domain-containing protein 18 OS=Homo sapiens OX=9606 GN=ZSCAN18 PE=1 SV=2	54.77	3	9	DNA-binding transcription factor activity, RNA polymerase II-specific [GO:0000981]; metal ion binding [GO:0046872]; RNA polymerase II cis-regulatory region sequence-specific DNA binding [GO:0000978]	regulation of transcription by RNA polymerase II [GO:0006357]	nucleus [GO:0005634]	TRUE	FALSE	3	3	1	0.223169	0.290519	0.534445	11.8442	0.00309976	0.00626404	-1.42746	10.8632	12.0658	12.0965	12.1719	11.7564	11.5963	11.3782	10.8308	9.59411	10.0236	12.1114	11.577	10.1495	11.9974	12.07	12.1607	11.9036	11.5121	11.3347			10.0883	3	0	2	2	2
Q8TBC4	Q8TBC4	UBA3	NEDD8-activating enzyme E1 catalytic subunit	sp|Q8TBC4|UBA3_HUMAN NEDD8-activating enzyme E1 catalytic subunit OS=Homo sapiens OX=9606 GN=UBA3 PE=1 SV=2	51.82	7	22.7	ATP binding [GO:0005524]; identical protein binding [GO:0042802]; NEDD8 activating enzyme activity [GO:0019781]; NEDD8 transferase activity [GO:0019788]; protein heterodimerization activity [GO:0046982]	endomitotic cell cycle [GO:0007113]; post-translational protein modification [GO:0043687]; protein modification process [GO:0036211]; protein neddylation [GO:0045116]; proteolysis [GO:0006508]; regulation of cell cycle [GO:0051726]	cytoplasm [GO:0005737]; cytosol [GO:0005829]; nucleus [GO:0005634]; protein-containing complex [GO:0032991]	TRUE	FALSE	3	3	2	0.538965	0.61185	-0.26726	14.1101	8.2106e-05	0.000231298	-2.09872	13.1944	14.2053	13.9054	13.8188	14.4031	14.063	14.2652	13.4499	12.5289	10.4564	13.9765	14.2438	12.1451	13.9994	13.7414	13.67	14.4128	13.8414	14.0842	13.3348	12.2002		7	0	4	6	4
Q8TBC3	Q8TBC3	SHKBP1	SH3KBP1-binding protein 1	sp|Q8TBC3|SHKB1_HUMAN SH3KBP1-binding protein 1 OS=Homo sapiens OX=9606 GN=SHKBP1 PE=1 SV=2	76.3	8	19.2	identical protein binding [GO:0042802]	positive regulation of epidermal growth factor receptor signaling pathway [GO:0045742]; protein homooligomerization [GO:0051260]	lysosome [GO:0005764]	TRUE	FALSE	3	3	3	3.50497e-05	0.000108803	-1.10736	14.3223	0.716589	0.7677	-0.077257	14.8373	13.9541	13.6921	13.6596	14.9284	15.0244	14.675	14.9459	14.8709	14.5793	13.7686	14.8759	14.7987	13.3007	13.0806	13.0634	14.4907	14.3553	14.0465	14.3833	14.0948	14.059	9	0	5	6	6
Q8TBB5	Q8TBB5	KLHDC4	Kelch domain-containing protein 4	sp|Q8TBB5|KLDC4_HUMAN Kelch domain-containing protein 4 OS=Homo sapiens OX=9606 GN=KLHDC4 PE=1 SV=1	57.86	5	12.1				TRUE	FALSE	3	3	3	0.564978	0.63614	-0.125373	12.386	0.0440634	0.0690319	-0.460119	12.2187	12.2097	12.6718	12.0886	12.5581	12.3883	12.3997	12.1799	12.0817	11.7042	12.3233	12.4487	11.9886	11.9396	12.4436	11.8757	12.5037	12.1025	12.1546	12.0006	11.6889	11.5673	5	0	3	4	3
Q8TBA6	Q8TBA6	GOLGA5	Golgin subfamily A member 5	sp|Q8TBA6|GOGA5_HUMAN Golgin subfamily A member 5 OS=Homo sapiens OX=9606 GN=GOLGA5 PE=1 SV=3	82.97	45	69.9	protein homodimerization activity [GO:0042803]; small GTPase binding [GO:0031267]	Golgi organization [GO:0007030]; Golgi vesicle transport [GO:0048193]; retrograde transport, vesicle recycling within Golgi [GO:0000301]	cis-Golgi network [GO:0005801]; Golgi apparatus [GO:0005794]; Golgi cisterna [GO:0031985]; Golgi membrane [GO:0000139]; membrane [GO:0016020]; transport vesicle [GO:0030133]	TRUE	FALSE	3	3	3	0.000143395	0.000394661	-0.526572	17.5332	0.00029016	0.000724285	0.492651	18.0428	17.3459	17.1677	17.2962	17.7007	17.8271	17.8617	18.1595	18.3953	18.3125	17.2699	17.7965	18.2891	16.207	16.0708	16.2146	16.7775	16.6726	16.7478	17.1116	17.1338	17.3068	53	0	35	36	36
Q8TB72	Q8TB72	PUM2	Pumilio homolog 2	sp|Q8TB72|PUM2_HUMAN Pumilio homolog 2 OS=Homo sapiens OX=9606 GN=PUM2 PE=1 SV=2	114.14	11	12.3	lncRNA binding [GO:0106222]; miRNA binding [GO:0035198]; mRNA 3'-UTR binding [GO:0003730]; pumilio-response element binding [GO:0062104]; RNA binding [GO:0003723]	3'-UTR-mediated mRNA destabilization [GO:0061158]; adipose tissue development [GO:0060612]; chromosome organization [GO:0051276]; hair follicle development [GO:0001942]; miRNA processing [GO:0035196]; mitochondrion organization [GO:0007005]; positive regulation of miRNA-mediated gene silencing [GO:2000637]; positive regulation of RIG-I signaling pathway [GO:1900246]; positive regulation of sprout…	cytoplasm [GO:0005737]; cytoplasmic stress granule [GO:0010494]; cytosol [GO:0005829]; neuronal cell body [GO:0043025]; nuclear membrane [GO:0031965]; perinuclear region of cytoplasm [GO:0048471]	TRUE	FALSE	3	3	3	0.869339	0.89872	0.018761	12.5901	9.94589e-06	3.39071e-05	0.656909	12.9091	12.6969	12.6266	12.4748	12.7088	12.561	12.4722	13.3068	13.3149	13.0911	12.5994	12.5807	13.2376	11.7805	11.7521	11.6155	12.008	11.6289	11.5807	12.4812	12.2757	12.3077	14	0	8	8	8
Q8TEY5	Q8TEY5	CREB3L4	Cyclic AMP-responsive element-binding protein 3-like protein 4	sp|Q8TEY5|CR3L4_HUMAN Cyclic AMP-responsive element-binding protein 3-like protein 4 OS=Homo sapiens OX=9606 GN=CREB3L4 PE=1 SV=1	43.41	1	3.3	DNA-binding transcription activator activity, RNA polymerase II-specific [GO:0001228]; DNA-binding transcription factor activity, RNA polymerase II-specific [GO:0000981]; RNA polymerase II cis-regulatory region sequence-specific DNA binding [GO:0000978]; sequence-specific double-stranded DNA binding [GO:1990837]	positive regulation of transcription by RNA polymerase II [GO:0045944]; regulation of transcription by RNA polymerase II [GO:0006357]; response to unfolded protein [GO:0006986]; spermatogenesis [GO:0007283]	chromatin [GO:0000785]; endoplasmic reticulum [GO:0005783]; endoplasmic reticulum membrane [GO:0005789]; Golgi apparatus [GO:0005794]; Golgi membrane [GO:0000139]; mitochondrion [GO:0005739]; nuclear membrane [GO:0031965]; nucleoplasm [GO:0005654]; nucleus [GO:0005634]	FALSE	FALSE	0	0	0																														1	0.00347826	0	0	0
Q8TF01	Q8TF01	PNISR	Arginine/serine-rich protein PNISR	sp|Q8TF01|PNISR_HUMAN Arginine/serine-rich protein PNISR OS=Homo sapiens OX=9606 GN=PNISR PE=1 SV=2	92.52	10	12.2	RNA binding [GO:0003723]		cytosol [GO:0005829]; nuclear speck [GO:0016607]; nucleoplasm [GO:0005654]; plasma membrane [GO:0005886]; presynaptic active zone [GO:0048786]	TRUE	FALSE	3	3	2	0.00123804	0.00278982	-1.6932	15.2291	2.37305e-09	1.80648e-08	-4.55724	13.7971	14.0575	14.5536	14.5364	15.7761	16.5155	15.9355	11.8916	12.9185	9.74519	14.3825	16.0757	11.5184	13.8516	14.3896	14.3876	15.7858	16.2939	15.7544	11.7765	12.5899		11	0	5	4	6
Q92499	Q92499	DDX1	ATP-dependent RNA helicase DDX1	sp|Q92499|DDX1_HUMAN ATP-dependent RNA helicase DDX1 OS=Homo sapiens OX=9606 GN=DDX1 PE=1 SV=2	82.38	38	57	ATP binding [GO:0005524]; ATP hydrolysis activity [GO:0016887]; chromatin binding [GO:0003682]; DNA binding [GO:0003677]; DNA/RNA helicase activity [GO:0033677]; double-stranded RNA binding [GO:0003725]; exonuclease activity [GO:0004527]; nuclease activity [GO:0004518]; poly(A) binding [GO:0008143]; RNA binding [GO:0003723]; RNA helicase activity [GO:0003724]; transcription coregulator activity […	defense response to virus [GO:0051607]; DNA duplex unwinding [GO:0032508]; double-strand break repair [GO:0006302]; innate immune response [GO:0045087]; nucleic acid phosphodiester bond hydrolysis [GO:0090305]; positive regulation of canonical NF-kappaB signal transduction [GO:0043123]; positive regulation of myeloid dendritic cell cytokine production [GO:0002735]; protein localization to cytopla…	cleavage body [GO:0071920]; cytoplasm [GO:0005737]; cytoplasmic stress granule [GO:0010494]; cytosol [GO:0005829]; membrane [GO:0016020]; mitochondrion [GO:0005739]; nucleoplasm [GO:0005654]; nucleus [GO:0005634]; ribonucleoprotein complex [GO:1990904]; tRNA-splicing ligase complex [GO:0072669]	TRUE	FALSE	3	3	3	1.52767e-14	8.64515e-13	-1.84144	18.3158	3.89468e-12	5.64755e-11	-1.37429	18.5494	17.3966	17.4908	17.298	19.4034	19.2382	19.0681	17.893	17.9271	17.7667	17.3951	19.2366	17.8623	16.3647	16.5009	16.3232	18.5872	18.1905	18.0611	16.9519	16.7725	16.868	52	0	30	31	30
Q8WWH5	Q8WWH5	TRUB1	Pseudouridylate synthase TRUB1	sp|Q8WWH5|TRUB1_HUMAN Pseudouridylate synthase TRUB1 OS=Homo sapiens OX=9606 GN=TRUB1 PE=1 SV=1	37.23	14	47.6	pre-miRNA binding [GO:0070883]; pseudouridine synthase activity [GO:0009982]	mRNA processing [GO:0006397]; mRNA pseudouridine synthesis [GO:1990481]; positive regulation of pre-miRNA processing [GO:2000633]; tRNA modification [GO:0006400]	cytosol [GO:0005829]; mitochondrion [GO:0005739]; nucleus [GO:0005634]	TRUE	FALSE	3	3	3	2.04776e-06	8.17031e-06	-0.704076	15.3858	1.90521e-11	2.36791e-10	-1.42404	15.0259	14.8386	15.2228	15.04	15.8004	15.5756	15.8376	14.2841	14.4575	14.1999	15.0338	15.7379	14.3138	14.6998	15.1259	14.9584	15.8773	15.4211	15.7237	14.2361	14.196	14.1942	14	0	9	11	10
Q8WXD5	Q8WXD5	GEMIN6	Gem-associated protein 6	sp|Q8WXD5|GEMI6_HUMAN Gem-associated protein 6 OS=Homo sapiens OX=9606 GN=GEMIN6 PE=1 SV=1	18.81	7	35.9	RNA binding [GO:0003723]	mRNA splicing, via spliceosome [GO:0000398]; spliceosomal complex assembly [GO:0000245]; spliceosomal snRNP assembly [GO:0000387]	cytoplasm [GO:0005737]; cytosol [GO:0005829]; Gemini of coiled bodies [GO:0097504]; nuclear body [GO:0016604]; nucleoplasm [GO:0005654]; SMN complex [GO:0032797]; SMN-Sm protein complex [GO:0034719]	TRUE	FALSE	3	3	3	2.19936e-06	8.69746e-06	0.715787	14.8099	0.966065	0.97333	-0.00472717	14.4496	15.3668	14.9172	15.2193	14.6011	14.3826	14.3722	14.3556	14.4925	14.4937	15.1678	14.452	14.4473	17.0353	16.6276	16.9451	16.4854	16.0355	16.0656	16.115	16.0383	16.2953	9	0	7	7	7
Q8WXA9	Q8WXA9	SREK1	Splicing regulatory glutamine/lysine-rich protein 1	sp|Q8WXA9|SREK1_HUMAN Splicing regulatory glutamine/lysine-rich protein 1 OS=Homo sapiens OX=9606 GN=SREK1 PE=1 SV=1	59.35	6	18.3	RNA binding [GO:0003723]	mRNA processing [GO:0006397]; RNA splicing [GO:0008380]	nuclear speck [GO:0016607]; nucleoplasm [GO:0005654]; spliceosomal complex [GO:0005681]	TRUE	FALSE	3	3	3	1.18094e-07	6.22921e-07	-1.76137	14.9129	4.34067e-05	0.000129582	-1.14891	15.2191	13.8631	14.293	13.9404	15.8215	15.7739	15.7852	15.0167	14.3249	14.5923	14.0322	15.7936	14.6446	14.7947	15.2665	14.9292	16.9688	16.6898	16.7417	16.0391	15.1338	15.6569	6	0	4	5	5
Q8WXA3	Q8WXA3	RUFY2	RUN and FYVE domain-containing protein 2	sp|Q8WXA3|RUFY2_HUMAN RUN and FYVE domain-containing protein 2 OS=Homo sapiens OX=9606 GN=RUFY2 PE=1 SV=3	69.97	13	22.8	metal ion binding [GO:0046872]; SH3 domain binding [GO:0017124]	regulation of endocytosis [GO:0030100]	cytoplasm [GO:0005737]; endosome [GO:0005768]; nucleus [GO:0005634]	TRUE	FALSE	3	3	3	0.241642	0.310939	0.12915	13.0572	0.00335242	0.00672794	0.355753	13.1705	13.1315	13.1274	13.1064	12.9872	12.972	13.0186	13.1061	13.4429	13.4961	13.1218	12.9926	13.3484	12.2975	12.3354	12.3296	12.3689	12.1223	12.2096	12.363	12.4862	12.7952	14	0	12	6	10
Q8WX93	Q8WX93	PALLD	Palladin	sp|Q8WX93|PALLD_HUMAN Palladin OS=Homo sapiens OX=9606 GN=PALLD PE=1 SV=3	150.47	35	30.3	actin binding [GO:0003779]; cell-cell adhesion mediator activity [GO:0098632]; muscle alpha-actinin binding [GO:0051371]	actin cytoskeleton organization [GO:0030036]; axon guidance [GO:0007411]; cell migration [GO:0016477]; cytoskeleton organization [GO:0007010]; dendrite self-avoidance [GO:0070593]; epithelial cell morphogenesis [GO:0003382]; homophilic cell adhesion via plasma membrane adhesion molecules [GO:0007156]; keratinocyte development [GO:0003334]	actin cytoskeleton [GO:0015629]; actin filament [GO:0005884]; axon [GO:0030424]; cytosol [GO:0005829]; excitatory synapse [GO:0060076]; focal adhesion [GO:0005925]; growth cone [GO:0030426]; lamellipodium [GO:0030027]; mitochondrion [GO:0005739]; nucleus [GO:0005634]; plasma membrane [GO:0005886]; podosome [GO:0002102]; ruffle [GO:0001726]; stress fiber [GO:0001725]; Z disc [GO:0030018]	TRUE	FALSE	3	3	3	0.000601404	0.00145235	-0.532654	16.6541	0.000142413	0.000380999	-0.613201	16.6138	16.3129	16.5627	16.2877	17.0877	16.8843	16.7892	16.2638	16.4557	16.202	16.3877	16.9204	16.3072	14.5891	14.8808	14.6211	15.5796	15.1448	15.0903	14.6309	14.6092	14.6113	39	0	29	31	27
Q8WX92	Q8WX92	NELFB	Negative elongation factor B	sp|Q8WX92|NELFB_HUMAN Negative elongation factor B OS=Homo sapiens OX=9606 GN=NELFB PE=1 SV=1	65.66	8	20	RNA binding [GO:0003723]	cell population proliferation [GO:0008283]; negative regulation of stem cell differentiation [GO:2000737]; negative regulation of transcription elongation by RNA polymerase II [GO:0034244]; stem cell differentiation [GO:0048863]	cytoplasm [GO:0005737]; NELF complex [GO:0032021]; nucleoplasm [GO:0005654]; nucleus [GO:0005634]	TRUE	FALSE	3	3	3	2.22905e-08	1.42078e-07	-1.45214	13.8812	1.45341e-12	2.41e-11	-2.50759	13.3535	13.2314	13.0072	13.2268	14.7053	14.5599	14.5567	12.5433	12.0709	11.6849	13.1552	14.6073	12.0997	12.6269	12.4447	12.6795	14.3165	13.9397	13.9771	12.0296	11.3437	11.2135	8	0	6	5	6
Q8WWZ3	Q8WWZ3	EDARADD	Ectodysplasin-A receptor-associated adapter protein	sp|Q8WWZ3|EDAD_HUMAN Ectodysplasin-A receptor-associated adapter protein OS=Homo sapiens OX=9606 GN=EDARADD PE=1 SV=3	24.79	3	15.3		cell differentiation [GO:0030154]; signal transduction [GO:0007165]	cytosol [GO:0005829]	TRUE	FALSE	3	2	3	7.32737e-05	0.000214163	1.20244	12.0729	0.281134	0.353211	0.268618	11.606	12.8985	12.5638	12.56	11.8667	11.9034	10.6448	11.6128	11.9236	11.6844	12.6741	11.4716	11.7403	13.5671	13.2743	13.2857	12.7509	12.5562		12.3722	12.4694	12.486	3	0	2	3	3
Q8WWY3	Q8WWY3	PRPF31	U4/U6 small nuclear ribonucleoprotein Prp31	sp|Q8WWY3|PRP31_HUMAN U4/U6 small nuclear ribonucleoprotein Prp31 OS=Homo sapiens OX=9606 GN=PRPF31 PE=1 SV=2	55.42	15	40.5	identical protein binding [GO:0042802]; ribonucleoprotein complex binding [GO:0043021]; RNA binding [GO:0003723]; snRNP binding [GO:0070990]; U4 snRNA binding [GO:0030621]; U4atac snRNA binding [GO:0030622]	mRNA splicing, via spliceosome [GO:0000398]; ribonucleoprotein complex localization [GO:0071166]; spliceosomal tri-snRNP complex assembly [GO:0000244]	Cajal body [GO:0015030]; MLL1 complex [GO:0071339]; nuclear speck [GO:0016607]; nucleoplasm [GO:0005654]; nucleus [GO:0005634]; precatalytic spliceosome [GO:0071011]; spliceosomal tri-snRNP complex [GO:0097526]; U2-type precatalytic spliceosome [GO:0071005]; U2-type spliceosomal complex [GO:0005684]; U4 snRNP [GO:0005687]; U4/U6 x U5 tri-snRNP complex [GO:0046540]; U4atac snRNP [GO:0005690]	TRUE	FALSE	3	3	3	3.34594e-07	1.56635e-06	-1.13435	15.1265	3.57973e-09	2.63234e-08	-1.50544	14.941	14.604	14.5265	14.5475	15.7571	15.6179	15.706	14.5182	14.1274	13.9192	14.5593	15.6937	14.1882	14.4652	14.4296	14.4659	15.834	15.4634	15.5921	14.4702	13.8658	13.9135	17	0	11	8	11
Q8WWW0	Q8WWW0	RASSF5	Ras association domain-containing protein 5	sp|Q8WWW0|RASF5_HUMAN Ras association domain-containing protein 5 OS=Homo sapiens OX=9606 GN=RASSF5 PE=1 SV=1	47.06	5	12.4	identical protein binding [GO:0042802]; metal ion binding [GO:0046872]	apoptotic process [GO:0006915]; lymphocyte proliferation [GO:0046651]; negative regulation of lymphocyte proliferation [GO:0050672]; positive regulation of protein ubiquitination [GO:0031398]; regulation of protein localization to nucleus [GO:1900180]; signal transduction [GO:0007165]	cytoplasm [GO:0005737]; microtubule [GO:0005874]; nucleus [GO:0005634]	TRUE	FALSE	3	2	3	2.83313e-05	8.96511e-05	1.76951	12.1758	3.75861e-05	0.000114138	1.7288	12.1555	13.1339	12.9156	13.1323	12.3296	9.94682	11.5969	12.8928	13.0899	13.0769	13.0606	11.2911	13.0199	12.8638	12.6875	12.9194	12.2752		11.3517	12.7136	12.6972	12.9399	5	0	4	4	4
Q8WWQ0	Q8WWQ0	PHIP	PH-interacting protein	sp|Q8WWQ0|PHIP_HUMAN PH-interacting protein OS=Homo sapiens OX=9606 GN=PHIP PE=1 SV=2	206.56	40	24.8	insulin receptor binding [GO:0005158]; lysine-acetylated histone binding [GO:0070577]	cytoskeleton organization [GO:0007010]; insulin receptor signaling pathway [GO:0008286]; negative regulation of apoptotic process [GO:0043066]; negative regulation of extrinsic apoptotic signaling pathway [GO:2001237]; positive regulation of cell population proliferation [GO:0008284]; positive regulation of DNA-templated transcription [GO:0045893]; positive regulation of insulin-like growth facto…	nucleus [GO:0005634]	TRUE	FALSE	3	3	3	0.832697	0.867533	0.268336	12.2315	0.403761	0.480425	1.06935	12.632	10.9561	12.1434	13.9976	13.1809	12.0458	11.0655	15.5923	11.4405	12.4674	12.3657	12.0974	13.1667	8.81725	10.0466	11.916	11.2577	9.89124	8.95157	13.5443	9.17894	10.4617	45	0	5	7	20
Q8WWM7	Q8WWM7	ATXN2L	Ataxin-2-like protein	sp|Q8WWM7|ATX2L_HUMAN Ataxin-2-like protein OS=Homo sapiens OX=9606 GN=ATXN2L PE=1 SV=2	113.3	40	36.8	cadherin binding [GO:0045296]; mRNA binding [GO:0003729]; RNA binding [GO:0003723]	mRNA metabolic process [GO:0016071]; stress granule assembly [GO:0034063]	cytoplasmic stress granule [GO:0010494]; cytosol [GO:0005829]; membrane [GO:0016020]; nuclear speck [GO:0016607]	TRUE	FALSE	3	3	3	0.00228394	0.00485871	-0.329612	18.8704	0.166171	0.22398	0.135726	19.1031	18.5819	18.8244	18.7105	19.1081	19.035	18.9626	19.1603	19.302	19.0505	18.7056	19.0352	19.1709	17.55	17.8344	17.7358	18.2919	17.9874	17.9556	18.2192	18.1474	18.1517	69	0	35	37	34
Q8WWK9	Q8WWK9	CKAP2	Cytoskeleton-associated protein 2	sp|Q8WWK9|CKAP2_HUMAN Cytoskeleton-associated protein 2 OS=Homo sapiens OX=9606 GN=CKAP2 PE=1 SV=1	76.94	23	37.3		apoptotic process [GO:0006915]; mitotic cytokinesis [GO:0000281]; negative regulation of microtubule depolymerization [GO:0007026]; positive regulation of transcription by RNA polymerase II [GO:0045944]	centrosome [GO:0005813]; cytoplasm [GO:0005737]; microtubule [GO:0005874]; microtubule cytoskeleton [GO:0015630]; mitotic spindle [GO:0072686]; spindle pole [GO:0000922]	TRUE	FALSE	3	3	3	0.000308532	0.000795863	-0.340517	17.0738	0.000651139	0.00151985	0.315608	17.4018	16.8741	16.8641	16.9723	17.2361	17.2486	17.2473	17.4371	17.6487	17.5931	16.9035	17.244	17.5596	15.8421	15.8742	15.9976	16.4199	16.201	16.2403	16.4961	16.4941	16.6943	28	0	20	22	21
Q8WWI1	Q8WWI1	LMO7	LIM domain only protein 7	sp|Q8WWI1|LMO7_HUMAN LIM domain only protein 7 OS=Homo sapiens OX=9606 GN=LMO7 PE=1 SV=3	192.58	34	24.2	metal ion binding [GO:0046872]; ubiquitin-protein transferase activity [GO:0004842]	positive regulation of transcription by RNA polymerase II [GO:0045944]; protein ubiquitination [GO:0016567]; regulation of cell adhesion [GO:0030155]; regulation of signaling [GO:0023051]	apical plasma membrane [GO:0016324]; cell surface [GO:0009986]; cytoplasm [GO:0005737]; cytosol [GO:0005829]; focal adhesion [GO:0005925]; nuclear envelope [GO:0005635]; nucleus [GO:0005634]; ubiquitin ligase complex [GO:0000151]	TRUE	FALSE	3	3	3	2.61695e-09	2.14315e-08	-0.972907	14.067	0.468971	0.543641	-0.0715422	14.5177	13.5636	13.6582	13.5198	14.5475	14.5748	14.538	14.4515	14.5928	14.4013	13.5805	14.5534	14.4819	11.2321	11.3687	11.2455	12.4318	12.2276	12.2315	12.2109	12.1386	12.203	35	0	26	31	26
Q8WWH4	Q8WWH4	ASZ1	Ankyrin repeat, SAM and basic leucine zipper domain-containing protein 1	sp|Q8WWH4|ASZ1_HUMAN Ankyrin repeat, SAM and basic leucine zipper domain-containing protein 1 OS=Homo sapiens OX=9606 GN=ASZ1 PE=1 SV=1	53.42	1	1.5		cell differentiation [GO:0030154]; male meiotic nuclear division [GO:0007140]; piRNA processing [GO:0034587]; retrotransposon silencing [GO:0010526]; spermatogenesis [GO:0007283]	cytoplasm [GO:0005737]; pi-body [GO:0071546]	FALSE	FALSE	3	2	1			-0.886109	12.6849			-0.00840358	13.1237	12.1706	11.8367	12.7183	13.0577		13.1982			13.1195	12.2418	13.1279	13.1195	12.1021	11.8102	12.707	13.205		13.1546			13.1842	1	0.00269505	1	1	1
Q8WXE0	Q8WXE0	CASKIN2	Caskin-2	sp|Q8WXE0|CSKI2_HUMAN Caskin-2 OS=Homo sapiens OX=9606 GN=CASKIN2 PE=1 SV=2	126.71	8	8.7			cytoplasm [GO:0005737]	TRUE	FALSE	3	3	3	4.52516e-06	1.66744e-05	0.817192	12.8299	0.000217902	0.000562297	0.592775	12.7177	13.2586	13.1364	13.3207	12.3408	12.6567	12.2666	12.8348	13.0295	13.1781	13.2385	12.4213	13.0141	12.0202	11.94	12.1395	11.3181	11.4026	11.0532	11.6873	11.6684	12.0728	9	0	5	4	6
Q8WWC4	Q8WWC4	MAIP1	m-AAA protease-interacting protein 1, mitochondrial	sp|Q8WWC4|MAIP1_HUMAN m-AAA protease-interacting protein 1, mitochondrial OS=Homo sapiens OX=9606 GN=MAIP1 PE=1 SV=1	32.52	8	31.3	ribosome binding [GO:0043022]	calcium import into the mitochondrion [GO:0036444]; inner mitochondrial membrane organization [GO:0007007]; mitochondrial calcium ion homeostasis [GO:0051560]; protein insertion into mitochondrial inner membrane from matrix [GO:0032979]; protein insertion into mitochondrial membrane [GO:0051204]	mitochondrial inner membrane [GO:0005743]; mitochondrial matrix [GO:0005759]	TRUE	FALSE	3	3	3	1.90993e-07	9.5411e-07	0.785536	13.9212	1.30733e-07	6.83138e-07	0.80509	13.931	14.4119	14.0588	14.4714	13.3239	13.6349	13.6266	14.2277	14.3698	14.4032	14.314	13.5285	14.3336	14.2059	13.8948	14.3227	13.3337	13.4133	13.4456	14.1126	14.0412	14.3304	8	0	7	7	7
Q8WW38	Q8WW38	ZFPM2	Zinc finger protein ZFPM2	sp|Q8WW38|FOG2_HUMAN Zinc finger protein ZFPM2 OS=Homo sapiens OX=9606 GN=ZFPM2 PE=1 SV=3	128.08	4	4.4	DNA binding [GO:0003677]; RNA polymerase II-specific DNA-binding transcription factor binding [GO:0061629]; transcription coactivator activity [GO:0003713]; transcription corepressor activity [GO:0003714]; zinc ion binding [GO:0008270]	cell differentiation [GO:0030154]; embryonic organ development [GO:0048568]; fat cell differentiation [GO:0045444]; gonadal mesoderm development [GO:0007506]; heart development [GO:0007507]; in utero embryonic development [GO:0001701]; lung development [GO:0030324]; negative regulation of DNA-templated transcription [GO:0045892]; negative regulation of fat cell differentiation [GO:0045599]; negat…	chromatin [GO:0000785]; cytoplasm [GO:0005737]; male germ cell nucleus [GO:0001673]; nucleoplasm [GO:0005654]; nucleus [GO:0005634]	TRUE	FALSE	0	3	0	2.0749e-05	6.73097e-05	-2.54702	11.1053	6.12125e-05	0.000176827	-2.32863	11.2145	9.98116	9.78989	9.72443	12.391	12.3107	12.4349	10.2797	10.1275	9.74351	9.83183	12.3788	10.0502				10.8601	10.5485	10.7133				4	0	0	0	0
Q8WW12	Q8WW12	PCNP	PEST proteolytic signal-containing nuclear protein	sp|Q8WW12|PCNP_HUMAN PEST proteolytic signal-containing nuclear protein OS=Homo sapiens OX=9606 GN=PCNP PE=1 SV=2	18.91	5	36		cell cycle [GO:0007049]; proteasome-mediated ubiquitin-dependent protein catabolic process [GO:0043161]; protein ubiquitination [GO:0016567]	nuclear body [GO:0016604]; nucleoplasm [GO:0005654]; nucleus [GO:0005634]	TRUE	FALSE	3	3	1	0.0779431	0.115314	-0.485078	12.4855	4.18767e-10	3.8396e-09	-2.91509	11.2705	11.8916	12.5669	12.2703	12.7385	12.6645	12.7811	10.3097	10.1163	9.01286	12.243	12.728	9.81296	12.8232	13.5404	13.2591	13.8858	13.5804	13.7376	11.3321			5	0	3	3	3
Q8WW01	Q8WW01	TSEN15	tRNA-splicing endonuclease subunit Sen15	sp|Q8WW01|SEN15_HUMAN tRNA-splicing endonuclease subunit Sen15 OS=Homo sapiens OX=9606 GN=TSEN15 PE=1 SV=1	18.63	1	10.5	nucleic acid binding [GO:0003676]	mRNA processing [GO:0006397]; tRNA splicing, via endonucleolytic cleavage and ligation [GO:0006388]	nucleolus [GO:0005730]; nucleoplasm [GO:0005654]	FALSE	FALSE	3	2	0			-0.55953	11.8369				12.1167	11.8057	11.4075	11.4582	12.3323	11.901					11.5571	12.1167		13.7373	13.381	13.4469	14.4796	13.8168					1	0.00269505	1	1	1
Q8WVY7	Q8WVY7	UBLCP1	Ubiquitin-like domain-containing CTD phosphatase 1	sp|Q8WVY7|UBCP1_HUMAN Ubiquitin-like domain-containing CTD phosphatase 1 OS=Homo sapiens OX=9606 GN=UBLCP1 PE=1 SV=2	36.78	8	20.4	metal ion binding [GO:0046872]; myosin phosphatase activity [GO:0017018]; protein serine/threonine phosphatase activity [GO:0004722]	protein dephosphorylation [GO:0006470]	nucleolus [GO:0005730]; nucleoplasm [GO:0005654]; nucleus [GO:0005634]	TRUE	FALSE	3	3	3	0.000309531	0.000797826	-0.596676	14.6662	1.19232e-11	1.53603e-10	-1.87004	14.0295	14.2318	14.413	14.4587	15.0818	14.8547	14.957	13.0433	13.2103	13.0298	14.3678	14.9645	13.0945	14.4853	14.7084	14.7693	15.551	15.0925	15.2354	13.3877	13.3411	13.4164	10	0	5	5	5
Q8WVX9	Q8WVX9	FAR1	Fatty acyl-CoA reductase 1	sp|Q8WVX9|FACR1_HUMAN Fatty acyl-CoA reductase 1 OS=Homo sapiens OX=9606 GN=FAR1 PE=1 SV=1	59.32	12	27.2	alcohol-forming long-chain fatty acyl-CoA reductase activity [GO:0102965]; alcohol-forming very long-chain fatty acyl-CoA reductase activity [GO:0080019]; oxidoreductase activity [GO:0016491]	ether lipid biosynthetic process [GO:0008611]; glycerophospholipid biosynthetic process [GO:0046474]; long-chain fatty-acyl-CoA metabolic process [GO:0035336]; wax biosynthetic process [GO:0010025]	peroxisomal membrane [GO:0005778]; peroxisome [GO:0005777]	TRUE	FALSE	3	3	3	0.0109878	0.0199802	-0.480955	13.4811	3.53372e-08	2.10796e-07	1.4736	14.4584	13.4337	12.8723	13.4161	13.5284	13.7256	13.9109	14.9741	15.2174	15.3941	13.2407	13.7216	15.1952	12.8292	12.3097	12.8688	13.1397	13.1054	13.3313	14.4605	14.4902	14.9228	15	0	8	4	7
Q8WVV9	Q8WVV9	HNRNPLL	Heterogeneous nuclear ribonucleoprotein L-like	sp|Q8WVV9|HNRLL_HUMAN Heterogeneous nuclear ribonucleoprotein L-like OS=Homo sapiens OX=9606 GN=HNRNPLL PE=1 SV=1	60.04	19	50.4	mRNA binding [GO:0003729]; RNA binding [GO:0003723]	mRNA processing [GO:0006397]; positive regulation of RNA splicing [GO:0033120]; regulation of RNA splicing [GO:0043484]	membrane [GO:0016020]; nucleus [GO:0005634]; ribonucleoprotein complex [GO:1990904]; synapse [GO:0045202]	TRUE	FALSE	3	3	3	1.54758e-13	5.72775e-12	-1.46926	15.141	1.34017e-17	1.42505e-15	-2.37715	14.687	14.4406	14.3999	14.3786	15.876	15.7847	15.9662	13.6001	13.5499	13.3454	14.4064	15.8756	13.4985	13.7872	13.7885	13.7824	15.4383	15.1156	15.3377	13.0375	12.7738	12.8251	22	0	17	15	16
Q8WVV4	Q8WVV4	POF1B	Protein POF1B	sp|Q8WVV4|POF1B_HUMAN Protein POF1B OS=Homo sapiens OX=9606 GN=POF1B PE=1 SV=3	68.02	6	11.5	actin filament binding [GO:0051015]	actin cytoskeleton organization [GO:0030036]; actin filament organization [GO:0007015]; bicellular tight junction assembly [GO:0070830]; epithelial cell morphogenesis [GO:0003382]	actin filament [GO:0005884]; adherens junction [GO:0005912]; bicellular tight junction [GO:0005923]; desmosome [GO:0030057]	FALSE	FALSE	0	0	0																														6	0	0	0	0
Q8WVT3	Q8WVT3	TRAPPC12	Trafficking protein particle complex subunit 12	sp|Q8WVT3|TPC12_HUMAN Trafficking protein particle complex subunit 12 OS=Homo sapiens OX=9606 GN=TRAPPC12 PE=1 SV=3	79.33	7	17.4		COPII vesicle coating [GO:0048208]; endoplasmic reticulum to Golgi vesicle-mediated transport [GO:0006888]; Golgi organization [GO:0007030]; metaphase chromosome alignment [GO:0051310]; positive regulation of protein localization to kinetochore [GO:1905342]; regulation of kinetochore assembly [GO:0090234]; vesicle tethering [GO:0099022]	cytoplasm [GO:0005737]; cytosol [GO:0005829]; endoplasmic reticulum-Golgi intermediate compartment [GO:0005793]; Golgi apparatus [GO:0005794]; kinetochore [GO:0000776]; nucleoplasm [GO:0005654]; nucleus [GO:0005634]; TRAPP complex [GO:0030008]; TRAPPIII protein complex [GO:1990072]	TRUE	FALSE	3	3	3	1.24439e-06	5.18095e-06	1.12421	13.7129	6.66615e-06	2.34911e-05	0.995702	13.6487	14.4607	14.3025	14.062	13.5007	12.8365	13.1153	14.0836	14.2516	14.1044	14.2751	13.1508	14.1465	13.76	13.6437	13.4185	13.0157	12.1201	12.4395	13.4738	13.4282	13.5368	8	0	7	5	6
Q8WVS4	Q8WVS4	DYNC2I1	Cytoplasmic dynein 2 intermediate chain 1	sp|Q8WVS4|DC2I1_HUMAN Cytoplasmic dynein 2 intermediate chain 1 OS=Homo sapiens OX=9606 GN=DYNC2I1 PE=1 SV=3	122.5	8	7	dynein heavy chain binding [GO:0045504]; dynein light chain binding [GO:0045503]	cilium assembly [GO:0060271]; embryonic skeletal system morphogenesis [GO:0048704]; intraciliary retrograde transport [GO:0035721]	centrosome [GO:0005813]; ciliary base [GO:0097546]; ciliary tip [GO:0097542]; cilium [GO:0005929]; cytoplasm [GO:0005737]; cytoplasmic dynein complex [GO:0005868]; extracellular space [GO:0005615]; pericentriolar material [GO:0000242]	TRUE	FALSE	3	3	3	0.524977	0.599118	0.116944	12.5081	0.0629279	0.0948165	-0.355753	12.2717	12.4401	12.607	12.6526	12.5897	12.3034	12.4558	11.9198	12.159	12.2029	12.5666	12.4496	12.0939	11.0497	11.2586	11.3194	11.415	10.8973	11.0904	10.6202	10.6459	10.9456	9	0	5	5	4
Q8WVR3	Q8WVR3	TRAPPC14	Trafficking protein particle complex subunit 14	sp|Q8WVR3|TPC14_HUMAN Trafficking protein particle complex subunit 14 OS=Homo sapiens OX=9606 GN=TRAPPC14 PE=1 SV=2	62.56	1	1.4	alpha-tubulin binding [GO:0043014]	cilium assembly [GO:0060271]; regulation of cell population proliferation [GO:0042127]	centriolar satellite [GO:0034451]; intracellular membrane-bounded organelle [GO:0043231]; midbody [GO:0030496]; mitotic spindle [GO:0072686]; plasma membrane [GO:0005886]; TRAPPII protein complex [GO:1990071]	FALSE	FALSE	3	2	2			0.961967	13.2001			0.302823	12.8706	13.7165	13.6017	13.7251	12.7845	12.6537		12.6693		13.3746	13.6811	12.7191	13.022	12.97	12.8971	13.0358	12.2537	11.8915		12.0136		12.7612	1	0	1	1	1
Q8WVP7	Q8WVP7	LMBR1	Limb region 1 protein homolog	sp|Q8WVP7|LMBR1_HUMAN Limb region 1 protein homolog OS=Homo sapiens OX=9606 GN=LMBR1 PE=1 SV=1	55.06	1	2.9	transmembrane signaling receptor activity [GO:0004888]	embryonic digit morphogenesis [GO:0042733]; signal transduction [GO:0007165]	membrane [GO:0016020]	FALSE	FALSE	0	0	3								10.5925							10.4948	10.6604	10.6225			10.5925							11.0318	10.9838	11.2017	2	0	0	1	0
Q8WXD9	Q8WXD9	CASKIN1	Caskin-1	sp|Q8WXD9|CSKI1_HUMAN Caskin-1 OS=Homo sapiens OX=9606 GN=CASKIN1 PE=1 SV=1	149.72	11	10.5	identical protein binding [GO:0042802]	signal transduction [GO:0007165]	cytoplasm [GO:0005737]	TRUE	FALSE	3	3	2	0.000270655	0.000705767	-1.22099	11.8116	7.65795e-08	4.20153e-07	-2.26847	11.2879	11.2959	11.1211	11.1863	12.5786	12.3801	12.3076	9.12721	10.8941	10.4396	11.2011	12.4221	10.1536	9.35961	9.22668	9.30716	10.8579	10.428	10.3962		8.83505	8.63634	11	0	5	6	4
Q8WXE1	Q8WXE1	ATRIP	ATR-interacting protein	sp|Q8WXE1|ATRIP_HUMAN ATR-interacting protein OS=Homo sapiens OX=9606 GN=ATRIP PE=1 SV=1	85.78	5	6.8	K63-linked polyubiquitin modification-dependent protein binding [GO:0070530]	DNA damage checkpoint signaling [GO:0000077]; DNA repair [GO:0006281]; nucleobase-containing compound metabolic process [GO:0006139]; regulation of double-strand break repair [GO:2000779]	ATR-ATRIP complex [GO:0070310]; nucleoplasm [GO:0005654]; nucleus [GO:0005634]	TRUE	FALSE	3	3	3	0.193931	0.257307	-0.312502	11.5188	0.640032	0.700699	-0.110423	11.6199	11.4509	11.2967	11.3402	11.8863	11.2063	11.9326	10.9891	12.188	11.5169	11.3626	11.6751	11.5647	10.7501	10.6379	10.6967	11.4013	10.4899	11.2568	10.3792	11.3646	10.9493	6	0	4	4	4
Q8TF05	Q8TF05	PPP4R1	Serine/threonine-protein phosphatase 4 regulatory subunit 1	sp|Q8TF05|PP4R1_HUMAN Serine/threonine-protein phosphatase 4 regulatory subunit 1 OS=Homo sapiens OX=9606 GN=PPP4R1 PE=1 SV=1	106.94	16	23.2	protein phosphatase regulator activity [GO:0019888]	protein phosphorylation [GO:0006468]; signal transduction [GO:0007165]	protein phosphatase 4 complex [GO:0030289]	TRUE	FALSE	3	3	3	9.28716e-09	6.55907e-08	1.10525	13.7198	2.9133e-07	1.42039e-06	0.889697	13.612	14.0573	14.3903	14.3696	13.3036	13.1344	13.0634	13.9431	14.1699	14.0575	14.2724	13.1671	14.0568	12.8845	13.2595	13.254	12.3466	11.9459	11.9156	12.8612	12.8744	13.0178	23	0	12	11	11
Q8WYH8	Q8WYH8	ING5	Inhibitor of growth protein 5	sp|Q8WYH8|ING5_HUMAN Inhibitor of growth protein 5 OS=Homo sapiens OX=9606 GN=ING5 PE=1 SV=1	27.73	5	25.4	chromatin binding [GO:0003682]; metal ion binding [GO:0046872]; methylated histone binding [GO:0035064]	apoptotic signaling pathway [GO:0097190]; DNA replication-dependent chromatin disassembly [GO:0140889]; fibroblast proliferation [GO:0048144]; negative regulation of cell population proliferation [GO:0008285]; negative regulation of fibroblast proliferation [GO:0048147]; negative regulation of growth [GO:0045926]; positive regulation of apoptotic process [GO:0043065]; positive regulation of apopt…	histone acetyltransferase complex [GO:0000123]; MOZ/MORF histone acetyltransferase complex [GO:0070776]; nucleoplasm [GO:0005654]; nucleus [GO:0005634]	TRUE	FALSE	3	3	3	0.000931172	0.00216369	-1.25106	13.7881	0.0010978	0.00244324	-1.2284	13.7994	13.1155	13.2446	13.1276	14.3408	14.4616	14.4385	13.5083	13.1798	12.8677	13.1626	14.4136	13.1853	14.369	14.5401	14.4383	15.81	15.6993	15.717	14.8527	14.3106	14.2543	7	0	3	3	4
Q92466	Q92466	DDB2	DNA damage-binding protein 2	sp|Q92466|DDB2_HUMAN DNA damage-binding protein 2 OS=Homo sapiens OX=9606 GN=DDB2 PE=1 SV=1	47.83	3	7.5	damaged DNA binding [GO:0003684]; DNA binding [GO:0003677]; protein-containing complex binding [GO:0044877]	cellular response to UV [GO:0034644]; DNA damage response [GO:0006974]; DNA repair [GO:0006281]; nucleotide-excision repair [GO:0006289]; protein autoubiquitination [GO:0051865]; protein polyubiquitination [GO:0000209]; pyrimidine dimer repair [GO:0006290]; response to UV [GO:0009411]; UV-damage excision repair [GO:0070914]	cell junction [GO:0030054]; chromatin [GO:0000785]; Cul4-RING E3 ubiquitin ligase complex [GO:0080008]; Cul4A-RING E3 ubiquitin ligase complex [GO:0031464]; Cul4B-RING E3 ubiquitin ligase complex [GO:0031465]; nucleoplasm [GO:0005654]; nucleus [GO:0005634]; protein-containing complex [GO:0032991]; site of DNA damage [GO:0090734]	TRUE	FALSE	0	3	0	0.130318	0.182141	-1.07296	10.0717	0.142407	0.196334	-1.03854	10.0889	9.2028	9.39477	10.0081	10.3331	11.0911	10.4004	9.83504	10.6962	8.17778	9.53524	10.6082	9.56966				10.4804	11.0069	10.3569				3	0	0	0	0
Q8WZA9	Q8WZA9	IRGQ	Immunity-related GTPase family Q protein	sp|Q8WZA9|IRGQ_HUMAN Immunity-related GTPase family Q protein OS=Homo sapiens OX=9606 GN=IRGQ PE=1 SV=1	62.68	7	13	GTP binding [GO:0005525]			TRUE	FALSE	3	3	3	0.00123622	0.00278931	0.591235	14.0405	0.0148414	0.0259521	-0.419712	13.535	14.3096	14.4181	14.2805	13.9989	13.462	13.7735	13.5028	13.3682	13.1044	14.3361	13.7448	13.3251	13.8082	13.9586	13.8363	13.7132	12.9449	13.2971	13.0923	12.7441	12.7361	7	0	6	7	7
Q8WZA0	Q8WZA0	LZIC	Protein LZIC	sp|Q8WZA0|LZIC_HUMAN Protein LZIC OS=Homo sapiens OX=9606 GN=LZIC PE=1 SV=1	21.48	3	14.2	beta-catenin binding [GO:0008013]	negative regulation of Wnt signaling pathway [GO:0030178]		TRUE	FALSE	3	2	3	0.0219115	0.0371702	1.42563	11.7535	0.119711	0.168087	0.932908	11.5071	12.4394	12.4909	12.4686	11.6058	9.43333	12.0828	11.9031	12.0633	11.9542	12.4663	11.0406	11.9736	13.371	13.4644	13.4573	12.7531		13.0393	12.9255	12.8722	13.0189	3	0	3	3	3
Q8WZ74	Q8WZ74	CTTNBP2	Cortactin-binding protein 2	sp|Q8WZ74|CTTB2_HUMAN Cortactin-binding protein 2 OS=Homo sapiens OX=9606 GN=CTTNBP2 PE=1 SV=1	180.94	18	12.3	SH3 domain binding [GO:0017124]	regulation of modification of postsynaptic actin cytoskeleton [GO:1905274]; regulation of synapse organization [GO:0050807]	cell cortex [GO:0005938]; dendritic spine [GO:0043197]; glutamatergic synapse [GO:0098978]; postsynaptic actin cytoskeleton [GO:0098871]; synaptic vesicle [GO:0008021]	TRUE	FALSE	3	3	3	0.0160596	0.0280823	0.251085	13.7216	0.00251703	0.00517544	0.329442	13.7607	13.8974	13.7592	13.8847	13.6885	13.5728	13.5267	13.7459	13.9796	14.0509	13.8471	13.596	13.9255	11.6591	11.5628	11.7036	11.6659	11.3188	11.3133	11.5984	11.6185	11.9457	21	0	15	13	15
Q96C36	Q96C36	PYCR2	Pyrroline-5-carboxylate reductase 2	sp|Q96C36|P5CR2_HUMAN Pyrroline-5-carboxylate reductase 2 OS=Homo sapiens OX=9606 GN=PYCR2 PE=1 SV=1	33.62	8	26.6	pyrroline-5-carboxylate reductase activity [GO:0004735]	cellular response to oxidative stress [GO:0034599]; L-proline biosynthetic process [GO:0055129]; proline biosynthetic process [GO:0006561]	mitochondrial matrix [GO:0005759]; mitochondrion [GO:0005739]	TRUE	FALSE	3	3	3	0.00115983	0.00263213	-0.564797	15.0927	0.698432	0.752339	0.0587475	15.4045	14.9816	14.5158	14.9335	15.2271	15.3499	15.5482	15.5485	15.394	15.359	14.8103	15.3751	15.4338	15.2351	14.8112	15.2442	15.6963	15.5877	15.8266	15.8929	15.5248	15.7456	10	0	7	7	7
Q8WZ64	Q8WZ64	ARAP2	Arf-GAP with Rho-GAP domain, ANK repeat and PH domain-containing protein 2	sp|Q8WZ64|ARAP2_HUMAN Arf-GAP with Rho-GAP domain, ANK repeat and PH domain-containing protein 2 OS=Homo sapiens OX=9606 GN=ARAP2 PE=1 SV=3	193.33	4	3	GTPase activator activity [GO:0005096]; metal ion binding [GO:0046872]; phosphatidylinositol-3,4,5-trisphosphate binding [GO:0005547]	signal transduction [GO:0007165]	cytoplasm [GO:0005737]	TRUE	FALSE	2	1	1	0.898597	0.921147	-0.0869852	10.7244	0.328469	0.403523	-0.674992	10.4304	8.92615	11.354	11.7626	11.4025	10.5813	10.3198	9.901	9.30803	11.0697	10.6809	10.7679	10.0929		9.20647	9.63033	9.42878					9.01332	4	0	0	2	3
Q8WZ42	Q8WZ42	TTN	Titin	sp|Q8WZ42|TITIN_HUMAN Titin OS=Homo sapiens OX=9606 GN=TTN PE=1 SV=4	3813.65	19	0.9	actin filament binding [GO:0051015]; actinin binding [GO:0042805]; ATP binding [GO:0005524]; calcium ion binding [GO:0005509]; calmodulin binding [GO:0005516]; enzyme binding [GO:0019899]; identical protein binding [GO:0042802]; muscle alpha-actinin binding [GO:0051371]; protease binding [GO:0002020]; protein kinase binding [GO:0019901]; protein self-association [GO:0043621]; protein serine kinas…	cardiac muscle cell development [GO:0055013]; cardiac muscle contraction [GO:0060048]; cardiac muscle hypertrophy [GO:0003300]; cardiac muscle tissue morphogenesis [GO:0055008]; cardiac myofibril assembly [GO:0055003]; detection of muscle stretch [GO:0035995]; mitotic chromosome condensation [GO:0007076]; muscle contraction [GO:0006936]; phosphorylation [GO:0016310]; positive regulation of gene e…	condensed nuclear chromosome [GO:0000794]; cytosol [GO:0005829]; extracellular exosome [GO:0070062]; extracellular region [GO:0005576]; I band [GO:0031674]; M band [GO:0031430]; striated muscle thin filament [GO:0005865]; Z disc [GO:0030018]	TRUE	FALSE	2	1	2	0.586092	0.656099	0.630818	10.9761	0.201972	0.264518	1.50341	11.4124	12.3045	12.6983	8.8716	8.99854	9.92042	13.063	13.1561	12.8411	10.4949	11.2915	10.6607	12.1641	5.69999	6.1358				6.48343	6.6425	6.1139		19	0.00347826	5	6	0
Q8WYQ9	Q8WYQ9	ZCCHC14	Zinc finger CCHC domain-containing protein 14	sp|Q8WYQ9|ZCH14_HUMAN Zinc finger CCHC domain-containing protein 14 OS=Homo sapiens OX=9606 GN=ZCCHC14 PE=1 SV=1	99.98	5	6.1	nucleic acid binding [GO:0003676]; phosphatidylinositol binding [GO:0035091]; zinc ion binding [GO:0008270]			TRUE	FALSE	2	0	3	0.0487499	0.0757013	1.83576	11.2368	0.00125843	0.00277584	3.27719	11.9575	9.45133	13.5841	13.4285	9.56869	9.57369	11.8143	13.4529	13.537	13.7983	12.1546	10.3189	13.5961		12.9253	12.785				12.8431	12.7136	13.2307	5	0	0	3	3
Q8WYQ5	Q8WYQ5	DGCR8	Microprocessor complex subunit DGCR8	sp|Q8WYQ5|DGCR8_HUMAN Microprocessor complex subunit DGCR8 OS=Homo sapiens OX=9606 GN=DGCR8 PE=1 SV=1	85.99	9	12.4	double-stranded RNA binding [GO:0003725]; heme binding [GO:0020037]; identical protein binding [GO:0042802]; metal ion binding [GO:0046872]; primary miRNA binding [GO:0070878]; protein homodimerization activity [GO:0042803]; protein-RNA adaptor activity [GO:0140517]	positive regulation of pre-miRNA processing [GO:2000633]; primary miRNA processing [GO:0031053]; regulation of stem cell proliferation [GO:0072091]	cytoplasm [GO:0005737]; cytosol [GO:0005829]; glutamatergic synapse [GO:0098978]; microprocessor complex [GO:0070877]; nuclear body [GO:0016604]; nucleolus [GO:0005730]; nucleoplasm [GO:0005654]; nucleus [GO:0005634]; postsynaptic density [GO:0014069]	TRUE	FALSE	3	3	3	1.78037e-07	8.95397e-07	-1.03749	14.3635	0.000741792	0.00171	-0.532055	14.6163	14.0063	13.6173	13.9108	14.8854	14.8294	14.9321	14.3143	14.2775	14.459	13.8448	14.8823	14.3502	13.2154	12.8683	13.1771	14.3102	14.0227	14.1662	13.6142	13.3639	13.8012	10	0	8	8	8
Q8WYQ3	Q8WYQ3	CHCHD10	Coiled-coil-helix-coiled-coil-helix domain-containing protein 10, mitochondrial	sp|Q8WYQ3|CHC10_HUMAN Coiled-coil-helix-coiled-coil-helix domain-containing protein 10, mitochondrial OS=Homo sapiens OX=9606 GN=CHCHD10 PE=1 SV=1	14.14	2	22.5		maintenance of protein location in nucleus [GO:0051457]; maintenance of synapse structure [GO:0099558]; mitochondria-nucleus signaling pathway [GO:0031930]; mitochondrial nucleoid organization [GO:0090144]; mitochondrion organization [GO:0007005]; oxidative phosphorylation [GO:0006119]; positive regulation of cristae formation [GO:1903852]; positive regulation of mitochondrial outer membrane perm…	MICOS complex [GO:0061617]; mitochondrial intermembrane space [GO:0005758]; mitochondrion [GO:0005739]; nucleus [GO:0005634]	TRUE	FALSE	0	1	2	0.355377	0.431359	-1.11762	10.818	0.425773	0.502157	0.960436	11.857	11.4748	9.3584	9.94424	10.1429	12.8832	11.1042	14.2869	13.6977	9.02706	10.2591	11.3768	12.3372					16.121		17.6312	16.8284		2	0	0	0	0
Q8WYP5	Q8WYP5	AHCTF1	Protein ELYS	sp|Q8WYP5|ELYS_HUMAN Protein ELYS OS=Homo sapiens OX=9606 GN=AHCTF1 PE=1 SV=3	252.34	40	23.7	DNA binding [GO:0003677]	cell cycle [GO:0007049]; cell division [GO:0051301]; mRNA transport [GO:0051028]; nuclear pore complex assembly [GO:0051292]; nucleocytoplasmic transport [GO:0006913]; protein transport [GO:0015031]; regulation of cytokinesis [GO:0032465]	cytosol [GO:0005829]; extracellular exosome [GO:0070062]; kinetochore [GO:0000776]; nuclear body [GO:0016604]; nuclear envelope [GO:0005635]; nuclear matrix [GO:0016363]; nuclear membrane [GO:0031965]; nuclear pore [GO:0005643]; nucleoplasm [GO:0005654]; nucleus [GO:0005634]	TRUE	FALSE	3	3	3	0.18389	0.245346	-0.459961	14.8837	0.960953	0.969345	0.0165708	15.122	14.6607	14.2617	15.0389	15.0868	15.0765	15.1778	15.6069	14.741	15.043	14.6538	15.1137	15.1303	12.1593	11.8022	12.5947	12.8011	12.5594	12.7014	13.1964	12.1169	12.6747	44	0	31	29	35
Q8WYL5	Q8WYL5	SSH1	Protein phosphatase Slingshot homolog 1	sp|Q8WYL5|SSH1_HUMAN Protein phosphatase Slingshot homolog 1 OS=Homo sapiens OX=9606 GN=SSH1 PE=1 SV=2	115.44	1	2.4	actin binding [GO:0003779]; myosin phosphatase activity [GO:0017018]; phosphoprotein phosphatase activity [GO:0004721]; protein tyrosine phosphatase activity [GO:0004725]; protein tyrosine/serine/threonine phosphatase activity [GO:0008138]	actin cytoskeleton organization [GO:0030036]; cell morphogenesis [GO:0000902]; cellular response to ATP [GO:0071318]; excitatory chemical synaptic transmission [GO:0098976]; negative regulation of actin filament polymerization [GO:0030837]; positive regulation of AMPA glutamate receptor clustering [GO:1904719]; positive regulation of excitatory postsynaptic potential [GO:2000463]; positive regula…	cleavage furrow [GO:0032154]; cytoplasm [GO:0005737]; cytoskeleton [GO:0005856]; growth cone [GO:0030426]; lamellipodium [GO:0030027]; midbody [GO:0030496]; plasma membrane [GO:0005886]; synapse [GO:0045202]	FALSE	FALSE	0	0	1								10.4262								10.4262				10.4262								8.97199		1	0.000143575	0	1	1
Q8WYB5	Q8WYB5	KAT6B	Histone acetyltransferase KAT6B	sp|Q8WYB5|KAT6B_HUMAN Histone acetyltransferase KAT6B OS=Homo sapiens OX=9606 GN=KAT6B PE=1 SV=3	231.23	18	10.1	DNA binding [GO:0003677]; histone acetyltransferase activity [GO:0004402]; histone H3K14 acetyltransferase activity [GO:0036408]; metal ion binding [GO:0046872]; peptide-lysine-N-acetyltransferase activity [GO:0061733]; protein-containing complex binding [GO:0044877]; transcription coactivator activity [GO:0003713]; transcription coregulator activity [GO:0003712]	negative regulation of DNA-templated transcription [GO:0045892]; nucleosome assembly [GO:0006334]; positive regulation of DNA-templated transcription [GO:0045893]; positive regulation of transcription by RNA polymerase II [GO:0045944]; regulation of developmental process [GO:0050793]; regulation of DNA-templated transcription [GO:0006355]; regulation of hemopoiesis [GO:1903706]	MOZ/MORF histone acetyltransferase complex [GO:0070776]; nucleoplasm [GO:0005654]; nucleosome [GO:0000786]; nucleus [GO:0005634]	TRUE	FALSE	3	3	3	3.4403e-09	2.71136e-08	-1.85894	13.9057	1.78007e-07	9.07511e-07	-1.45664	14.1068	13.0175	12.7347	13.1765	14.9404	14.7362	14.8289	13.4734	13.1699	13.4923	12.9762	14.8352	13.3785	10.9311	10.6903	11.1473	13.0697	12.6342	12.7674	11.4779	10.9608	11.539	21	0	6	5	5
Q8WXE9	Q8WXE9	STON2	Stonin-2	sp|Q8WXE9|STON2_HUMAN Stonin-2 OS=Homo sapiens OX=9606 GN=STON2 PE=1 SV=1	101.1	2	2.2	clathrin adaptor activity [GO:0035615]	clathrin-dependent endocytosis [GO:0072583]; regulation of endocytosis [GO:0030100]; synaptic vesicle endocytosis [GO:0048488]	AP-2 adaptor complex [GO:0030122]; cytosol [GO:0005829]; neuron projection [GO:0043005]; nucleolus [GO:0005730]; synaptic vesicle [GO:0008021]	TRUE	FALSE	2	3	2	0.490705	0.566374	-0.29051	10.2757	0.217189	0.281694	0.527147	10.6846	10.7901	10.6139	8.98746	10.7326	10.1241	10.4063	10.6616	11.0897	11.0931	10.1305	10.421	10.9481	9.83411	9.69988		9.99233	9.15241	9.47526		10.011	10.2703	2	0	1	1	0
Q8WYA6	Q8WYA6	CTNNBL1	Beta-catenin-like protein 1	sp|Q8WYA6|CTBL1_HUMAN Beta-catenin-like protein 1 OS=Homo sapiens OX=9606 GN=CTNNBL1 PE=1 SV=1	65.13	13	27	enzyme binding [GO:0019899]	adaptive immune response [GO:0002250]; mRNA splicing, via spliceosome [GO:0000398]; positive regulation of apoptotic process [GO:0043065]; somatic diversification of immunoglobulins [GO:0016445]	centrosome [GO:0005813]; cytosol [GO:0005829]; membrane [GO:0016020]; nucleoplasm [GO:0005654]; nucleus [GO:0005634]; Prp19 complex [GO:0000974]; spliceosomal complex [GO:0005681]	TRUE	FALSE	3	3	3	1.20914e-07	6.34801e-07	-1.47602	14.2502	1.81643e-13	3.74407e-12	-3.16525	13.4056	13.3992	13.6106	13.5268	15.0667	14.9835	14.9144	12.1202	11.9185	11.4302	13.5122	14.9882	11.8229	12.9522	13.2056	13.137	14.8354	14.5209	14.4924	11.7641	11.3488	11.1163	20	0	9	9	9
Q8WYA0	Q8WYA0	IFT81	Intraflagellar transport protein 81 homolog	sp|Q8WYA0|IFT81_HUMAN Intraflagellar transport protein 81 homolog OS=Homo sapiens OX=9606 GN=IFT81 PE=1 SV=1	79.7	16	24.4	tubulin binding [GO:0015631]	cilium assembly [GO:0060271]; intraciliary anterograde transport [GO:0035720]; intraciliary transport [GO:0042073]; intraciliary transport involved in cilium assembly [GO:0035735]; regulation of smoothened signaling pathway [GO:0008589]; sperm flagellum assembly [GO:0120316]; spermatogenesis [GO:0007283]	centriole [GO:0005814]; centrosome [GO:0005813]; ciliary basal body [GO:0036064]; ciliary tip [GO:0097542]; cilium [GO:0005929]; cytoplasm [GO:0005737]; intraciliary transport particle B [GO:0030992]; motile cilium [GO:0031514]; sperm midpiece [GO:0097225]; sperm principal piece [GO:0097228]	TRUE	FALSE	3	3	3	1.78237e-08	1.16716e-07	1.11309	13.99	2.28765e-06	8.94104e-06	0.809181	13.8381	14.5623	14.4601	14.6173	13.596	13.2163	13.4881	14.2561	14.1856	14.2862	14.5466	13.4335	14.2427	13.4583	13.3979	13.5704	12.7077	12.0965	12.409	13.2429	12.9588	13.3153	16	0	12	11	13
Q8WY91	Q8WY91	THAP4	Peroxynitrite isomerase THAP4	sp|Q8WY91|THAP4_HUMAN Peroxynitrite isomerase THAP4 OS=Homo sapiens OX=9606 GN=THAP4 PE=1 SV=2	62.85	5	10.6	DNA binding [GO:0003677]; heme binding [GO:0020037]; identical protein binding [GO:0042802]; metal ion binding [GO:0046872]; nitric oxide binding [GO:0070026]; peroxynitrite isomerase activity [GO:0062213]	nitrate metabolic process [GO:0042126]; tyrosine metabolic process [GO:0006570]	cytosol [GO:0005829]; nucleoplasm [GO:0005654]	TRUE	FALSE	3	3	3	2.65567e-05	8.43542e-05	-1.29244	12.0422	0.00301642	0.00610299	-0.806442	12.2852	11.2324	11.8247	11.131	12.8173	12.673	12.5751	11.6939	11.9894	11.9627	11.396	12.6885	11.882	11.0265	11.6607	10.9822	12.8271	12.4513	12.3941	11.5788	11.6607	11.8899	6	0	3	1	3
Q8WY54	Q8WY54	PPM1E	Protein phosphatase 1E	sp|Q8WY54|PPM1E_HUMAN Protein phosphatase 1E OS=Homo sapiens OX=9606 GN=PPM1E PE=1 SV=3	83.9	6	11.4	metal ion binding [GO:0046872]; myosin phosphatase activity [GO:0017018]; protein serine/threonine phosphatase activity [GO:0004722]	cellular response to lipopolysaccharide [GO:0071222]; cellular response to xenobiotic stimulus [GO:0071466]; negative regulation of protein kinase activity [GO:0006469]; peptidyl-threonine dephosphorylation [GO:0035970]; positive regulation of stress fiber assembly [GO:0051496]	cytoplasm [GO:0005737]; nucleolus [GO:0005730]; nucleoplasm [GO:0005654]; nucleus [GO:0005634]; protein-containing complex [GO:0032991]	TRUE	FALSE	3	3	3	0.325449	0.400916	0.233646	11.8981	0.238741	0.30656	-0.281439	11.6406	12.0914	12.3185	11.6349	12.0305	11.7993	11.5141	11.2244	11.3297	11.9455	12.0149	11.7813	11.4998	11.3906	11.6598	10.9914	11.5455	11.0828	10.8384	10.6145	10.5063	11.3779	6	0	2	3	4
Q8WY36	Q8WY36	BBX	HMG box transcription factor BBX	sp|Q8WY36|BBX_HUMAN HMG box transcription factor BBX OS=Homo sapiens OX=9606 GN=BBX PE=1 SV=1	105.06	19	26.5	DNA-binding transcription factor activity, RNA polymerase II-specific [GO:0000981]; RNA polymerase II transcription regulatory region sequence-specific DNA binding [GO:0000977]; sequence-specific double-stranded DNA binding [GO:1990837]	bone development [GO:0060348]; regulation of transcription by RNA polymerase II [GO:0006357]	chromatin [GO:0000785]; nucleus [GO:0005634]	TRUE	FALSE	3	3	3	2.87471e-12	6.35567e-11	-1.52841	15.4962	4.04513e-11	4.72921e-10	-1.32341	15.5987	14.7709	14.6198	14.8054	16.2511	16.2525	16.2777	14.8964	14.9786	14.9361	14.732	16.2604	14.937	13.632	13.5229	13.7238	15.328	15.0979	15.1638	13.8484	13.717	13.9304	24	0	15	12	15
Q8WXX5	Q8WXX5	DNAJC9	DnaJ homolog subfamily C member 9	sp|Q8WXX5|DNJC9_HUMAN DnaJ homolog subfamily C member 9 OS=Homo sapiens OX=9606 GN=DNAJC9 PE=1 SV=1	29.89	13	56.2	heat shock protein binding [GO:0031072]; histone binding [GO:0042393]; protein-folding chaperone binding [GO:0051087]	nucleosome assembly [GO:0006334]; positive regulation of ATP-dependent activity [GO:0032781]	cytoplasm [GO:0005737]; cytosol [GO:0005829]; extracellular space [GO:0005615]; nucleoplasm [GO:0005654]; nucleus [GO:0005634]; plasma membrane [GO:0005886]; protein folding chaperone complex [GO:0101031]	TRUE	FALSE	3	3	3	0.000240559	0.000634798	-0.630195	15.2156	1.19235e-10	1.26786e-09	-1.69734	14.6821	14.7527	15.1379	14.811	15.6438	15.4319	15.5165	14.0588	13.8436	13.5978	14.9005	15.5307	13.8334	15.3057	15.7329	15.4212	16.4125	15.9692	16.0945	14.7027	14.2739	14.2839	18	0	13	12	11
Q8WXW3	Q8WXW3	PIBF1	Progesterone-induced-blocking factor 1	sp|Q8WXW3|PIBF1_HUMAN Progesterone-induced-blocking factor 1 OS=Homo sapiens OX=9606 GN=PIBF1 PE=1 SV=2	89.75	25	33	interleukin-4 receptor binding [GO:0005136]	activation of Janus kinase activity [GO:0042976]; cilium assembly [GO:0060271]; immune system process [GO:0002376]; mitotic metaphase chromosome alignment [GO:0007080]; mitotic spindle assembly [GO:0090307]; negative regulation of interleukin-12 production [GO:0032695]; negative regulation of natural killer cell activation [GO:0032815]; negative regulation of prostaglandin biosynthetic process [G…	centriolar satellite [GO:0034451]; centrosome [GO:0005813]; cytoplasm [GO:0005737]; extracellular space [GO:0005615]; nucleus [GO:0005634]	TRUE	FALSE	3	3	3	0.0825326	0.121274	0.310156	12.2325	2.49316e-09	1.88719e-08	1.709	12.932	12.6054	12.2538	12.3036	12.3967	11.914	11.9217	13.8754	13.7146	13.7693	12.3876	12.0775	13.7865	11.2441	10.9346	10.9996	11.2511	10.537	10.5854	12.6051	12.2307	12.5412	27	0	15	12	14
Q8WXI9	Q8WXI9	GATAD2B	Transcriptional repressor p66-beta	sp|Q8WXI9|P66B_HUMAN Transcriptional repressor p66-beta OS=Homo sapiens OX=9606 GN=GATAD2B PE=1 SV=1	65.22	13	27.5	sequence-specific DNA binding [GO:0043565]; zinc ion binding [GO:0008270]	chromatin remodeling [GO:0006338]; negative regulation of DNA-templated transcription [GO:0045892]; negative regulation of transcription by RNA polymerase II [GO:0000122]; positive regulation of DNA-templated transcription [GO:0045893]; regulation of cell fate specification [GO:0042659]; regulation of stem cell differentiation [GO:2000736]	chromatin [GO:0000785]; chromosome, telomeric region [GO:0000781]; nuclear speck [GO:0016607]; nucleoplasm [GO:0005654]; nucleus [GO:0005634]; NuRD complex [GO:0016581]; protein-containing complex [GO:0032991]	TRUE	FALSE	3	3	3	8.42261e-06	2.93412e-05	-1.16738	15.7263	6.3998e-09	4.50813e-08	-1.88073	15.3696	15.2157	14.8012	15.4108	16.3793	16.2254	16.3252	14.7713	14.2884	14.228	15.1426	16.3099	14.4292	14.6619	14.2893	14.9141	16.0411	15.6558	15.7962	14.3083	13.6118	13.8072	15	0	11	10	11
Q8WXH0	Q8WXH0	SYNE2	Nesprin-2	sp|Q8WXH0|SYNE2_HUMAN Nesprin-2 OS=Homo sapiens OX=9606 GN=SYNE2 PE=1 SV=3	795.94	139	23.2	actin binding [GO:0003779]; cytoskeleton-nuclear membrane anchor activity [GO:0140444]	centrosome localization [GO:0051642]; nuclear migration [GO:0007097]; nuclear migration along microfilament [GO:0031022]; nucleokinesis involved in cell motility in cerebral cortex radial glia guided migration [GO:0021817]; positive regulation of cell migration [GO:0030335]; regulation of cilium assembly [GO:1902017]	cytoplasm [GO:0005737]; extracellular exosome [GO:0070062]; filopodium membrane [GO:0031527]; focal adhesion [GO:0005925]; intermediate filament cytoskeleton [GO:0045111]; lamellipodium membrane [GO:0031258]; meiotic nuclear membrane microtubule tethering complex [GO:0034993]; mitochondrion [GO:0005739]; nuclear envelope [GO:0005635]; nuclear lumen [GO:0031981]; nuclear membrane [GO:0031965]; nuc…	TRUE	FALSE	3	3	3	0.00173064	0.00377518	-0.762222	15.1804	0.155561	0.211853	0.311696	15.7174	15.0357	14.4026	14.9597	15.6602	15.7544	15.27	15.6956	15.768	16.1562	14.7993	15.5616	15.8732	10.6562	10.065	10.6374	11.4965	11.3592	10.9154	11.4069	11.2658	11.9098	155	0	99	81	93
[truncated: 7,244 more rows]
[truncated: 120 more columns]
