# Supplementary material for: A ULK1–MTFR1L feedback loop links mitochondrial fission, mitophagy and apoptosis
Source: J Cell Sci. 2026 May 11;139(9):jcs264577. doi: 10.1242/jcs.264577 (PMC13245916; doi:10.1242/jcs.264577)
Supplement: Table S2. Signal-over-control analysis of ULK1-specific proteins [file joces-139-264577-TableS2.xlsx]

## Sheet: Info
Filename	Sample	Experiment
20230810_E1_NEO3_Babic_Kraft_MPLGmbH_Academic_MPLID23159_s1_11_29c5p	APEX-ULK1-wt_1	APEX-ULK1-wt
20230810_E1_NEO3_Babic_Kraft_MPLGmbH_Academic_MPLID23159_s2_12_39p	APEX-ULK1-wt_2	APEX-ULK1-wt
20230810_E1_NEO3_Babic_Kraft_MPLGmbH_Academic_MPLID23159_s3_13_40p	APEX-ULK1-wt_3	APEX-ULK1-wt
20230810_E1_NEO3_Babic_Kraft_MPLGmbH_Academic_MPLID23159_s19_71_20p	APEX-ULK1kd-wt_1	APEX-ULK1kd-wt
20230810_E1_NEO3_Babic_Kraft_MPLGmbH_Academic_MPLID23159_s20_72_25p	APEX-ULK1kd-wt_2	APEX-ULK1kd-wt
20230810_E1_NEO3_Babic_Kraft_MPLGmbH_Academic_MPLID23159_s21_73_26c5p	APEX-ULK1kd-wt_3	APEX-ULK1kd-wt

## Sheet: Proteins
											Quality filter			Quantitative events		APEX-ULK1-wt / APEX-ULK1kd-wt				Proximity signal [log2]
Representative protein	Leading proteins	Gene name	Protein name	Fasta header	Molecular weight [kDa]	Total peptides	Sequence coverage	Gene Ontology (molecular function)	Gene Ontology (biological process)	Gene Ontology (cellular component)	ULK1 specific	Valid	Potential contaminant	APEX-ULK1-wt	APEX-ULK1kd-wt	P-value	Adjusted p-value	Ratio [log2]	Average expression	APEX-ULK1-wt_1	APEX-ULK1-wt_2	APEX-ULK1-wt_3	APEX-ULK1kd-wt_1	APEX-ULK1kd-wt_2	APEX-ULK1kd-wt_3	APEX-ULK1-wt	APEX-ULK1kd-wt	Total ions	Protein qvalue	Total quantified peptides APEX-ULK1-wt_1	Total quantified peptides APEX-ULK1-wt_2	Total quantified peptides APEX-ULK1-wt_3	Total quantified peptides APEX-ULK1-fip200kd_1	Total quantified peptides APEX-ULK1-fip200kd_2	Total quantified peptides APEX-ULK1-fip200kd_3	Total quantified peptides APEX-ULK1-wt-WM_1	Total quantified peptides APEX-ULK1-wt-WM_2	Total quantified peptides APEX-ULK1-wt-WM_3	Total quantified peptides APEX-wt_1	Total quantified peptides APEX-wt_2	Total quantified peptides APEX-wt_3	Total quantified peptides APEX-fip200kd_1	Total quantified peptides APEX-fip200kd_2	Total quantified peptides APEX-fip200kd_3	Total quantified peptides APEX-wt-WM_1	Total quantified peptides APEX-wt-WM_2	Total quantified peptides APEX-wt-WM_3	Total quantified peptides APEX-ULK1kd-wt_1	Total quantified peptides APEX-ULK1kd-wt_2
Q9NT62	Q9NT62	ATG3	Ubiquitin-like-conjugating enzyme ATG3	sp|Q9NT62|ATG3_HUMAN Ubiquitin-like-conjugating enzyme ATG3 OS=Homo sapiens OX=9606 GN=ATG3 PE=1 SV=1	35.84	8	22.6	Atg12 transferase activity [GO:0019777]; Atg8-family ligase activity [GO:0019776]; enzyme binding [GO:0019899]; ubiquitin-like protein conjugating enzyme activity [GO:0061650]; ubiquitin-like protein transferase activity [GO:0019787]	autophagosome assembly [GO:0000045]; autophagy of mitochondrion [GO:0000422]; mitochondrial fragmentation involved in apoptotic process [GO:0043653]; negative regulation of phagocytosis [GO:0050765]; nucleophagy [GO:0044804]; protein targeting to membrane [GO:0006612]; protein ubiquitination [GO:0016567]; regulation of cilium assembly [GO:1902017]	Atg12-Atg5-Atg16 complex [GO:0034274]; cytoplasm [GO:0005737]; cytosol [GO:0005829]; phagophore assembly site [GO:0000407]	TRUE	TRUE	FALSE	3	3	3.66452e-06	2.77984e-05	0.960658	0.688782	1.02486	1.45848	1.02399	0.266523	0.17015	0.188686	1.16911	0.208453	9	0	7	7	8	7	8	7	7	7	7	7	6	6	7	8	7	7	7	7	7	7
Q9P2Y5	Q9P2Y5	UVRAG	UV radiation resistance-associated gene protein	sp|Q9P2Y5|UVRAG_HUMAN UV radiation resistance-associated gene protein OS=Homo sapiens OX=9606 GN=UVRAG PE=1 SV=1	78.1	8	10.9	SH3 domain binding [GO:0017124]; SNARE binding [GO:0000149]	autophagosome maturation [GO:0097352]; autophagy [GO:0006914]; centrosome cycle [GO:0007098]; chromosome segregation [GO:0007059]; DNA repair [GO:0006281]; double-strand break repair via classical nonhomologous end joining [GO:0097680]; maintenance of Golgi location [GO:0051684]; multivesicular body sorting pathway [GO:0071985]; phosphatidylinositol-3-phosphate biosynthetic process [GO:0036092]; …	autophagosome membrane [GO:0000421]; centrosome [GO:0005813]; chromosome, centromeric region [GO:0000775]; cytoplasm [GO:0005737]; early endosome [GO:0005769]; endoplasmic reticulum [GO:0005783]; endoplasmic reticulum-Golgi intermediate compartment membrane [GO:0033116]; endosome [GO:0005768]; late endosome [GO:0005770]; lysosome [GO:0005764]; lytic vacuole [GO:0000323]; midbody [GO:0030496]; pha…	TRUE	TRUE	FALSE	3	3	0.0255132	0.0475194	0.331107	2.42724	2.544	2.52244	2.71194	2.03443	2.28592	2.46472	2.59279	2.26169	8	0	8	8	7	8	7	6	7	7	6	6	0	3	6	6	6	7	7	6	8	8
Q8TDY2	Q8TDY2	RB1CC1	RB1-inducible coiled-coil protein 1	sp|Q8TDY2|RBCC1_HUMAN RB1-inducible coiled-coil protein 1 OS=Homo sapiens OX=9606 GN=RB1CC1 PE=1 SV=3	182.98	61	43.3	molecular adaptor activity [GO:0060090]; protein kinase binding [GO:0019901]; protein-membrane adaptor activity [GO:0043495]	autophagosome assembly [GO:0000045]; autophagy [GO:0006914]; autophagy of mitochondrion [GO:0000422]; autophagy of peroxisome [GO:0030242]; cell cycle [GO:0007049]; extrinsic apoptotic signaling pathway [GO:0097191]; glycophagy [GO:0061723]; heart development [GO:0007507]; liver development [GO:0001889]; negative regulation of cell population proliferation [GO:0008285]; negative regulation of ext…	Atg1/ULK1 kinase complex [GO:1990316]; autophagosome membrane [GO:0000421]; cytosol [GO:0005829]; endoplasmic reticulum membrane [GO:0005789]; lysosome [GO:0005764]; nuclear membrane [GO:0031965]; phagophore assembly site [GO:0000407]; phagophore assembly site membrane [GO:0034045]	TRUE	TRUE	FALSE	3	3	2.12435e-05	0.00011438	-2.07008	2.78894	2.06206	1.26379	1.93585	3.5516	3.75491	4.16542	1.7539	3.82398	81	0	45	33	41	5	3	6	36	32	31	20	24	19	3	0	3	28	30	30	54	55
Q14457	Q14457	BECN1	Beclin-1	sp|Q14457|BECN1_HUMAN Beclin-1 OS=Homo sapiens OX=9606 GN=BECN1 PE=1 SV=2	51.86	12	30.2	GTPase binding [GO:0051020]; identical protein binding [GO:0042802]; phosphatidylinositol 3-kinase binding [GO:0043548]; protein kinase binding [GO:0019901]; protein-macromolecule adaptor activity [GO:0030674]; ubiquitin protein ligase binding [GO:0031625]	amyloid-beta metabolic process [GO:0050435]; apoptotic process [GO:0006915]; autophagosome assembly [GO:0000045]; autophagosome maturation [GO:0097352]; autophagy [GO:0006914]; autophagy of mitochondrion [GO:0000422]; cell division [GO:0051301]; cellular defense response [GO:0006968]; cellular response to aluminum ion [GO:0071275]; cellular response to amino acid starvation [GO:0034198]; cellular…	autophagosome [GO:0005776]; cytoplasm [GO:0005737]; cytoplasmic side of mitochondrial outer membrane [GO:0032473]; cytosol [GO:0005829]; dendrite [GO:0030425]; endoplasmic reticulum [GO:0005783]; endoplasmic reticulum membrane [GO:0005789]; endosome [GO:0005768]; endosome membrane [GO:0010008]; nuclear body [GO:0016604]; phagocytic vesicle [GO:0045335]; phagophore assembly site [GO:0000407]; phos…	FALSE	TRUE	FALSE	3	3	0.21052	0.287982	0.167872	0.878191	1.10564	0.834209	0.946535	0.672709	0.91163	0.798425	0.962127	0.794255	12	0	10	8	10	8	9	8	9	9	10	7	6	4	7	6	6	6	8	7	8	10
Q9HBF4	Q9HBF4	ZFYVE1	Zinc finger FYVE domain-containing protein 1	sp|Q9HBF4|ZFYV1_HUMAN Zinc finger FYVE domain-containing protein 1 OS=Homo sapiens OX=9606 GN=ZFYVE1 PE=1 SV=1	87.12	11	19	1-phosphatidylinositol binding [GO:0005545]; phosphatidylinositol-3,4,5-trisphosphate binding [GO:0005547]; phosphatidylinositol-3,4-bisphosphate binding [GO:0043325]; phosphatidylinositol-3-phosphate binding [GO:0032266]; zinc ion binding [GO:0008270]	cellular response to starvation [GO:0009267]; lipid droplet formation [GO:0140042]; macroautophagy [GO:0016236]; positive regulation by host of viral genome replication [GO:0044829]	autophagosome [GO:0005776]; endoplasmic reticulum [GO:0005783]; endoplasmic reticulum membrane [GO:0005789]; extrinsic component of omegasome membrane [GO:0097629]; Golgi apparatus [GO:0005794]; Golgi stack [GO:0005795]; lipid droplet [GO:0005811]; mitochondria-associated endoplasmic reticulum membrane [GO:0044233]; mitochondrion [GO:0005739]; omegasome [GO:1990462]; perinuclear region of cytopla…	TRUE	TRUE	FALSE	3	3	0.897796	0.924914	-0.0192861	1.60352	1.50434	1.73202	1.54527	1.30966	1.61993	1.90991	1.59388	1.61317	14	0	8	7	9	6	7	6	7	7	7	4	3	4	4	5	5	6	6	4	7	7
O75143	O75143	ATG13	Autophagy-related protein 13	sp|O75143|ATG13_HUMAN Autophagy-related protein 13 OS=Homo sapiens OX=9606 GN=ATG13 PE=1 SV=1	56.54	17	41	protein kinase binding [GO:0019901]; protein serine/threonine kinase activator activity [GO:0043539]	autophagosome assembly [GO:0000045]; mitophagy [GO:0000423]; negative regulation of cell population proliferation [GO:0008285]; piecemeal microautophagy of the nucleus [GO:0034727]; positive regulation of autophagy [GO:0010508]; positive regulation of protein targeting to mitochondrion [GO:1903955]; protein localization to phagophore assembly site [GO:0034497]; regulation of protein lipidation [G…	Atg1/ULK1 kinase complex [GO:1990316]; cytoplasm [GO:0005737]; cytosol [GO:0005829]; endoplasmic reticulum membrane [GO:0005789]; mitochondrion [GO:0005739]; phagophore assembly site [GO:0000407]; phagophore assembly site membrane [GO:0034045]	TRUE	TRUE	FALSE	3	3	3.6086e-07	4.76161e-06	-1.8101	4.07042	3.64071	2.86596	2.98944	4.91748	4.78533	5.22361	3.16537	4.97547	25	0	11	11	11	9	8	11	9	9	10	3	3	2	5	4	5	6	4	5	15	16
Q709C8	Q709C8	VPS13C	Intermembrane lipid transfer protein VPS13C	sp|Q709C8|VP13C_HUMAN Intermembrane lipid transfer protein VPS13C OS=Homo sapiens OX=9606 GN=VPS13C PE=1 SV=1	422.12	39	12.5		Golgi to endosome transport [GO:0006895]; lipid transport [GO:0006869]; mitochondrion organization [GO:0007005]; negative regulation of parkin-mediated stimulation of mitophagy in response to mitochondrial depolarization [GO:1905090]; protein retention in Golgi apparatus [GO:0045053]; protein targeting to vacuole [GO:0006623]; response to insulin [GO:0032868]	cytoplasm [GO:0005737]; cytosol [GO:0005829]; dense core granule membrane [GO:0032127]; endoplasmic reticulum membrane [GO:0005789]; extracellular exosome [GO:0070062]; extrinsic component of membrane [GO:0019898]; late endosome [GO:0005770]; late endosome membrane [GO:0031902]; lipid droplet [GO:0005811]; lysosomal membrane [GO:0005765]; lysosome [GO:0005764]; mitochondrial outer membrane [GO:00…	TRUE	TRUE	FALSE	3	3	0.00768426	0.0167689	0.497903	1.5043	1.86678	1.50923	1.88375	1.15447	1.10869	1.50289	1.75325	1.25535	41	0	34	35	35	32	31	32	32	29	31	16	19	13	22	20	21	21	23	20	35	32
FKBPAPEX2	FKBPAPEX2	FKBP-APEX2	2xFKBP2-myc-APEX2	xx|FKBPAPEX2|FKBPAPEX2_SYNTHETIC 2xFKBP2-myc-APEX2 OS=Synthetic OX=0000 GN=FKBP-APEX2 PE=1 SV=1	53.16	33	67.4				TRUE	TRUE	FALSE	3	3	0.245096	0.327094	-0.195838	3.16288	3.28835	2.83976	3.06677	3.05465	3.3097	3.41805	3.06496	3.2608	55	0	27	25	26	22	24	24	25	24	24	20	18	18	21	21	21	18	18	21	28	27
Q96RL7	Q96RL7	VPS13A	Intermembrane lipid transfer protein VPS13A	sp|Q96RL7|VP13A_HUMAN Intermembrane lipid transfer protein VPS13A OS=Homo sapiens OX=9606 GN=VPS13A PE=1 SV=2	360.05	62	25.5		autophagy [GO:0006914]; flagellated sperm motility [GO:0030317]; Golgi to endosome transport [GO:0006895]; lipid transport [GO:0006869]; locomotory behavior [GO:0007626]; lysosomal protein catabolic process [GO:1905146]; nervous system development [GO:0007399]; protein localization [GO:0008104]; protein retention in Golgi apparatus [GO:0045053]; protein targeting to vacuole [GO:0006623]; social b…	cytosol [GO:0005829]; endoplasmic reticulum membrane [GO:0005789]; endosome membrane [GO:0010008]; extrinsic component of membrane [GO:0019898]; Golgi apparatus [GO:0005794]; lipid droplet [GO:0005811]; lysosomal membrane [GO:0005765]; mitochondria-associated endoplasmic reticulum membrane [GO:0044233]; mitochondrial membrane [GO:0031966]; mitochondrial outer membrane [GO:0005741]; neuronal dense…	TRUE	TRUE	FALSE	3	3	0.0269882	0.0499545	-0.649168	1.45718	1.47366	0.683903	1.24024	1.46428	1.68452	2.1965	1.1326	1.78177	82	0	56	49	51	44	43	45	49	49	42	36	42	39	42	37	41	48	50	48	55	57
Q9Y484	Q9Y484	WDR45	WD repeat domain phosphoinositide-interacting protein 4	sp|Q9Y484|WIPI4_HUMAN WD repeat domain phosphoinositide-interacting protein 4 OS=Homo sapiens OX=9606 GN=WDR45 PE=1 SV=1	39.84	5	15.6	phosphatidylinositol phosphate binding [GO:1901981]; phosphatidylinositol-3,5-bisphosphate binding [GO:0080025]; phosphatidylinositol-3-phosphate binding [GO:0032266]; protein kinase binding [GO:0019901]	autophagosome assembly [GO:0000045]; autophagy [GO:0006914]; autophagy of mitochondrion [GO:0000422]; cellular response to starvation [GO:0009267]; nucleophagy [GO:0044804]; positive regulation of autophagosome assembly [GO:2000786]; protein localization to phagophore assembly site [GO:0034497]	cytosol [GO:0005829]; extrinsic component of membrane [GO:0019898]; phagophore assembly site [GO:0000407]; phagophore assembly site membrane [GO:0034045]	TRUE	TRUE	FALSE	3	3	0.0447582	0.0766783	0.339231	1.24379	1.58034	1.06902	1.59084	1.1489	1.0436	1.03002	1.4134	1.07417	6	0	5	4	4	5	3	4	5	4	4	4	5	3	4	3	2	4	4	4	4	4
O75385	O75385	ULK1	Serine/threonine-protein kinase ULK1	sp|O75385|ULK1_HUMAN Serine/threonine-protein kinase ULK1 OS=Homo sapiens OX=9606 GN=ULK1 PE=1 SV=2	112.56	63	76.6	ATP binding [GO:0005524]; GTPase binding [GO:0051020]; identical protein binding [GO:0042802]; protein serine kinase activity [GO:0106310]; protein serine/threonine kinase activity [GO:0004674]; protein-containing complex binding [GO:0044877]; small GTPase binding [GO:0031267]	autophagosome assembly [GO:0000045]; autophagy [GO:0006914]; autophagy of mitochondrion [GO:0000422]; axon extension [GO:0048675]; cellular response to nutrient levels [GO:0031669]; late nucleophagy [GO:0044805]; macroautophagy [GO:0016236]; negative regulation of cell population proliferation [GO:0008285]; negative regulation of collateral sprouting [GO:0048671]; negative regulation of protein-c…	Atg1/ULK1 kinase complex [GO:1990316]; autophagosome [GO:0005776]; autophagosome membrane [GO:0000421]; axon [GO:0030424]; cytoplasm [GO:0005737]; cytosol [GO:0005829]; endoplasmic reticulum membrane [GO:0005789]; mitochondrial outer membrane [GO:0005741]; omegasome membrane [GO:1903349]; phagophore assembly site [GO:0000407]; phagophore assembly site membrane [GO:0034045]; recycling endosome [GO…	TRUE	TRUE	FALSE	3	3	0.504229	0.594416	0.148473	3.7586	4.27554	3.6037	3.61928	3.6539	3.53657	3.86263	3.83284	3.68437	158	0	59	57	57	54	53	54	55	52	57	5	10	13	9	10	12	9	10	12	57	56
O95352	O95352	ATG7	Ubiquitin-like modifier-activating enzyme ATG7	sp|O95352|ATG7_HUMAN Ubiquitin-like modifier-activating enzyme ATG7 OS=Homo sapiens OX=9606 GN=ATG7 PE=1 SV=1	77.91	13	23.3	Atg12 activating enzyme activity [GO:0019778]; Atg8 activating enzyme activity [GO:0019779]; protein homodimerization activity [GO:0042803]	autophagosome assembly [GO:0000045]; autophagy [GO:0006914]; autophagy of mitochondrion [GO:0000422]; cellular response to hyperoxia [GO:0071455]; cellular response to nitrogen starvation [GO:0006995]; cellular response to starvation [GO:0009267]; defense response to virus [GO:0051607]; late nucleophagy [GO:0044805]; macroautophagy [GO:0016236]; piecemeal microautophagy of the nucleus [GO:0034727…	axoneme [GO:0005930]; cytoplasm [GO:0005737]; cytosol [GO:0005829]; extracellular region [GO:0005576]; ficolin-1-rich granule lumen [GO:1904813]; phagophore assembly site [GO:0000407]; secretory granule lumen [GO:0034774]	TRUE	TRUE	FALSE	3	3	1.58864e-07	2.72845e-06	1.16294	0.54352	1.24138	1.12224	1.01135	0.00486333	-0.123091	0.00438384	1.12499	-0.0379478	13	0	12	10	11	13	11	11	11	11	12	9	9	5	10	10	8	7	9	10	9	8
Q9BSB4	Q9BSB4	ATG101	Autophagy-related protein 101	sp|Q9BSB4|ATGA1_HUMAN Autophagy-related protein 101 OS=Homo sapiens OX=9606 GN=ATG101 PE=1 SV=1	24.99	7	40.4	identical protein binding [GO:0042802]; protein-containing complex binding [GO:0044877]	autophagosome assembly [GO:0000045]; negative regulation of cell population proliferation [GO:0008285]; positive regulation of autophagy [GO:0010508]; regulation of protein lipidation [GO:1903059]	Atg1/ULK1 kinase complex [GO:1990316]; cytosol [GO:0005829]; endoplasmic reticulum membrane [GO:0005789]; phagophore assembly site [GO:0000407]	TRUE	TRUE	FALSE	3	3	3.58649e-05	0.000175393	-1.14454	2.71662	2.60388	1.90854	1.92062	3.35773	3.09064	3.41829	2.14435	3.28889	12	0	6	5	5	5	6	6	5	5	5	4	3	3	3	3	4	4	2	4	6	6
Q96CV9	Q96CV9	OPTN	Optineurin	sp|Q96CV9|OPTN_HUMAN Optineurin OS=Homo sapiens OX=9606 GN=OPTN PE=1 SV=3	65.88	20	41.2	identical protein binding [GO:0042802]; K63-linked polyubiquitin modification-dependent protein binding [GO:0070530]; metal ion binding [GO:0046872]; polyubiquitin modification-dependent protein binding [GO:0031593]; protein-macromolecule adaptor activity [GO:0030674]	autophagy [GO:0006914]; cell death [GO:0008219]; cellular response to unfolded protein [GO:0034620]; defense response to Gram-negative bacterium [GO:0050829]; Golgi organization [GO:0007030]; Golgi ribbon formation [GO:0090161]; Golgi to plasma membrane protein transport [GO:0043001]; innate immune response [GO:0045087]; negative regulation of canonical NF-kappaB signal transduction [GO:0043124];…	autophagosome [GO:0005776]; cytoplasm [GO:0005737]; cytosol [GO:0005829]; Golgi apparatus [GO:0005794]; Golgi membrane [GO:0000139]; nucleoplasm [GO:0005654]; nucleus [GO:0005634]; perinuclear region of cytoplasm [GO:0048471]; recycling endosome membrane [GO:0055038]; trans-Golgi network [GO:0005802]	TRUE	TRUE	FALSE	3	3	0.0693767	0.112757	0.205324	1.18049	1.24637	1.3454	1.25769	0.995449	1.19458	1.04346	1.28315	1.07783	26	0	17	16	16	18	14	15	15	13	14	12	11	9	13	16	15	12	12	14	15	11
Q14596	Q14596	NBR1	Next to BRCA1 gene 1 protein	sp|Q14596|NBR1_HUMAN Next to BRCA1 gene 1 protein OS=Homo sapiens OX=9606 GN=NBR1 PE=1 SV=3	107.35	15	23.5	mitogen-activated protein kinase binding [GO:0051019]; ubiquitin binding [GO:0043130]; zinc ion binding [GO:0008270]	macroautophagy [GO:0016236]; negative regulation of osteoblast differentiation [GO:0045668]; regulation of bone mineralization [GO:0030500]; regulation of stress-activated MAPK cascade [GO:0032872]	autophagosome [GO:0005776]; cytosol [GO:0005829]; intracellular membrane-bounded organelle [GO:0043231]; late endosome [GO:0005770]; lysosome [GO:0005764]; M band [GO:0031430]; membrane [GO:0016020]; mitochondrial intermembrane space [GO:0005758]; nuclear body [GO:0016604]; nucleoplasm [GO:0005654]; peroxisomal membrane [GO:0005778]; phagophore assembly site [GO:0000407]; receptor complex [GO:004…	TRUE	TRUE	FALSE	3	3	0.445754	0.537223	0.154912	2.81071	3.21285	2.53017	2.92147	2.5346	2.58471	3.08044	2.88816	2.73325	19	0	12	12	11	10	7	9	10	8	9	2	3	3	6	3	5	6	5	3	12	12
Q9Y4P8	Q9Y4P8	WIPI2	WD repeat domain phosphoinositide-interacting protein 2	sp|Q9Y4P8|WIPI2_HUMAN WD repeat domain phosphoinositide-interacting protein 2 OS=Homo sapiens OX=9606 GN=WIPI2 PE=1 SV=1	49.38	8	27.5	phosphatidylinositol-3,5-bisphosphate binding [GO:0080025]; phosphatidylinositol-3-phosphate binding [GO:0032266]; phosphatidylinositol-5-phosphate binding [GO:0010314]	autophagosome assembly [GO:0000045]; autophagy of mitochondrion [GO:0000422]; cellular response to starvation [GO:0009267]; nucleophagy [GO:0044804]; protein localization to phagophore assembly site [GO:0034497]; xenophagy [GO:0098792]	cytosol [GO:0005829]; extrinsic component of membrane [GO:0019898]; nucleoplasm [GO:0005654]; phagophore assembly site [GO:0000407]; phagophore assembly site membrane [GO:0034045]; protein-containing complex [GO:0032991]	FALSE	TRUE	FALSE	3	3	0.0428729	0.0739312	0.249079	0.567612	0.42638	0.928815	0.721258	0.435218	0.425839	0.468159	0.692151	0.443072	14	0	7	6	7	7	7	6	6	7	7	6	7	7	8	7	7	7	7	7	7	7
Q96BY7	Q96BY7	ATG2B	Autophagy-related protein 2 homolog B	sp|Q96BY7|ATG2B_HUMAN Autophagy-related protein 2 homolog B OS=Homo sapiens OX=9606 GN=ATG2B PE=1 SV=5	232.62	28	18.2	lipid transfer activity [GO:0120013]; phosphatidylinositol-3-phosphate binding [GO:0032266]	autophagosome assembly [GO:0000045]; autophagy of mitochondrion [GO:0000422]; late nucleophagy [GO:0044805]; piecemeal microautophagy of the nucleus [GO:0034727]; reticulophagy [GO:0061709]	endoplasmic reticulum membrane [GO:0005789]; lipid droplet [GO:0005811]; phagophore assembly site [GO:0000407]; phagophore assembly site membrane [GO:0034045]	TRUE	TRUE	FALSE	3	3	0.061958	0.102116	0.290352	1.13613	1.4252	1.09135	1.32736	0.87583	1.00241	1.09461	1.2813	0.990952	30	0	23	19	26	23	17	20	18	16	19	12	11	9	15	11	12	13	20	17	19	18
P60520	P60520	GABARAPL2	Gamma-aminobutyric acid receptor-associated protein-like 2	sp|P60520|GBRL2_HUMAN Gamma-aminobutyric acid receptor-associated protein-like 2 OS=Homo sapiens OX=9606 GN=GABARAPL2 PE=1 SV=1	13.66	2	16.2	ATPase binding [GO:0051117]; beta-tubulin binding [GO:0048487]; GABA receptor binding [GO:0050811]; microtubule binding [GO:0008017]; phosphatidylethanolamine binding [GO:0008429]; SNARE binding [GO:0000149]; ubiquitin protein ligase binding [GO:0031625]	autophagosome assembly [GO:0000045]; autophagy [GO:0006914]; autophagy of mitochondrion [GO:0000422]; cellular response to nitrogen starvation [GO:0006995]; intra-Golgi vesicle-mediated transport [GO:0006891]; macroautophagy [GO:0016236]; negative regulation of proteasomal protein catabolic process [GO:1901799]; positive regulation of ATP-dependent activity [GO:0032781]; protein localization to e…	autophagosome [GO:0005776]; autophagosome membrane [GO:0000421]; cytoplasm [GO:0005737]; cytoplasmic vesicle [GO:0031410]; cytosol [GO:0005829]; endoplasmic reticulum membrane [GO:0005789]; Golgi apparatus [GO:0005794]; Golgi membrane [GO:0000139]	TRUE	TRUE	FALSE	3	3	0.8114	0.857975	0.0393097	2.567	2.51605	2.57487	2.66904	2.39619	2.69849	2.54735	2.58665	2.54734	2	0	2	2	2	2	1	2	2	2	2	0	0	1	2	2	0	0	0	0	2	2
Q13501	Q13501	SQSTM1	Sequestosome-1	sp|Q13501|SQSTM_HUMAN Sequestosome-1 OS=Homo sapiens OX=9606 GN=SQSTM1 PE=1 SV=1	47.66	15	54.5	enzyme binding [GO:0019899]; identical protein binding [GO:0042802]; ionotropic glutamate receptor binding [GO:0035255]; K63-linked polyubiquitin modification-dependent protein binding [GO:0070530]; protein kinase binding [GO:0019901]; protein kinase C binding [GO:0005080]; protein serine/threonine kinase activity [GO:0004674]; protein-containing complex binding [GO:0044877]; protein-macromolecul…	aggrephagy [GO:0035973]; apoptotic process [GO:0006915]; autophagy [GO:0006914]; autophagy of mitochondrion [GO:0000422]; brown fat cell proliferation [GO:0070342]; cell differentiation [GO:0030154]; cellular response to reactive oxygen species [GO:0034614]; endosomal transport [GO:0016197]; endosome organization [GO:0007032]; energy homeostasis [GO:0097009]; immune system process [GO:0002376]; i…	aggresome [GO:0016235]; amphisome [GO:0044753]; autolysosome [GO:0044754]; autophagosome [GO:0005776]; cytoplasm [GO:0005737]; cytosol [GO:0005829]; endoplasmic reticulum [GO:0005783]; extracellular exosome [GO:0070062]; inclusion body [GO:0016234]; intracellular membrane-bounded organelle [GO:0043231]; late endosome [GO:0005770]; Lewy body [GO:0097413]; mitochondrion [GO:0005739]; nucleoplasm [G…	TRUE	TRUE	FALSE	3	3	7.79763e-05	0.000335104	-0.848315	1.58501	1.2703	1.02474	1.18753	2.05452	1.88726	2.08572	1.16085	2.00917	26	0	14	13	15	12	12	12	13	14	12	11	6	9	10	10	10	11	13	13	15	15
Q7Z3C6	Q7Z3C6	ATG9A	Autophagy-related protein 9A	sp|Q7Z3C6|ATG9A_HUMAN Autophagy-related protein 9A OS=Homo sapiens OX=9606 GN=ATG9A PE=1 SV=3	94.39	14	21.7	phospholipid scramblase activity [GO:0017128]	autophagosome assembly [GO:0000045]; autophagy of mitochondrion [GO:0000422]; bone morphogenesis [GO:0060349]; late nucleophagy [GO:0044805]; programmed necrotic cell death [GO:0097300]; protein localization to phagophore assembly site [GO:0034497]	autophagosome [GO:0005776]; endoplasmic reticulum membrane [GO:0005789]; endosome [GO:0005768]; Golgi apparatus [GO:0005794]; Golgi membrane [GO:0000139]; intracellular membrane-bounded organelle [GO:0043231]; late endosome [GO:0005770]; late endosome membrane [GO:0031902]; membrane [GO:0016020]; mitochondrial membrane [GO:0031966]; mitochondrion [GO:0005739]; phagophore assembly site [GO:0000407…	TRUE	TRUE	FALSE	3	3	3.09532e-06	2.45454e-05	-1.25593	1.49615	0.986362	0.651599	0.966586	1.91227	2.10693	2.35313	0.868182	2.12411	15	0	12	11	11	12	9	10	10	10	10	9	8	6	10	10	9	8	11	9	14	13
Q2TAZ0	Q2TAZ0	ATG2A	Autophagy-related protein 2 homolog A	sp|Q2TAZ0|ATG2A_HUMAN Autophagy-related protein 2 homolog A OS=Homo sapiens OX=9606 GN=ATG2A PE=1 SV=3	212.73	9	5.3	lipid transfer activity [GO:0120013]; phosphatidylinositol-3-phosphate binding [GO:0032266]	autophagosome assembly [GO:0000045]; autophagy of mitochondrion [GO:0000422]; late nucleophagy [GO:0044805]; piecemeal microautophagy of the nucleus [GO:0034727]; positive regulation of autophagosome assembly [GO:2000786]; reticulophagy [GO:0061709]	endoplasmic reticulum membrane [GO:0005789]; lipid droplet [GO:0005811]; organelle membrane contact site [GO:0044232]; phagophore assembly site [GO:0000407]; phagophore assembly site membrane [GO:0034045]	TRUE	TRUE	FALSE	3	3	0.016613	0.032519	0.610581	1.01419	1.40642	1.01769	1.53432	0.816355	0.454432	0.855901	1.31948	0.708896	9	0	5	5	6	8	6	6	4	3	4	3	0	1	3	2	0	0	2	3	5	5
Q92769	Q92769	HDAC2	Histone deacetylase 2	sp|Q92769|HDAC2_HUMAN Histone deacetylase 2 OS=Homo sapiens OX=9606 GN=HDAC2 PE=1 SV=2	55.33	19	49.6	chromatin binding [GO:0003682]; enzyme binding [GO:0019899]; heat shock protein binding [GO:0031072]; histone binding [GO:0042393]; histone deacetylase activity [GO:0004407]; histone deacetylase binding [GO:0042826]; histone decrotonylase activity [GO:0160009]; NF-kappaB binding [GO:0051059]; promoter-specific chromatin binding [GO:1990841]; protein de-2-hydroxyisobutyrylase activity [GO:0160010]…	behavioral response to ethanol [GO:0048149]; cardiac muscle hypertrophy [GO:0003300]; cellular response to dopamine [GO:1903351]; cellular response to heat [GO:0034605]; cellular response to hydrogen peroxide [GO:0070301]; cellular response to retinoic acid [GO:0071300]; cellular response to transforming growth factor beta stimulus [GO:0071560]; chromatin remodeling [GO:0006338]; circadian regula…	chromatin [GO:0000785]; chromosome, telomeric region [GO:0000781]; cytoplasm [GO:0005737]; ESC/E(Z) complex [GO:0035098]; histone deacetylase complex [GO:0000118]; nucleoplasm [GO:0005654]; nucleus [GO:0005634]; NuRD complex [GO:0016581]; protein-containing complex [GO:0032991]; Sin3 complex [GO:0016580]	FALSE	TRUE	FALSE	3	3	0.00100988	0.00290219	0.790854	-2.04525	-1.62608	-1.89415	-1.42923	-2.10556	-2.5691	-2.64736	-1.64982	-2.44067	32	0	16	12	16	13	12	12	15	12	13	17	18	17	18	16	16	18	15	16	14	12
Q92793	Q92793	CREBBP	CREB-binding protein	sp|Q92793|CBP_HUMAN CREB-binding protein OS=Homo sapiens OX=9606 GN=CREBBP PE=1 SV=3	265.18	38	19.2	acetyltransferase activity [GO:0016407]; chromatin binding [GO:0003682]; chromatin DNA binding [GO:0031490]; damaged DNA binding [GO:0003684]; DNA-binding transcription factor binding [GO:0140297]; histone acetyltransferase activity [GO:0004402]; MRF binding [GO:0043426]; p53 binding [GO:0002039]; peptide N-acetyltransferase activity [GO:0034212]; peptide-lysine-N-acetyltransferase activity [GO:0…	cellular response to nutrient levels [GO:0031669]; cellular response to UV [GO:0034644]; embryonic digit morphogenesis [GO:0042733]; homeostatic process [GO:0042592]; N-terminal peptidyl-lysine acetylation [GO:0018076]; negative regulation of transcription by RNA polymerase I [GO:0016479]; negative regulation of transcription by RNA polymerase II [GO:0000122]; non-canonical NF-kappaB signal trans…	chromatin [GO:0000785]; cytoplasm [GO:0005737]; cytosol [GO:0005829]; histone acetyltransferase complex [GO:0000123]; nuclear body [GO:0016604]; nucleoplasm [GO:0005654]; nucleus [GO:0005634]; transcription regulator complex [GO:0005667]	FALSE	TRUE	FALSE	3	3	0.0134435	0.0271353	0.360013	-2.44844	-2.20263	-2.39671	-2.20596	-2.79362	-2.59621	-2.49552	-2.26844	-2.62845	44	0	21	14	19	18	16	16	18	17	17	33	35	36	34	37	35	36	34	35	18	18
Q92802	Q92802	N4BP2L2	NEDD4-binding protein 2-like 2	sp|Q92802|N42L2_HUMAN NEDD4-binding protein 2-like 2 OS=Homo sapiens OX=9606 GN=N4BP2L2 PE=1 SV=1	67.42	6	11.7	enzyme binding [GO:0019899]; transcription corepressor activity [GO:0003714]	blastocyst development [GO:0001824]; negative regulation of hematopoietic stem cell differentiation [GO:1902037]; negative regulation of transcription by RNA polymerase II [GO:0000122]; positive regulation of hematopoietic stem cell proliferation [GO:1902035]	extracellular exosome [GO:0070062]; nucleus [GO:0005634]; transcription repressor complex [GO:0017053]	FALSE	TRUE	FALSE	3	3	0.594058	0.674561	-0.0948045	-0.38173	-0.349919	-0.538571	-0.398908	-0.428702	-0.464762	-0.10952	-0.429133	-0.334328	6	0	6	6	6	6	4	4	5	6	5	6	5	6	5	5	5	5	5	5	5	5
Q92800	Q92800	EZH1	Histone-lysine N-methyltransferase EZH1	sp|Q92800|EZH1_HUMAN Histone-lysine N-methyltransferase EZH1 OS=Homo sapiens OX=9606 GN=EZH1 PE=1 SV=2	85.22	1	2.3	chromatin binding [GO:0003682]; histone H3K27 methyltransferase activity [GO:0046976]; histone H3K27 trimethyltransferase activity [GO:0140951]; transcription corepressor activity [GO:0003714]	anatomical structure morphogenesis [GO:0009653]; chromatin remodeling [GO:0006338]; heterochromatin formation [GO:0031507]; hippocampus development [GO:0021766]; methylation [GO:0032259]; negative regulation of transcription by RNA polymerase II [GO:0000122]; positive regulation of transcription by RNA polymerase II [GO:0045944]; subtelomeric heterochromatin formation [GO:0031509]	chromosome, telomeric region [GO:0000781]; ESC/E(Z) complex [GO:0035098]; heterochromatin [GO:0000792]; nucleoplasm [GO:0005654]; nucleus [GO:0005634]	FALSE	FALSE	FALSE	0	0													1	0.000550888	0	0	0	0	0	0	0	0	0	1	1	0	1	0	0	1	0	0	0	0
Q92797	Q92797	SYMPK	Symplekin	sp|Q92797|SYMPK_HUMAN Symplekin OS=Homo sapiens OX=9606 GN=SYMPK PE=1 SV=2	141.06	14	15.7		cell adhesion [GO:0007155]; mRNA polyadenylation [GO:0006378]; negative regulation of protein binding [GO:0032091]	bicellular tight junction [GO:0005923]; cytoplasm [GO:0005737]; cytoskeleton [GO:0005856]; cytosol [GO:0005829]; mRNA cleavage and polyadenylation specificity factor complex [GO:0005847]; nuclear body [GO:0016604]; nuclear stress granule [GO:0097165]; nucleoplasm [GO:0005654]; plasma membrane [GO:0005886]	FALSE	TRUE	FALSE	3	3	0.118748	0.177675	0.323955	-1.01912	-0.59254	-0.997703	-0.981185	-1.3956	-1.12496	-1.02273	-0.857143	-1.1811	14	0	11	7	8	11	6	8	6	5	7	12	12	12	13	13	11	10	12	12	9	6
Q92747	Q92747	ARPC1A	Actin-related protein 2/3 complex subunit 1A	sp|Q92747|ARC1A_HUMAN Actin-related protein 2/3 complex subunit 1A OS=Homo sapiens OX=9606 GN=ARPC1A PE=1 SV=2	41.54	9	28.1	actin binding [GO:0003779]; actin filament binding [GO:0051015]	actin cytoskeleton organization [GO:0030036]; Arp2/3 complex-mediated actin nucleation [GO:0034314]	actin cytoskeleton [GO:0015629]; Arp2/3 protein complex [GO:0005885]; cytosol [GO:0005829]; extracellular exosome [GO:0070062]; muscle cell projection membrane [GO:0036195]; nucleus [GO:0005634]; site of double-strand break [GO:0035861]	FALSE	TRUE	FALSE	3	3	0.250741	0.332933	0.257571	0.803228	0.883637	1.13614	0.776258	0.947501	0.862972	0.212853	0.932013	0.674442	9	0	7	7	6	8	8	7	8	9	9	6	5	5	7	6	6	6	6	6	6	7
Q92796	Q92796	DLG3	Disks large homolog 3	sp|Q92796|DLG3_HUMAN Disks large homolog 3 OS=Homo sapiens OX=9606 GN=DLG3 PE=1 SV=2	90.26	6	10.4	kinase binding [GO:0019900]; phosphatase binding [GO:0019902]; ubiquitin protein ligase binding [GO:0031625]	cell-cell adhesion [GO:0098609]; chemical synaptic transmission [GO:0007268]; establishment of planar polarity [GO:0001736]; establishment or maintenance of epithelial cell apical/basal polarity [GO:0045197]; negative regulation of cell population proliferation [GO:0008285]; positive regulation of protein tyrosine kinase activity [GO:0061098]; receptor clustering [GO:0043113]; receptor localizati…	adherens junction [GO:0005912]; AMPA glutamate receptor complex [GO:0032281]; basolateral plasma membrane [GO:0016323]; bicellular tight junction [GO:0005923]; cytosol [GO:0005829]; extracellular space [GO:0005615]; glutamatergic synapse [GO:0098978]; neuromuscular junction [GO:0031594]; neuron projection [GO:0043005]; plasma membrane [GO:0005886]; postsynaptic density membrane [GO:0098839]	FALSE	TRUE	FALSE	3	2	0.15906	0.227506	0.769774	-1.65004	-1.05516	-1.17998	-1.56031	-1.00665	-1.39013	-3.70799	-1.26515	-2.03492	8	0	3	4	3	5	3	4	5	2	2	6	6	5	6	6	6	5	6	5	4	5
Q92794	Q92794	KAT6A	Histone acetyltransferase KAT6A	sp|Q92794|KAT6A_HUMAN Histone acetyltransferase KAT6A OS=Homo sapiens OX=9606 GN=KAT6A PE=1 SV=2	224.89	27	17.3	acetyltransferase activity [GO:0016407]; DNA binding [GO:0003677]; DNA-binding transcription factor binding [GO:0140297]; histone acetyltransferase activity [GO:0004402]; histone H3K14 acetyltransferase activity [GO:0036408]; histone H4K12 acetyltransferase activity [GO:0043997]; histone H4K16 acetyltransferase activity [GO:0046972]; histone H4K5 acetyltransferase activity [GO:0043995]; histone H…	cellular senescence [GO:0090398]; chromosome organization [GO:0051276]; myeloid cell differentiation [GO:0030099]; negative regulation of DNA-templated transcription [GO:0045892]; nucleosome assembly [GO:0006334]; positive regulation of DNA-templated transcription [GO:0045893]; positive regulation of gene expression [GO:0010628]; positive regulation of transcription by RNA polymerase II [GO:00459…	cytosol [GO:0005829]; MOZ/MORF histone acetyltransferase complex [GO:0070776]; nuclear speck [GO:0016607]; nucleolus [GO:0005730]; nucleoplasm [GO:0005654]; nucleosome [GO:0000786]; nucleus [GO:0005634]; PML body [GO:0016605]	FALSE	TRUE	FALSE	3	3	0.0021459	0.00554752	-0.508876	-2.11835	-2.20526	-2.4786	-2.43451	-2.22387	-1.75273	-1.61514	-2.37279	-1.86391	34	0	16	15	15	13	8	11	13	10	12	25	27	24	24	24	25	27	26	26	15	19
Q92785	Q92785	DPF2	Zinc finger protein ubi-d4	sp|Q92785|REQU_HUMAN Zinc finger protein ubi-d4 OS=Homo sapiens OX=9606 GN=DPF2 PE=1 SV=2	44.13	16	45.8	H3K9me3 modified histone binding [GO:0062072]; lysine-acetylated histone binding [GO:0070577]; metal ion binding [GO:0046872]; transcription corepressor activity [GO:0003714]	apoptotic process [GO:0006915]; apoptotic signaling pathway [GO:0097190]; chromatin remodeling [GO:0006338]; negative regulation of myeloid progenitor cell differentiation [GO:1905454]; negative regulation of transcription by RNA polymerase II [GO:0000122]; nervous system development [GO:0007399]; positive regulation of double-strand break repair [GO:2000781]; positive regulation of stem cell pop…	centrosome [GO:0005813]; chromatin [GO:0000785]; cytosol [GO:0005829]; intracellular membrane-bounded organelle [GO:0043231]; nBAF complex [GO:0071565]; nucleoplasm [GO:0005654]; nucleus [GO:0005634]; SWI/SNF complex [GO:0016514]	FALSE	TRUE	FALSE	3	3	4.28911e-07	5.43011e-06	1.35456	-2.89527	-2.20533	-2.36233	-2.08631	-3.44628	-3.56366	-3.70771	-2.21799	-3.57255	21	0	11	11	11	10	11	11	12	11	11	16	16	15	16	16	15	15	15	15	9	11
Q92791	Q92791	P3H4	Endoplasmic reticulum protein SC65	sp|Q92791|SC65_HUMAN Endoplasmic reticulum protein SC65 OS=Homo sapiens OX=9606 GN=P3H4 PE=1 SV=1	50.35	2	4.3		bone remodeling [GO:0046849]; collagen biosynthetic process [GO:0032964]; collagen fibril organization [GO:0030199]; peptidyl-lysine hydroxylation [GO:0017185]; synaptonemal complex assembly [GO:0007130]	catalytic complex [GO:1902494]; condensed nuclear chromosome [GO:0000794]; endoplasmic reticulum [GO:0005783]; intracellular membrane-bounded organelle [GO:0043231]; nucleolus [GO:0005730]; synaptonemal complex [GO:0000795]	FALSE	TRUE	FALSE	0	3	0.00289022	0.00719867	-1.78326	-0.494753	-0.927027	-1.36766	-1.86446	0.259709	0.24019	0.690733	-1.38638	0.396877	2	0	0	0	0	0	0	0	0	0	0	0	0	0	0	0	0	0	0	0	2	1
Q92771	Q92771;Q96FC9	DDX12P	Putative ATP-dependent RNA helicase DDX12	sp|Q92771|DDX12_HUMAN Putative ATP-dependent RNA helicase DDX12 OS=Homo sapiens OX=9606 GN=DDX12P PE=5 SV=3	105.94	6	5.5	ATP binding [GO:0005524]; ATP hydrolysis activity [GO:0016887]; DNA binding [GO:0003677]; DNA helicase activity [GO:0003678]; RNA binding [GO:0003723]; RNA helicase activity [GO:0003724]	DNA duplex unwinding [GO:0032508]; establishment of sister chromatid cohesion [GO:0034085]; nucleobase-containing compound metabolic process [GO:0006139]	nucleus [GO:0005634]	FALSE	TRUE	FALSE	3	3	0.010327	0.0215957	0.365445	-0.299102	0.0584784	-0.324205	-0.0834121	-0.536424	-0.344399	-0.564649	-0.11638	-0.481824	6	0	5	4	6	5	3	6	5	6	6	5	4	5	5	5	5	4	5	5	5	5
Q92784	Q92784	DPF3	Zinc finger protein DPF3	sp|Q92784|DPF3_HUMAN Zinc finger protein DPF3 OS=Homo sapiens OX=9606 GN=DPF3 PE=1 SV=3	43.06	6	14.3	zinc ion binding [GO:0008270]	chromatin remodeling [GO:0006338]; muscle organ development [GO:0007517]; nervous system development [GO:0007399]; positive regulation of cell differentiation [GO:0045597]; positive regulation of double-strand break repair [GO:2000781]; positive regulation of myoblast differentiation [GO:0045663]; regulation of G0 to G1 transition [GO:0070316]; regulation of G1/S transition of mitotic cell cycle …	brahma complex [GO:0035060]; chromatin [GO:0000785]; nBAF complex [GO:0071565]; nucleoplasm [GO:0005654]; SWI/SNF complex [GO:0016514]	FALSE	TRUE	FALSE	3	1	0.0336143	0.0600989	2.55308	-3.94423	-2.65403	-2.65215	-2.6969	-7.40794	-4.34712	-3.90726	-2.66769	-5.22077	6	0	3	3	3	1	2	1	0	0	4	6	6	6	5	6	4	5	6	5	0	0
Q92783	Q92783	STAM	Signal transducing adapter molecule 1	sp|Q92783|STAM1_HUMAN Signal transducing adapter molecule 1 OS=Homo sapiens OX=9606 GN=STAM PE=1 SV=3	59.14	19	48	phosphatidylinositol binding [GO:0035091]; ubiquitin binding [GO:0043130]; ubiquitin-like protein ligase binding [GO:0044389]	macroautophagy [GO:0016236]; membrane fission [GO:0090148]; multivesicular body assembly [GO:0036258]; positive regulation of exosomal secretion [GO:1903543]; protein transport to vacuole involved in ubiquitin-dependent protein catabolic process via the multivesicular body sorting pathway [GO:0043328]; regulation of extracellular exosome assembly [GO:1903551]; signal transduction [GO:0007165]	cytosol [GO:0005829]; early endosome membrane [GO:0031901]; ESCRT-0 complex [GO:0033565]; intracellular membrane-bounded organelle [GO:0043231]	FALSE	TRUE	FALSE	3	3	0.00119429	0.00335712	-0.531439	-0.0587542	-0.315494	-0.0997454	-0.558182	0.321643	0.217904	0.0813498	-0.324474	0.206966	39	0	17	17	16	18	18	18	18	17	17	17	16	16	17	16	17	16	17	17	18	18
Q92782	Q92782	DPF1	Zinc finger protein neuro-d4	sp|Q92782|DPF1_HUMAN Zinc finger protein neuro-d4 OS=Homo sapiens OX=9606 GN=DPF1 PE=1 SV=3	44.1	7	24	metal ion binding [GO:0046872]; sequence-specific double-stranded DNA binding [GO:1990837]	apoptotic process [GO:0006915]; chromatin remodeling [GO:0006338]; nervous system development [GO:0007399]; positive regulation of cell differentiation [GO:0045597]; positive regulation of double-strand break repair [GO:2000781]; regulation of G0 to G1 transition [GO:0070316]; regulation of G1/S transition of mitotic cell cycle [GO:2000045]; regulation of mitotic metaphase/anaphase transition [GO…	chromatin [GO:0000785]; cytoplasm [GO:0005737]; nBAF complex [GO:0071565]	FALSE	TRUE	FALSE	3	2	8.31079e-06	5.35339e-05	1.89317	-3.13836	-2.07193	-2.34228	-2.16113	-4.33342	-3.45246	-4.46897	-2.19178	-4.08495	9	0	3	3	4	3	3	3	3	2	3	7	7	6	7	7	7	7	7	7	2	1
Q92750	Q92750	TAF4B	Transcription initiation factor TFIID subunit 4B	sp|Q92750|TAF4B_HUMAN Transcription initiation factor TFIID subunit 4B OS=Homo sapiens OX=9606 GN=TAF4B PE=1 SV=2	91.03	2	2.6	DNA binding [GO:0003677]; NF-kappaB binding [GO:0051059]; protein heterodimerization activity [GO:0046982]; RNA polymerase II general transcription initiation factor activity [GO:0016251]	mRNA transcription by RNA polymerase II [GO:0042789]; oogenesis [GO:0048477]; positive regulation of transcription initiation by RNA polymerase II [GO:0060261]; RNA polymerase II preinitiation complex assembly [GO:0051123]; spermatogenesis [GO:0007283]; transcription initiation at RNA polymerase II promoter [GO:0006367]	cytoplasm [GO:0005737]; fibrillar center [GO:0001650]; nucleoplasm [GO:0005654]; nucleus [GO:0005634]; transcription factor TFIID complex [GO:0005669]	FALSE	TRUE	FALSE	3	3	0.399044	0.491627	-0.372456	-0.532635	-0.910931	-0.839493	-0.406163	-0.710861	-0.0231085	-0.305251	-0.718863	-0.346407	2	0	1	1	2	0	0	0	0	1	0	2	2	1	2	2	2	2	1	0	1	2
Q92759	Q92759	GTF2H4	General transcription factor IIH subunit 4	sp|Q92759|TF2H4_HUMAN General transcription factor IIH subunit 4 OS=Homo sapiens OX=9606 GN=GTF2H4 PE=1 SV=1	52.15	4	10.2	ATPase activator activity [GO:0001671]; double-stranded DNA binding [GO:0003690]; RNA polymerase II general transcription initiation factor activity [GO:0016251]	DNA repair [GO:0006281]; nucleotide-excision repair [GO:0006289]; transcription by RNA polymerase II [GO:0006366]	core TFIIH complex portion of holo TFIIH complex [GO:0000438]; nuclear speck [GO:0016607]; nucleoplasm [GO:0005654]; nucleus [GO:0005634]; transcription factor TFIID complex [GO:0005669]; transcription factor TFIIH core complex [GO:0000439]; transcription factor TFIIH holo complex [GO:0005675]	FALSE	TRUE	FALSE	3	1	0.00119405	0.00335712	3.47068	-2.75473	-0.823244	-1.19207	-1.04284	-2.25277	-6.05479	-5.16264	-1.01939	-4.49007	4	0.000143575	3	2	3	3	3	2	3	2	3	3	3	4	3	3	3	4	3	3	1	0
Q92777	Q92777	SYN2	Synapsin-2	sp|Q92777|SYN2_HUMAN Synapsin-2 OS=Homo sapiens OX=9606 GN=SYN2 PE=1 SV=4	62.96	2	4.6	ATP binding [GO:0005524]; identical protein binding [GO:0042802]	calcium-ion regulated exocytosis [GO:0017156]; chemical synaptic transmission [GO:0007268]; neurotransmitter secretion [GO:0007269]; synaptic vesicle clustering [GO:0097091]	glutamatergic synapse [GO:0098978]; plasma membrane [GO:0005886]; postsynaptic density [GO:0014069]; Schaffer collateral - CA1 synapse [GO:0098685]; SNARE complex [GO:0031201]; synapse [GO:0045202]; synaptic vesicle membrane [GO:0030672]	FALSE	TRUE	FALSE	3	2	0.883591	0.913973	0.1287	1.08993	1.39184	1.07548	0.995511	1.12757	1.38701	0.56215	1.15428	1.02558	2	0	1	1	1	1	2	0	1	0	1	0	1	0	1	1	1	1	1	1	1	2
Q92766	Q92766	RREB1	Ras-responsive element-binding protein 1	sp|Q92766|RREB1_HUMAN Ras-responsive element-binding protein 1 OS=Homo sapiens OX=9606 GN=RREB1 PE=1 SV=3	181.31	12	9	DNA-binding transcription activator activity, RNA polymerase II-specific [GO:0001228]; metal ion binding [GO:0046872]; RNA polymerase II cis-regulatory region sequence-specific DNA binding [GO:0000978]; RNA polymerase II transcription regulatory region sequence-specific DNA binding [GO:0000977]	negative regulation of transcription by RNA polymerase II [GO:0000122]; positive regulation of brown fat cell differentiation [GO:0090336]; positive regulation of DNA-templated transcription [GO:0045893]; positive regulation of epithelial cell migration [GO:0010634]; positive regulation of lamellipodium morphogenesis [GO:2000394]; positive regulation of mammary gland epithelial cell proliferation…	cytoplasm [GO:0005737]; extracellular exosome [GO:0070062]; fibrillar center [GO:0001650]; nuclear body [GO:0016604]; nuclear speck [GO:0016607]; nucleus [GO:0005634]	FALSE	TRUE	FALSE	3	3	0.742366	0.800862	-0.231794	-0.874136	-0.89208	-1.29985	-0.778172	0.0286478	-1.15144	-1.15192	-0.990033	-0.758239	13	0	8	6	8	4	6	4	12	4	3	9	9	8	9	9	9	9	9	6	10	8
Q92804	Q92804	TAF15	TATA-binding protein-associated factor 2N	sp|Q92804|RBP56_HUMAN TATA-binding protein-associated factor 2N OS=Homo sapiens OX=9606 GN=TAF15 PE=1 SV=1	61.79	17	26.2	DNA binding [GO:0003677]; metal ion binding [GO:0046872]; mRNA 3'-UTR binding [GO:0003730]; RNA binding [GO:0003723]; transcription coregulator activity [GO:0003712]	mRNA stabilization [GO:0048255]; positive regulation of DNA-templated transcription [GO:0045893]; RNA splicing [GO:0008380]	cytoplasm [GO:0005737]; nucleoplasm [GO:0005654]; nucleus [GO:0005634]	FALSE	TRUE	FALSE	3	3	2.75203e-05	0.000139906	1.43521	-1.81731	-1.27357	-1.00757	-1.01798	-2.01672	-2.7042	-2.88383	-1.09971	-2.53492	29	0	16	17	15	17	16	16	17	16	16	16	16	16	17	15	17	16	17	16	16	15
A0A0B4J2A2	A0A0B4J2A2	PPIAL4C	Peptidyl-prolyl cis-trans isomerase A-like 4C	sp|A0A0B4J2A2|PAL4C_HUMAN Peptidyl-prolyl cis-trans isomerase A-like 4C OS=Homo sapiens OX=9606 GN=PPIAL4C PE=2 SV=1	18.14	4	34.1	cyclosporin A binding [GO:0016018]; peptidyl-prolyl cis-trans isomerase activity [GO:0003755]	protein folding [GO:0006457]	cytoplasm [GO:0005737]	FALSE	TRUE	FALSE	3	3	0.721538	0.781478	0.113645	-0.231456	-0.391849	-0.284676	0.152624	0.584452	-0.563324	-0.885963	-0.174634	-0.288278	5	0	3	3	3	3	3	2	3	3	3	3	3	2	3	3	3	3	3	2	2	3
Q92820	Q92820	GGH	Gamma-glutamyl hydrolase	sp|Q92820|GGH_HUMAN Gamma-glutamyl hydrolase OS=Homo sapiens OX=9606 GN=GGH PE=1 SV=2	35.94	2	9.4	exopeptidase activity [GO:0008238]; gamma-glutamyl-peptidase activity [GO:0034722]; omega peptidase activity [GO:0008242]	tetrahydrofolylpolyglutamate metabolic process [GO:0046900]	azurophil granule lumen [GO:0035578]; extracellular exosome [GO:0070062]; extracellular region [GO:0005576]; extracellular space [GO:0005615]; melanosome [GO:0042470]; nucleus [GO:0005634]; specific granule lumen [GO:0035580]; tertiary granule lumen [GO:1904724]; vacuole [GO:0005773]	FALSE	TRUE	FALSE	0	2	0.142574	0.207333	-0.743407	-1.02773	-1.78879	-0.455129	-1.95439	-0.460354	-0.380567	-1.12717	-1.39944	-0.656031	2	0	0	0	0	0	0	0	0	0	0	2	1	2	0	0	1	2	0	0	1	2
Q92888	Q92888	ARHGEF1	Rho guanine nucleotide exchange factor 1	sp|Q92888|ARHG1_HUMAN Rho guanine nucleotide exchange factor 1 OS=Homo sapiens OX=9606 GN=ARHGEF1 PE=1 SV=2	102.37	8	10.6	G protein-coupled receptor binding [GO:0001664]; GTPase activator activity [GO:0005096]; guanyl-nucleotide exchange factor activity [GO:0005085]; RNA binding [GO:0003723]	G protein-coupled receptor signaling pathway [GO:0007186]; regulation of small GTPase mediated signal transduction [GO:0051056]; Rho protein signal transduction [GO:0007266]	cytoplasm [GO:0005737]; cytosol [GO:0005829]; plasma membrane [GO:0005886]	TRUE	TRUE	FALSE	3	3	6.86507e-05	0.000300542	0.515478	0.981419	1.31985	1.07012	1.32751	0.753607	0.715093	0.702341	1.23916	0.72368	11	0	7	6	6	6	4	5	5	8	6	6	5	7	8	7	7	6	6	8	6	6
Q92930	Q92930	RAB8B	Ras-related protein Rab-8B	sp|Q92930|RAB8B_HUMAN Ras-related protein Rab-8B OS=Homo sapiens OX=9606 GN=RAB8B PE=1 SV=2	23.57	3	19.3	GDP binding [GO:0019003]; GTP binding [GO:0005525]; GTPase activity [GO:0003924]; signaling receptor binding [GO:0005102]; TPR domain binding [GO:0030911]	antigen processing and presentation [GO:0019882]; cell-substrate junction organization [GO:0150115]; endocytic recycling [GO:0032456]; Golgi vesicle fusion to target membrane [GO:0048210]; positive regulation of cell projection organization [GO:0031346]; positive regulation of corticotropin secretion [GO:0051461]; protein import into peroxisome membrane [GO:0045046]; protein localization to plasm…	cell tip [GO:0051286]; endosome [GO:0005768]; extracellular exosome [GO:0070062]; perinuclear region of cytoplasm [GO:0048471]; peroxisomal membrane [GO:0005778]; phagocytic vesicle [GO:0045335]; phagocytic vesicle membrane [GO:0030670]; plasma membrane [GO:0005886]; recycling endosome membrane [GO:0055038]; synaptic vesicle [GO:0008021]; trans-Golgi network transport vesicle [GO:0030140]	FALSE	TRUE	FALSE	3	3	6.40214e-06	4.36794e-05	-0.813516	0.580038	0.0666469	0.19387	0.259323	1.00213	1.03385	0.924414	0.17328	0.986796	4	0	3	3	3	3	3	3	3	3	3	3	3	3	3	3	3	3	3	3	3	3
Q92925	Q92925	SMARCD2	SWI/SNF-related matrix-associated actin-dependent regulator of chromatin subfamily D member 2	sp|Q92925|SMRD2_HUMAN SWI/SNF-related matrix-associated actin-dependent regulator of chromatin subfamily D member 2 OS=Homo sapiens OX=9606 GN=SMARCD2 PE=1 SV=3	58.88	14	31.3	transcription coactivator activity [GO:0003713]; transcription coregulator activity [GO:0003712]	chromatin remodeling [GO:0006338]; nucleosome disassembly [GO:0006337]; positive regulation of cell differentiation [GO:0045597]; positive regulation of double-strand break repair [GO:2000781]; positive regulation of myoblast differentiation [GO:0045663]; positive regulation of T cell differentiation [GO:0045582]; regulation of G0 to G1 transition [GO:0070316]; regulation of G1/S transition of mi…	bBAF complex [GO:0140092]; brahma complex [GO:0035060]; chromatin [GO:0000785]; kinetochore [GO:0000776]; nuclear matrix [GO:0016363]; nucleoplasm [GO:0005654]; nucleus [GO:0005634]; protein-containing complex [GO:0032991]; RSC-type complex [GO:0016586]; SWI/SNF complex [GO:0016514]	FALSE	TRUE	FALSE	3	3	0.00577811	0.0130485	0.456597	-2.58562	-2.32364	-2.53392	-2.21442	-2.9175	-2.64848	-2.87579	-2.35733	-2.81392	17	0	11	10	10	11	9	7	12	8	9	13	14	13	13	13	12	12	14	13	10	7
Q92922	Q92922	SMARCC1	SWI/SNF complex subunit SMARCC1	sp|Q92922|SMRC1_HUMAN SWI/SNF complex subunit SMARCC1 OS=Homo sapiens OX=9606 GN=SMARCC1 PE=1 SV=3	122.79	47	39.9	chromatin binding [GO:0003682]; histone binding [GO:0042393]; transcription coactivator activity [GO:0003713]	animal organ morphogenesis [GO:0009887]; chromatin remodeling [GO:0006338]; insulin receptor signaling pathway [GO:0008286]; negative regulation of cell differentiation [GO:0045596]; negative regulation of proteasomal ubiquitin-dependent protein catabolic process [GO:0032435]; nervous system development [GO:0007399]; nucleosome disassembly [GO:0006337]; positive regulation of cell differentiation…	brahma complex [GO:0035060]; chromatin [GO:0000785]; cytoplasm [GO:0005737]; GBAF complex [GO:0140288]; kinetochore [GO:0000776]; male germ cell nucleus [GO:0001673]; nBAF complex [GO:0071565]; npBAF complex [GO:0071564]; nuclear matrix [GO:0016363]; nucleoplasm [GO:0005654]; nucleus [GO:0005634]; protein-containing complex [GO:0032991]; RSC-type complex [GO:0016586]; SWI/SNF complex [GO:0016514]…	FALSE	TRUE	FALSE	3	3	9.98135e-05	0.000411684	0.725967	-2.6251	-2.30863	-2.38097	-2.09675	-3.00874	-2.96505	-2.99047	-2.26212	-2.98808	68	0	31	29	31	24	25	26	28	26	24	45	43	41	42	41	39	45	39	42	27	25
Q92917	Q92917	GPKOW	G-patch domain and KOW motifs-containing protein	sp|Q92917|GPKOW_HUMAN G-patch domain and KOW motifs-containing protein OS=Homo sapiens OX=9606 GN=GPKOW PE=1 SV=2	52.2	19	54	RNA binding [GO:0003723]	mRNA splicing, via spliceosome [GO:0000398]	nucleoplasm [GO:0005654]; nucleus [GO:0005634]; spliceosomal complex [GO:0005681]	FALSE	TRUE	FALSE	3	3	0.000632021	0.00195414	0.567263	-2.08891	-1.84082	-1.74449	-1.83054	-2.15069	-2.37412	-2.59282	-1.80528	-2.37254	20	0	13	15	17	16	15	14	12	12	15	19	19	19	19	19	19	19	18	19	12	12
Q92908	Q92908	GATA6	Transcription factor GATA-6	sp|Q92908|GATA6_HUMAN Transcription factor GATA-6 OS=Homo sapiens OX=9606 GN=GATA6 PE=1 SV=2	59.99	7	22.4	chromatin binding [GO:0003682]; DNA-binding transcription factor activity [GO:0003700]; DNA-binding transcription factor activity, RNA polymerase II-specific [GO:0000981]; DNA-binding transcription factor binding [GO:0140297]; NFAT protein binding [GO:0051525]; protein kinase binding [GO:0019901]; RNA polymerase II cis-regulatory region sequence-specific DNA binding [GO:0000978]; sequence-specifi…	animal organ formation [GO:0048645]; atrioventricular canal development [GO:0036302]; atrioventricular node development [GO:0003162]; cardiac muscle cell differentiation [GO:0055007]; cardiac muscle cell proliferation [GO:0060038]; cardiac muscle hypertrophy in response to stress [GO:0014898]; cardiac vascular smooth muscle cell differentiation [GO:0060947]; cell fate commitment [GO:0045165]; cel…	chromatin [GO:0000785]; nuclear membrane [GO:0031965]; nucleoplasm [GO:0005654]; nucleus [GO:0005634]; transcription regulator complex [GO:0005667]	FALSE	TRUE	FALSE	2	3	0.275291	0.36081	-0.823278	-2.33151	-4.77531	-1.6224	-1.83174	-1.78366	-1.94875	-2.02721	-2.74315	-1.91987	9	0	0	2	2	4	2	2	0	3	3	6	7	7	6	6	7	7	7	7	3	2
Q92905	Q92905	COPS5	COP9 signalosome complex subunit 5	sp|Q92905|CSN5_HUMAN COP9 signalosome complex subunit 5 OS=Homo sapiens OX=9606 GN=COPS5 PE=1 SV=4	37.55	15	49.4	deNEDDylase activity [GO:0019784]; enzyme binding [GO:0019899]; macrophage migration inhibitory factor binding [GO:0035718]; metal ion binding [GO:0046872]; metal-dependent deubiquitinase activity [GO:0140492]; metallopeptidase activity [GO:0008237]; transcription coactivator activity [GO:0003713]; translation initiation factor activity [GO:0003743]	exosomal secretion [GO:1990182]; negative regulation of apoptotic process [GO:0043066]; positive regulation of DNA-binding transcription factor activity [GO:0051091]; positive regulation of transcription by RNA polymerase II [GO:0045944]; post-translational protein modification [GO:0043687]; protein deneddylation [GO:0000338]; protein deubiquitination [GO:0016579]; protein neddylation [GO:0045116…	COP9 signalosome [GO:0008180]; cytoplasm [GO:0005737]; cytosol [GO:0005829]; eukaryotic translation initiation factor 3 complex [GO:0005852]; nucleoplasm [GO:0005654]; nucleus [GO:0005634]; perinuclear region of cytoplasm [GO:0048471]; synaptic vesicle [GO:0008021]	FALSE	TRUE	FALSE	3	3	2.38123e-08	7.58062e-07	1.35455	0.0278719	0.843359	0.545689	0.726392	-0.634316	-0.665666	-0.648228	0.705147	-0.649403	20	0	14	14	14	12	13	13	13	14	12	13	10	10	13	12	11	13	13	11	10	11
Q92903	Q92903	CDS1	Phosphatidate cytidylyltransferase 1	sp|Q92903|CDS1_HUMAN Phosphatidate cytidylyltransferase 1 OS=Homo sapiens OX=9606 GN=CDS1 PE=1 SV=2	53.27	2	5.9	diacylglycerol cholinephosphotransferase activity [GO:0004142]; phosphatidate cytidylyltransferase activity [GO:0004605]	CDP-diacylglycerol biosynthetic process [GO:0016024]; lipid droplet formation [GO:0140042]; phosphatidylinositol biosynthetic process [GO:0006661]; phototransduction [GO:0007602]; positive regulation of fat cell differentiation [GO:0045600]; signal transduction [GO:0007165]	endoplasmic reticulum [GO:0005783]; endoplasmic reticulum membrane [GO:0005789]; membrane [GO:0016020]	FALSE	TRUE	FALSE	1	3	0.000132028	0.000523798	-3.93178	-1.44802	-5.1756	-0.804707	-4.26142	0.159109	0.595484	0.799025	-3.41391	0.517873	2	0	0	1	0	2	2	2	2	1	2	2	2	2	2	0	2	2	2	2	2	2
Q92902	Q92902	HPS1	BLOC-3 complex member HPS1	sp|Q92902|HPS1_HUMAN BLOC-3 complex member HPS1 OS=Homo sapiens OX=9606 GN=HPS1 PE=1 SV=2	79.24	1	3.6	guanyl-nucleotide exchange factor activity [GO:0005085]; protein dimerization activity [GO:0046983]	intracellular transport [GO:0046907]; lysosome organization [GO:0007040]; melanosome assembly [GO:1903232]; platelet dense granule organization [GO:0060155]; response to stimulus [GO:0050896]; vesicle-mediated transport [GO:0016192]; visual perception [GO:0007601]	BLOC-3 complex [GO:0031085]; cytoplasm [GO:0005737]; cytoplasmic vesicle [GO:0031410]; cytosol [GO:0005829]; lysosome [GO:0005764]	FALSE	FALSE	FALSE	0	0													1	0.00657117	0	0	0	0	0	1	1	0	0	0	0	0	0	0	0	0	0	0	0	0
Q92900	Q92900	UPF1	Regulator of nonsense transcripts 1	sp|Q92900|RENT1_HUMAN Regulator of nonsense transcripts 1 OS=Homo sapiens OX=9606 GN=UPF1 PE=1 SV=2	124.27	49	51.3	ATP binding [GO:0005524]; ATP hydrolysis activity [GO:0016887]; chromatin binding [GO:0003682]; double-stranded DNA helicase activity [GO:0036121]; helicase activity [GO:0004386]; protein-containing complex binding [GO:0044877]; RNA binding [GO:0003723]; RNA helicase activity [GO:0003724]; telomeric DNA binding [GO:0042162]; zinc ion binding [GO:0008270]	3'-UTR-mediated mRNA destabilization [GO:0061158]; cell cycle phase transition [GO:0044770]; cellular response to interleukin-1 [GO:0071347]; cellular response to lipopolysaccharide [GO:0071222]; DNA duplex unwinding [GO:0032508]; DNA repair [GO:0006281]; DNA replication [GO:0006260]; histone mRNA catabolic process [GO:0071044]; mRNA export from nucleus [GO:0006406]; nuclear-transcribed mRNA cata…	chromatin [GO:0000785]; chromosome, telomeric region [GO:0000781]; cytoplasm [GO:0005737]; cytosol [GO:0005829]; exon-exon junction complex [GO:0035145]; nucleoplasm [GO:0005654]; nucleus [GO:0005634]; P-body [GO:0000932]; perinuclear region of cytoplasm [GO:0048471]; supraspliceosomal complex [GO:0044530]	FALSE	TRUE	FALSE	3	3	0.521284	0.608768	-0.102638	0.212038	0.0309384	0.354168	0.0970499	-0.0332641	0.330081	0.493254	0.160719	0.263357	69	0	43	43	43	46	47	46	42	44	47	44	41	43	44	46	43	42	44	45	42	44
Q92896	Q92896	GLG1	Golgi apparatus protein 1	sp|Q92896|GSLG1_HUMAN Golgi apparatus protein 1 OS=Homo sapiens OX=9606 GN=GLG1 PE=1 SV=2	134.46	6	4.6	fibroblast growth factor binding [GO:0017134]; signaling receptor binding [GO:0005102]	bone morphogenesis [GO:0060349]; negative regulation of protein processing [GO:0010955]; negative regulation of transforming growth factor beta receptor signaling pathway [GO:0030512]; protein processing [GO:0016485]; regulation of chondrocyte differentiation [GO:0032330]; transforming growth factor beta receptor signaling pathway [GO:0007179]	cytoskeleton [GO:0005856]; extracellular exosome [GO:0070062]; extracellular matrix [GO:0031012]; Golgi apparatus [GO:0005794]; Golgi membrane [GO:0000139]; membrane [GO:0016020]; plasma membrane [GO:0005886]	FALSE	TRUE	FALSE	3	3	0.000382307	0.00127721	-1.80846	0.103185	-0.506844	-1.02073	-0.875563	0.564558	1.54731	0.910375	-0.801045	1.00741	7	0	4	2	3	2	3	0	0	1	4	2	3	5	5	5	5	4	4	4	6	6
Q92890	Q92890	UFD1	Ubiquitin recognition factor in ER-associated degradation protein 1	sp|Q92890|UFD1_HUMAN Ubiquitin recognition factor in ER-associated degradation protein 1 OS=Homo sapiens OX=9606 GN=UFD1 PE=1 SV=3	34.48	10	33.9	cysteine-type deubiquitinase activity [GO:0004843]; K48-linked polyubiquitin modification-dependent protein binding [GO:0036435]; polyubiquitin modification-dependent protein binding [GO:0031593]	ER-associated misfolded protein catabolic process [GO:0071712]; negative regulation of RIG-I signaling pathway [GO:0039536]; negative regulation of type I interferon production [GO:0032480]; retrograde protein transport, ER to cytosol [GO:0030970]; skeletal system development [GO:0001501]; ubiquitin-dependent ERAD pathway [GO:0030433]; ubiquitin-dependent protein catabolic process [GO:0006511]	cytosol [GO:0005829]; nucleoplasm [GO:0005654]; nucleus [GO:0005634]; UFD1-NPL4 complex [GO:0036501]; VCP-NPL4-UFD1 AAA ATPase complex [GO:0034098]	FALSE	TRUE	FALSE	3	3	0.62626	0.703135	0.0666463	-0.496391	-0.551717	-0.334623	-0.502865	-0.494554	-0.363566	-0.731023	-0.463068	-0.529715	13	0	9	9	8	9	9	9	7	8	9	8	8	7	9	7	9	9	9	9	8	8
Q92889	Q92889	ERCC4	DNA repair endonuclease XPF	sp|Q92889|XPF_HUMAN DNA repair endonuclease XPF OS=Homo sapiens OX=9606 GN=ERCC4 PE=1 SV=3	104.42	4	7	damaged DNA binding [GO:0003684]; DNA endonuclease activity [GO:0004520]; identical protein binding [GO:0042802]; promoter-specific chromatin binding [GO:1990841]; single-stranded DNA binding [GO:0003697]; single-stranded DNA endodeoxyribonuclease activity [GO:0000014]; TFIID-class transcription factor complex binding [GO:0001094]	cellular response to UV [GO:0034644]; DNA repair [GO:0006281]; double-strand break repair via homologous recombination [GO:0000724]; double-strand break repair via nonhomologous end joining [GO:0006303]; negative regulation of double-stranded telomeric DNA binding [GO:1905768]; negative regulation of protection from non-homologous end joining at telomere [GO:1905765]; negative regulation of telom…	chromosome, telomeric region [GO:0000781]; ERCC4-ERCC1 complex [GO:0070522]; nucleoplasm [GO:0005654]; nucleotide-excision repair complex [GO:0000109]; nucleotide-excision repair factor 1 complex [GO:0000110]; nucleus [GO:0005634]	FALSE	TRUE	FALSE	1	2	0.370658	0.462212	-1.00139	-1.29544	-2.87701	0.412983	-2.9244	0.806452	0.584719	-3.77542	-1.79614	-0.794748	4	0.000143575	0	2	0	2	2	2	0	0	0	3	2	0	3	3	4	2	4	2	2	2
Q92882	Q92882	OSTF1	Osteoclast-stimulating factor 1	sp|Q92882|OSTF1_HUMAN Osteoclast-stimulating factor 1 OS=Homo sapiens OX=9606 GN=OSTF1 PE=1 SV=2	23.77	8	43.5	SH3 domain binding [GO:0017124]	ossification [GO:0001503]; signal transduction [GO:0007165]	extracellular region [GO:0005576]; ficolin-1-rich granule lumen [GO:1904813]; secretory granule lumen [GO:0034774]	FALSE	TRUE	FALSE	3	3	0.00706235	0.0155628	0.692893	0.0732664	0.400819	0.661128	0.197192	0.0538487	-0.232917	-0.640473	0.419713	-0.27318	9	0	6	6	3	8	7	6	7	6	6	4	4	3	5	5	4	4	5	6	7	5
Q92823	Q92823	NRCAM	Neuronal cell adhesion molecule	sp|Q92823|NRCAM_HUMAN Neuronal cell adhesion molecule OS=Homo sapiens OX=9606 GN=NRCAM PE=1 SV=3	143.8	2	1.8	ankyrin binding [GO:0030506]; cell-cell adhesion mediator activity [GO:0098632]; protein binding involved in heterotypic cell-cell adhesion [GO:0086080]	angiogenesis [GO:0001525]; axon guidance [GO:0007411]; axonal fasciculation [GO:0007413]; axonogenesis [GO:0007409]; brain development [GO:0007420]; cell-cell adhesion [GO:0098609]; central nervous system development [GO:0007417]; clustering of voltage-gated sodium channels [GO:0045162]; neuron migration [GO:0001764]; neuronal action potential propagation [GO:0019227]; positive regulation of neur…	axon [GO:0030424]; axon initial segment [GO:0043194]; external side of plasma membrane [GO:0009897]; extracellular region [GO:0005576]; glutamatergic synapse [GO:0098978]; neuron projection [GO:0043005]; plasma membrane [GO:0005886]; postsynaptic density membrane [GO:0098839]	FALSE	TRUE	FALSE	0	2	0.0149113	0.0297138	-2.24298	-1.2505	-2.37331	-2.44601	-2.29666	0.291508	-1.56666	0.888104	-2.37199	-0.129016	2	0	0	0	0	0	0	0	0	0	0	1	1	1	2	0	1	1	1	2	1	0
Q92879	Q92879	CELF1	CUGBP Elav-like family member 1	sp|Q92879|CELF1_HUMAN CUGBP Elav-like family member 1 OS=Homo sapiens OX=9606 GN=CELF1 PE=1 SV=2	52.03	13	20.4	BRE binding [GO:0042835]; mRNA 3'-UTR binding [GO:0003730]; mRNA binding [GO:0003729]; mRNA regulatory element binding translation repressor activity [GO:0000900]; pre-mRNA binding [GO:0036002]; RNA binding [GO:0003723]	embryo development ending in birth or egg hatching [GO:0009792]; germ cell development [GO:0007281]; mRNA destabilization [GO:0061157]; mRNA processing [GO:0006397]; mRNA splice site recognition [GO:0006376]; negative regulation of cell population proliferation [GO:0008285]; negative regulation of gene expression [GO:0010629]; positive regulation of gene expression [GO:0010628]; post-transcriptio…	cytoplasm [GO:0005737]; cytoplasmic stress granule [GO:0010494]; membrane [GO:0016020]; nucleoplasm [GO:0005654]; nucleus [GO:0005634]; perinucleolar compartment [GO:0097356]; ribonucleoprotein complex [GO:1990904]	FALSE	TRUE	FALSE	3	3	0.000560208	0.00176288	0.700784	-1.79981	-1.50323	-1.39788	-1.44715	-2.1275	-2.24575	-2.07736	-1.44942	-2.15021	17	0	7	9	8	10	10	9	10	7	8	10	11	11	11	11	10	12	11	9	8	7
Q92878	Q92878	RAD50	DNA repair protein RAD50	sp|Q92878|RAD50_HUMAN DNA repair protein RAD50 OS=Homo sapiens OX=9606 GN=RAD50 PE=1 SV=1	153.8	66	49.7	ATP binding [GO:0005524]; ATP hydrolysis activity [GO:0016887]; DNA binding [GO:0003677]; double-stranded telomeric DNA binding [GO:0003691]; G-quadruplex DNA binding [GO:0051880]; identical protein binding [GO:0042802]; metal ion binding [GO:0046872]; protein-macromolecule adaptor activity [GO:0030674]; single-stranded telomeric DNA binding [GO:0043047]	chromosome organization involved in meiotic cell cycle [GO:0070192]; DNA damage response [GO:0006974]; DNA double-strand break processing [GO:0000729]; DNA duplex unwinding [GO:0032508]; DNA recombination [GO:0006310]; DNA repair [GO:0006281]; DNA strand resection involved in replication fork processing [GO:0110025]; double-strand break repair [GO:0006302]; homologous recombination [GO:0035825]; …	BRCA1-C complex [GO:0070533]; chromosomal region [GO:0098687]; chromosome, telomeric region [GO:0000781]; condensed nuclear chromosome [GO:0000794]; membrane [GO:0016020]; Mre11 complex [GO:0030870]; nucleoplasm [GO:0005654]; nucleus [GO:0005634]; site of double-strand break [GO:0035861]	FALSE	TRUE	FALSE	3	3	0.000875727	0.00256843	0.622633	-0.358598	0.148526	-0.343234	0.0528651	-0.601061	-0.706577	-0.702105	-0.047281	-0.669914	75	0	61	56	61	57	58	57	56	56	59	58	57	57	60	59	57	58	58	57	59	57
Q92870	Q92870	APBB2	Amyloid beta precursor protein binding family B member 2	sp|Q92870|APBB2_HUMAN Amyloid beta precursor protein binding family B member 2 OS=Homo sapiens OX=9606 GN=APBB2 PE=1 SV=3	83.32	10	22.8	amyloid-beta binding [GO:0001540]	intracellular signal transduction [GO:0035556]; maintenance of lens transparency [GO:0036438]; negative regulation of cell cycle phase transition [GO:1901988]; negative regulation of transcription by RNA polymerase II [GO:0000122]; positive regulation of transcription by RNA polymerase II [GO:0045944]; regulation of DNA-templated transcription [GO:0006355]; smooth muscle contraction [GO:0006939];…	cytoplasm [GO:0005737]; early endosome [GO:0005769]; endoplasmic reticulum [GO:0005783]; Golgi apparatus [GO:0005794]; growth cone [GO:0030426]; lamellipodium [GO:0030027]; membrane [GO:0016020]; nucleus [GO:0005634]; synapse [GO:0045202]	FALSE	TRUE	FALSE	3	3	1.87497e-06	1.63729e-05	-1.17914	0.192572	-0.555988	-0.334457	-0.300556	0.594797	0.798826	0.952807	-0.397	0.782143	10	0	3	2	2	4	5	3	3	2	2	5	5	4	6	6	6	4	7	4	9	6
Q92859	Q92859	NEO1	Neogenin	sp|Q92859|NEO1_HUMAN Neogenin OS=Homo sapiens OX=9606 GN=NEO1 PE=1 SV=2	159.92	9	8.9	BMP receptor binding [GO:0070700]; cadherin binding [GO:0045296]; co-receptor binding [GO:0039706]; signaling receptor activity [GO:0038023]	axon guidance [GO:0007411]; cell adhesion [GO:0007155]; cell-cell adhesion [GO:0098609]; intracellular iron ion homeostasis [GO:0006879]; multicellular organismal-level iron ion homeostasis [GO:0060586]; myoblast fusion [GO:0007520]; negative regulation of axon regeneration [GO:0048681]; negative regulation of protein secretion [GO:0050709]; neuron migration [GO:0001764]; positive regulation of B…	axonal growth cone [GO:0044295]; cell surface [GO:0009986]; Golgi apparatus [GO:0005794]; intracellular vesicle [GO:0097708]; nucleoplasm [GO:0005654]; plasma membrane [GO:0005886]; plasma membrane protein complex [GO:0098797]	FALSE	TRUE	FALSE	3	3	0.00774975	0.0168903	-2.17467	-0.725889	-2.78374	-1.86372	-0.792201	0.351439	0.171762	0.561131	-1.81322	0.361444	10	0	1	2	2	1	2	1	1	2	2	6	7	7	7	7	6	7	8	8	7	9
Q92845	Q92845	KIFAP3	Kinesin-associated protein 3	sp|Q92845|KIFA3_HUMAN Kinesin-associated protein 3 OS=Homo sapiens OX=9606 GN=KIFAP3 PE=1 SV=2	91.15	9	13.5	intraciliary transport particle B binding [GO:0120170]; kinesin binding [GO:0019894]; protein phosphatase binding [GO:0019903]	cardiac muscle cell apoptotic process [GO:0010659]; cilium organization [GO:0044782]; microtubule-based movement [GO:0007018]; microtubule-based process [GO:0007017]; negative regulation of cardiac muscle cell apoptotic process [GO:0010667]; negative regulation of neuroblast proliferation [GO:0007406]; negative regulation of thymocyte apoptotic process [GO:0070244]; neuroblast proliferation [GO:0…	axoneme [GO:0005930]; centrosome [GO:0005813]; ciliary basal body [GO:0036064]; ciliary tip [GO:0097542]; ciliary transition zone [GO:0035869]; cilium [GO:0005929]; condensed nuclear chromosome [GO:0000794]; cytosol [GO:0005829]; endoplasmic reticulum [GO:0005783]; Golgi apparatus [GO:0005794]; kinesin II complex [GO:0016939]; microtubule cytoskeleton [GO:0015630]; periciliary membrane compartmen…	FALSE	TRUE	FALSE	3	3	0.024931	0.0465142	0.281686	0.468504	0.564698	0.661337	0.602004	0.286985	0.387923	0.308075	0.609346	0.327661	10	0	9	9	9	9	9	9	8	8	9	9	9	9	9	9	9	9	9	9	9	9
Q92844	Q92844	TANK	TRAF family member-associated NF-kappa-B activator	sp|Q92844|TANK_HUMAN TRAF family member-associated NF-kappa-B activator OS=Homo sapiens OX=9606 GN=TANK PE=1 SV=2	47.79	4	9.2	deubiquitinase activator activity [GO:0035800]; metal ion binding [GO:0046872]; molecular adaptor activity [GO:0060090]; ubiquitin protein ligase binding [GO:0031625]	canonical NF-kappaB signal transduction [GO:0007249]; cellular response to interleukin-1 [GO:0071347]; cellular response to ionizing radiation [GO:0071479]; cellular response to tumor necrosis factor [GO:0071356]; defense response to virus [GO:0051607]; DNA damage response [GO:0006974]; negative regulation of canonical NF-kappaB signal transduction [GO:0043124]; positive regulation of protein deu…	cytoplasm [GO:0005737]; cytosol [GO:0005829]; protein-containing complex [GO:0032991]; serine/threonine protein kinase complex [GO:1902554]	FALSE	TRUE	FALSE	3	3	0.000311139	0.00106607	0.644497	0.548688	0.838915	0.935738	0.838156	-0.00955153	0.454992	0.233879	0.870937	0.22644	5	0	4	4	4	4	4	4	4	4	4	4	4	4	4	4	4	4	4	4	4	4
Q92841	Q92841	DDX17	Probable ATP-dependent RNA helicase DDX17	sp|Q92841|DDX17_HUMAN Probable ATP-dependent RNA helicase DDX17 OS=Homo sapiens OX=9606 GN=DDX17 PE=1 SV=2	80.22	35	49.4	ATP binding [GO:0005524]; ATP hydrolysis activity [GO:0016887]; ATP-dependent activity, acting on RNA [GO:0008186]; mRNA 3'-UTR binding [GO:0003730]; ribonucleoprotein complex binding [GO:0043021]; RNA binding [GO:0003723]; RNA helicase activity [GO:0003724]; transcription coactivator activity [GO:0003713]	alternative mRNA splicing, via spliceosome [GO:0000380]; androgen receptor signaling pathway [GO:0030521]; defense response to virus [GO:0051607]; epithelial to mesenchymal transition [GO:0001837]; immune system process [GO:0002376]; intracellular estrogen receptor signaling pathway [GO:0030520]; miRNA metabolic process [GO:0010586]; myoblast differentiation [GO:0045445]; positive regulation of t…	cytoplasm [GO:0005737]; cytosol [GO:0005829]; membrane [GO:0016020]; nuclear speck [GO:0016607]; nucleolus [GO:0005730]; nucleoplasm [GO:0005654]; nucleus [GO:0005634]; ribonucleoprotein complex [GO:1990904]	FALSE	TRUE	FALSE	3	3	2.04196e-05	0.000110762	1.13187	-1.77003	-1.20613	-1.14223	-1.26394	-1.95636	-2.47125	-2.5803	-1.2041	-2.33597	55	0	31	33	30	33	32	32	29	28	31	32	33	32	34	33	33	33	33	32	28	25
Q92834	Q92834	RPGR	X-linked retinitis pigmentosa GTPase regulator	sp|Q92834|RPGR_HUMAN X-linked retinitis pigmentosa GTPase regulator OS=Homo sapiens OX=9606 GN=RPGR PE=1 SV=2	113.32	10	15.6	guanyl-nucleotide exchange factor activity [GO:0005085]; RNA binding [GO:0003723]; ubiquitin protein ligase activity [GO:0061630]	cilium assembly [GO:0060271]; intracellular protein transport [GO:0006886]; intraciliary transport [GO:0042073]; protein ubiquitination [GO:0016567]; response to stimulus [GO:0050896]; ubiquitin-dependent protein catabolic process [GO:0006511]; visual perception [GO:0007601]	centrosome [GO:0005813]; ciliary basal body [GO:0036064]; cytoplasm [GO:0005737]; Golgi apparatus [GO:0005794]; photoreceptor outer segment [GO:0001750]; sperm flagellum [GO:0036126]	FALSE	TRUE	FALSE	3	3	0.0531969	0.0894679	-0.259656	0.592491	0.367531	0.48968	0.530779	0.611374	0.82304	0.732543	0.462664	0.722319	10	0	5	7	6	5	4	4	7	4	4	4	5	3	7	4	6	6	6	7	6	5
Q92738	Q92738	USP6NL	USP6 N-terminal-like protein	sp|Q92738|US6NL_HUMAN USP6 N-terminal-like protein OS=Homo sapiens OX=9606 GN=USP6NL PE=1 SV=3	94.05	13	17.6	GTPase activator activity [GO:0005096]; small GTPase binding [GO:0031267]	Golgi organization [GO:0007030]; plasma membrane to endosome transport [GO:0048227]; positive regulation of GTPase activity [GO:0043547]; regulation of Golgi organization [GO:1903358]; retrograde transport, plasma membrane to Golgi [GO:0035526]; virion assembly [GO:0019068]	cytoplasmic vesicle [GO:0031410]; cytosol [GO:0005829]; plasma membrane [GO:0005886]; trans-Golgi network membrane [GO:0032588]	FALSE	TRUE	FALSE	3	3	0.074282	0.119427	-1.23095	-1.39149	-2.10326	-2.19481	-1.72283	-0.787484	-0.760688	-0.779883	-2.00696	-0.776018	14	0	4	4	3	4	3	4	0	2	5	12	13	12	12	11	12	12	12	13	12	10
Q92831	Q92831	KAT2B	Histone acetyltransferase KAT2B	sp|Q92831|KAT2B_HUMAN Histone acetyltransferase KAT2B OS=Homo sapiens OX=9606 GN=KAT2B PE=1 SV=3	92.95	4	4.9	acetyltransferase activity [GO:0016407]; chromatin binding [GO:0003682]; cyclin-dependent protein serine/threonine kinase inhibitor activity [GO:0004861]; diamine N-acetyltransferase activity [GO:0004145]; DNA-binding transcription factor binding [GO:0140297]; histone acetyltransferase activity [GO:0004402]; histone acetyltransferase binding [GO:0035035]; histone deacetylase binding [GO:0042826];…	cell cycle [GO:0007049]; cellular response to insulin stimulus [GO:0032869]; cellular response to oxidative stress [GO:0034599]; cellular response to parathyroid hormone stimulus [GO:0071374]; chromatin remodeling [GO:0006338]; gluconeogenesis [GO:0006094]; heart development [GO:0007507]; internal peptidyl-lysine acetylation [GO:0018393]; limb development [GO:0060173]; memory [GO:0007613]; N-term…	A band [GO:0031672]; actomyosin [GO:0042641]; ATAC complex [GO:0140672]; centrosome [GO:0005813]; cytosol [GO:0005829]; I band [GO:0031674]; kinetochore [GO:0000776]; mitotic spindle [GO:0072686]; nucleoplasm [GO:0005654]; nucleus [GO:0005634]; protein-containing complex [GO:0032991]; SAGA complex [GO:0000124]	FALSE	FALSE	FALSE	0	0			0.934192	-0.954518	-0.309054	-2.14171	0.9885	-1.49055	-0.721275	-2.05302	-0.487422	-1.42161	4	0.000143575	0	0	0	0	0	0	0	0	0	3	3	4	2	1	0	4	3	3	3	0
Q92828	Q92828	CORO2A	Coronin-2A	sp|Q92828|COR2A_HUMAN Coronin-2A OS=Homo sapiens OX=9606 GN=CORO2A PE=1 SV=2	59.73	9	17.7	actin filament binding [GO:0051015]	intracellular signal transduction [GO:0035556]	transcription repressor complex [GO:0017053]	FALSE	TRUE	FALSE	3	3	0.48259	0.573442	0.214207	0.524474	0.389006	1.03487	0.470854	0.726841	0.364626	0.160646	0.631578	0.417371	10	0	8	8	8	7	7	7	8	9	8	6	7	5	7	6	6	7	7	6	8	8
Q92826	Q92826	HOXB13	Homeobox protein Hox-B13	sp|Q92826|HXB13_HUMAN Homeobox protein Hox-B13 OS=Homo sapiens OX=9606 GN=HOXB13 PE=1 SV=2	30.66	1	4.2	DNA-binding transcription factor activity, RNA polymerase II-specific [GO:0000981]; DNA-binding transcription repressor activity, RNA polymerase II-specific [GO:0001227]; methyl-CpG binding [GO:0008327]; RNA polymerase II cis-regulatory region sequence-specific DNA binding [GO:0000978]; sequence-specific DNA binding [GO:0043565]; sequence-specific double-stranded DNA binding [GO:1990837]	angiogenesis [GO:0001525]; epidermis development [GO:0008544]; epithelial cell maturation involved in prostate gland development [GO:0060743]; negative regulation of transcription by RNA polymerase II [GO:0000122]; prostate epithelial cord arborization involved in prostate glandular acinus morphogenesis [GO:0060527]; regulation of growth [GO:0040008]; regulation of transcription by RNA polymerase…	chromatin [GO:0000785]; nucleoplasm [GO:0005654]; transcription regulator complex [GO:0005667]	FALSE	FALSE	FALSE	0	1				0.942881				0.942881				0.942881	1	0	0	0	0	0	0	0	1	0	0	1	0	0	0	0	0	1	0	0	1	0
Q92833	Q92833	JARID2	Protein Jumonji	sp|Q92833|JARD2_HUMAN Protein Jumonji OS=Homo sapiens OX=9606 GN=JARID2 PE=1 SV=2	138.65	13	13.1	chromatin binding [GO:0003682]; DNA binding [GO:0003677]; histone H3K27 methyltransferase activity [GO:0046976]; ubiquitin binding [GO:0043130]; ubiquitin modification-dependent histone binding [GO:0061649]	cardiac muscle cell proliferation [GO:0060038]; cellular response to leukemia inhibitory factor [GO:1990830]; central nervous system development [GO:0007417]; chromatin remodeling [GO:0006338]; dosage compensation by inactivation of X chromosome [GO:0009048]; facultative heterochromatin formation [GO:0140718]; liver development [GO:0001889]; negative regulation of cardiac muscle cell proliferatio…	chromatin [GO:0000785]; ESC/E(Z) complex [GO:0035098]; histone methyltransferase complex [GO:0035097]; mitochondrion [GO:0005739]; nucleoplasm [GO:0005654]; nucleus [GO:0005634]	FALSE	TRUE	FALSE	2	3	0.0676222	0.11026	-2.24505	-2.45369	-2.5495	-2.66664	-5.51251	-1.43474	-1.39194	-1.16682	-3.57622	-1.33117	13	0	4	3	0	0	2	2	0	0	0	9	10	11	8	6	7	10	10	10	7	5
Q92692	Q92692	NECTIN2	Nectin-2	sp|Q92692|NECT2_HUMAN Nectin-2 OS=Homo sapiens OX=9606 GN=NECTIN2 PE=1 SV=1	57.71	10	29	cell adhesion molecule binding [GO:0050839]; coreceptor activity [GO:0015026]; identical protein binding [GO:0042802]; protein homodimerization activity [GO:0042803]; virus receptor activity [GO:0001618]	acrosome assembly [GO:0001675]; adhesion of symbiont to host [GO:0044406]; cell part morphogenesis [GO:0032990]; cilium organization [GO:0044782]; coreceptor-mediated virion attachment to host cell [GO:0046814]; cytoskeleton organization [GO:0007010]; establishment of localization in cell [GO:0051649]; establishment of mitochondrion localization [GO:0051654]; fertilization [GO:0009566]; fusion of…	apical junction complex [GO:0043296]; cell surface [GO:0009986]; cell-cell contact zone [GO:0044291]; cell-cell junction [GO:0005911]; extracellular exosome [GO:0070062]; focal adhesion [GO:0005925]; membrane [GO:0016020]; plasma membrane [GO:0005886]; zonula adherens [GO:0005915]	FALSE	TRUE	FALSE	3	3	2.26667e-07	3.47309e-06	-1.52689	-1.65127	-2.14084	-2.49672	-2.60659	-0.798772	-0.959599	-0.905109	-2.41472	-0.887827	17	0	6	4	4	6	7	5	3	4	5	8	8	8	8	10	8	9	9	9	8	7
Q92734	Q92734	TFG	Protein TFG	sp|Q92734|TFG_HUMAN Protein TFG OS=Homo sapiens OX=9606 GN=TFG PE=1 SV=2	43.42	15	40.2	identical protein binding [GO:0042802]	COPII vesicle coating [GO:0048208]; endoplasmic reticulum to Golgi vesicle-mediated transport [GO:0006888]; positive regulation of canonical NF-kappaB signal transduction [GO:0043123]	cytoplasm [GO:0005737]; cytosol [GO:0005829]; endoplasmic reticulum exit site [GO:0070971]; intracellular membrane-bounded organelle [GO:0043231]	FALSE	TRUE	FALSE	3	3	2.32333e-06	1.93111e-05	-1.35836	-0.605471	-1.34517	-0.995797	-1.51299	0.155734	0.0837873	-0.0183878	-1.28465	0.073711	36	0	10	13	10	13	11	12	11	11	11	12	14	13	12	13	13	13	13	12	13	13
Q92556	Q92556	ELMO1	Engulfment and cell motility protein 1	sp|Q92556|ELMO1_HUMAN Engulfment and cell motility protein 1 OS=Homo sapiens OX=9606 GN=ELMO1 PE=1 SV=2	83.78	3	4.1	SH3 domain binding [GO:0017124]	actin cytoskeleton organization [GO:0030036]; actin filament organization [GO:0007015]; apoptotic process [GO:0006915]; cell motility [GO:0048870]; phagocytosis, engulfment [GO:0006911]; Rac protein signal transduction [GO:0016601]	cytoplasm [GO:0005737]; cytosol [GO:0005829]; guanyl-nucleotide exchange factor complex [GO:0032045]; membrane [GO:0016020]; plasma membrane [GO:0005886]	FALSE	TRUE	FALSE	2	3	0.11441	0.172403	-1.41291	0.340271	1.11236	1.22748	-3.4384	0.898757	1.10801	1.13341	-0.366183	1.04672	3	0	2	3	0	3	2	2	3	2	1	1	1	0	1	1	1	2	2	1	2	2
Q92597	Q92597	NDRG1	Protein NDRG1	sp|Q92597|NDRG1_HUMAN Protein NDRG1 OS=Homo sapiens OX=9606 GN=NDRG1 PE=1 SV=1	42.81	9	44.4	cadherin binding [GO:0045296]; gamma-tubulin binding [GO:0043015]; microtubule binding [GO:0008017]; small GTPase binding [GO:0031267]	cellular response to hypoxia [GO:0071456]; DNA damage response, signal transduction by p53 class mediator [GO:0030330]; mast cell activation [GO:0045576]; negative regulation of cell population proliferation [GO:0008285]; peripheral nervous system myelin maintenance [GO:0032287]; response to metal ion [GO:0010038]; signal transduction [GO:0007165]	adherens junction [GO:0005912]; centrosome [GO:0005813]; cytoplasm [GO:0005737]; cytosol [GO:0005829]; extracellular exosome [GO:0070062]; microtubule [GO:0005874]; microtubule cytoskeleton [GO:0015630]; nucleus [GO:0005634]; perinuclear region of cytoplasm [GO:0048471]; plasma membrane [GO:0005886]; recycling endosome membrane [GO:0055038]	FALSE	TRUE	FALSE	3	3	1.02987e-05	6.33386e-05	1.20348	-0.669535	0.0112656	-0.0309037	-0.183743	-1.46091	-0.984708	-1.36821	-0.0677937	-1.27128	14	0	8	8	9	9	7	9	8	7	8	6	8	7	7	8	8	7	9	9	6	6
Q92585	Q92585	MAML1	Mastermind-like protein 1	sp|Q92585|MAML1_HUMAN Mastermind-like protein 1 OS=Homo sapiens OX=9606 GN=MAML1 PE=1 SV=3	107.99	13	20.3	peptide antigen binding [GO:0042605]; protein kinase binding [GO:0019901]; transcription coactivator activity [GO:0003713]	atrioventricular node cell development [GO:0060928]; atrioventricular node development [GO:0003162]; myoblast differentiation [GO:0045445]; Notch signaling pathway [GO:0007219]; positive regulation of myotube differentiation [GO:0010831]; positive regulation of transcription by RNA polymerase II [GO:0045944]; positive regulation of transcription of Notch receptor target [GO:0007221]; protein phos…	MAML1-RBP-Jkappa- ICN1 complex [GO:0002193]; nuclear speck [GO:0016607]; nucleoplasm [GO:0005654]; nucleus [GO:0005634]	FALSE	TRUE	FALSE	3	3	2.0533e-07	3.22093e-06	1.77883	-2.2547	-1.56504	-1.17358	-1.35724	-2.96572	-3.41155	-3.05507	-1.36529	-3.14411	15	0	9	10	9	9	10	9	7	9	8	11	12	10	11	12	12	10	12	11	4	5
Q92581	Q92581	SLC9A6	Sodium/hydrogen exchanger 6	sp|Q92581|SL9A6_HUMAN Sodium/hydrogen exchanger 6 OS=Homo sapiens OX=9606 GN=SLC9A6 PE=1 SV=3	77.87	3	5.1	identical protein binding [GO:0042802]; potassium:proton antiporter activity [GO:0015386]; sodium:proton antiporter activity [GO:0015385]	axon extension [GO:0048675]; dendrite extension [GO:0097484]; establishment of cell polarity [GO:0030010]; monoatomic ion transport [GO:0006811]; neuron projection morphogenesis [GO:0048812]; potassium ion transmembrane transport [GO:0071805]; regulation of intracellular pH [GO:0051453]; sodium ion import across plasma membrane [GO:0098719]	early endosome membrane [GO:0031901]; endoplasmic reticulum membrane [GO:0005789]; intracellular membrane-bounded organelle [GO:0043231]; late endosome membrane [GO:0031902]; plasma membrane [GO:0005886]; recycling endosome [GO:0055037]; recycling endosome membrane [GO:0055038]	TRUE	TRUE	FALSE	3	2	0.0667276	0.109018	1.39324	2.96748	3.6682	3.4865	3.83759	3.1073	3.25415	0.451111	3.6641	2.27086	3	0	2	2	2	2	2	1	1	0	1	0	0	0	2	0	0	2	2	0	2	3
Q92576	Q92576	PHF3	PHD finger protein 3	sp|Q92576|PHF3_HUMAN PHD finger protein 3 OS=Homo sapiens OX=9606 GN=PHF3 PE=1 SV=3	229.34	74	41.5	metal ion binding [GO:0046872]	DNA-templated transcription [GO:0006351]	nucleus [GO:0005634]	FALSE	TRUE	FALSE	3	3	7.71181e-07	8.34556e-06	-1.02989	-1.86214	-2.34651	-2.43219	-2.35257	-1.45103	-1.33878	-1.25176	-2.37709	-1.34719	100	0	51	54	55	50	44	49	52	45	47	71	69	69	69	70	70	68	69	69	66	60
Q92575	Q92575	UBXN4	UBX domain-containing protein 4	sp|Q92575|UBXN4_HUMAN UBX domain-containing protein 4 OS=Homo sapiens OX=9606 GN=UBXN4 PE=1 SV=2	56.74	14	44.1		response to unfolded protein [GO:0006986]; ubiquitin-dependent ERAD pathway [GO:0030433]	cytosol [GO:0005829]; endoplasmic reticulum [GO:0005783]; endoplasmic reticulum membrane [GO:0005789]; nuclear envelope [GO:0005635]	FALSE	TRUE	FALSE	3	3	3.17541e-09	2.1692e-07	-1.285	0.208987	-0.442475	-0.323853	-0.534209	0.879367	0.81529	0.859799	-0.433512	0.851485	20	0	10	11	9	11	10	7	9	9	10	12	12	11	10	12	11	11	11	12	12	13
Q92574	Q92574	TSC1	Hamartin	sp|Q92574|TSC1_HUMAN Hamartin OS=Homo sapiens OX=9606 GN=TSC1 PE=1 SV=2	129.69	21	23.6	ATPase inhibitor activity [GO:0042030]; Hsp70 protein binding [GO:0030544]; Hsp90 protein binding [GO:0051879]; protein-folding chaperone binding [GO:0051087]	activation of GTPase activity [GO:0090630]; adaptive immune response [GO:0002250]; adult locomotory behavior [GO:0008344]; associative learning [GO:0008306]; cardiac muscle cell differentiation [GO:0055007]; cell projection organization [GO:0030030]; cell-matrix adhesion [GO:0007160]; cellular response to oxygen-glucose deprivation [GO:0090650]; cellular response to starvation [GO:0009267]; cereb…	cell cortex [GO:0005938]; cytoplasm [GO:0005737]; cytosol [GO:0005829]; lamellipodium [GO:0030027]; lipid droplet [GO:0005811]; lysosomal membrane [GO:0005765]; membrane [GO:0016020]; nucleus [GO:0005634]; perinuclear region of cytoplasm [GO:0048471]; plasma membrane [GO:0005886]; postsynaptic density [GO:0014069]; protein folding chaperone complex [GO:0101031]; protein-containing complex [GO:003…	TRUE	TRUE	FALSE	3	3	0.000220092	0.000798319	0.617081	1.68003	2.05127	1.91221	2.00224	1.11544	1.49171	1.50733	1.98857	1.37149	23	0	20	18	19	20	18	18	18	17	18	14	13	7	18	15	15	10	14	13	18	19
Q92570	Q92570	NR4A3	Nuclear receptor subfamily 4 group A member 3	sp|Q92570|NR4A3_HUMAN Nuclear receptor subfamily 4 group A member 3 OS=Homo sapiens OX=9606 GN=NR4A3 PE=1 SV=3	68.19	2	5.4	cAMP response element binding [GO:0035497]; DNA binding [GO:0003677]; DNA-binding transcription activator activity, RNA polymerase II-specific [GO:0001228]; DNA-binding transcription factor activity, RNA polymerase II-specific [GO:0000981]; nuclear glucocorticoid receptor binding [GO:0035259]; nuclear receptor activity [GO:0004879]; nuclear steroid receptor activity [GO:0003707]; protein homodime…	animal organ regeneration [GO:0031100]; cellular respiration [GO:0045333]; cellular response to catecholamine stimulus [GO:0071870]; cellular response to corticotropin-releasing hormone stimulus [GO:0071376]; cellular response to leptin stimulus [GO:0044320]; common myeloid progenitor cell proliferation [GO:0035726]; energy homeostasis [GO:0097009]; fat cell differentiation [GO:0045444]; gastrula…	chromatin [GO:0000785]; nucleoplasm [GO:0005654]; nucleus [GO:0005634]; transcription regulator complex [GO:0005667]	FALSE	TRUE	FALSE	2	0	2.12912e-05	0.000114543	1.53851	-1.75528	-1.02956	-1.14262	-0.785883	-2.62957	-2.32257	-2.62145	-0.986021	-2.52453	2	0	1	1	0	1	1	1	0	1	1	2	2	2	1	0	2	1	2	1	0	0
Q92569	Q92569	PIK3R3	Phosphatidylinositol 3-kinase regulatory subunit gamma	sp|Q92569|P55G_HUMAN Phosphatidylinositol 3-kinase regulatory subunit gamma OS=Homo sapiens OX=9606 GN=PIK3R3 PE=1 SV=2	54.41	6	20.8	1-phosphatidylinositol-3-kinase activity [GO:0016303]; 1-phosphatidylinositol-3-kinase regulator activity [GO:0046935]; phosphotyrosine residue binding [GO:0001784]	B cell differentiation [GO:0030183]; cell migration involved in sprouting angiogenesis [GO:0002042]; immune response [GO:0006955]; insulin receptor signaling pathway [GO:0008286]; negative regulation of anoikis [GO:2000811]; phosphatidylinositol 3-kinase signaling/protein kinase B signal transduction [GO:0043491]; phosphatidylinositol phosphate biosynthetic process [GO:0046854]; positive regulati…	cytosol [GO:0005829]; phosphatidylinositol 3-kinase complex [GO:0005942]; phosphatidylinositol 3-kinase complex, class IA [GO:0005943]	TRUE	TRUE	FALSE	3	3	1.69747e-05	9.47189e-05	-1.46304	0.396558	-0.000675815	-0.833318	-0.170887	0.978551	1.07549	1.33019	-0.33496	1.12808	6	0	3	3	2	1	1	2	2	2	2	2	2	3	3	2	0	3	3	4	5	5
Q92564	Q92564	DCUN1D4	DCN1-like protein 4	sp|Q92564|DCNL4_HUMAN DCN1-like protein 4 OS=Homo sapiens OX=9606 GN=DCUN1D4 PE=1 SV=2	34.05	3	11.3	cullin family protein binding [GO:0097602]; ubiquitin conjugating enzyme binding [GO:0031624]; ubiquitin-like protein binding [GO:0032182]	positive regulation of protein neddylation [GO:2000436]; protein neddylation [GO:0045116]	nucleus [GO:0005634]; ubiquitin ligase complex [GO:0000151]	FALSE	TRUE	FALSE	3	1	0.292022	0.378848	0.683018	-1.54488	-1.18834	-1.1186	-1.30319	-1.21464	-1.84844	-2.5961	-1.20337	-1.88639	3	0	1	1	3	2	1	2	0	0	0	1	1	1	2	2	2	2	2	0	2	1
Q92562	Q92562	FIG4	Polyphosphoinositide phosphatase	sp|Q92562|FIG4_HUMAN Polyphosphoinositide phosphatase OS=Homo sapiens OX=9606 GN=FIG4 PE=1 SV=1	103.57	4	5	phosphatidylinositol-3,4,5-trisphosphate 5-phosphatase activity [GO:0034485]; phosphatidylinositol-3,5-bisphosphate 5-phosphatase activity [GO:0043813]; phosphatidylinositol-4,5-bisphosphate 5-phosphatase activity [GO:0004439]; protein serine/threonine phosphatase activity [GO:0004722]	locomotory behavior [GO:0007626]; myelin assembly [GO:0032288]; negative regulation of myelination [GO:0031642]; neuron development [GO:0048666]; phosphatidylinositol biosynthetic process [GO:0006661]; phosphatidylinositol dephosphorylation [GO:0046856]; pigmentation [GO:0043473]; vacuole organization [GO:0007033]	early endosome membrane [GO:0031901]; endosome membrane [GO:0010008]; Golgi membrane [GO:0000139]; intracellular membrane-bounded organelle [GO:0043231]; late endosome membrane [GO:0031902]; lipid droplet [GO:0005811]	FALSE	TRUE	FALSE	1	2	0.87693	0.908533	-0.101041	1.86468	1.27351	1.29336	2.87561	2.50191	2.67165	0.572051	1.81416	1.9152	4	0.000284738	0	0	2	3	0	2	0	0	1	0	0	0	0	0	0	1	1	0	3	2
Q92560	Q92560	BAP1	Ubiquitin carboxyl-terminal hydrolase BAP1	sp|Q92560|BAP1_HUMAN Ubiquitin carboxyl-terminal hydrolase BAP1 OS=Homo sapiens OX=9606 GN=BAP1 PE=1 SV=2	80.31	8	12.8	chromatin binding [GO:0003682]; chromatin DNA binding [GO:0031490]; cysteine-type deubiquitinase activity [GO:0004843]; histone H2A deubiquitinase activity [GO:0140950]; peptidase activity [GO:0008233]	common myeloid progenitor cell proliferation [GO:0035726]; erythrocyte maturation [GO:0043249]; gene expression [GO:0010467]; hematopoietic stem cell homeostasis [GO:0061484]; in utero embryonic development [GO:0001701]; leukocyte proliferation [GO:0070661]; macrophage homeostasis [GO:0061519]; mitotic cell cycle [GO:0000278]; monoubiquitinated protein deubiquitination [GO:0035520]; myeloid cell …	cytoplasm [GO:0005737]; cytosol [GO:0005829]; nucleoplasm [GO:0005654]; nucleus [GO:0005634]; PR-DUB complex [GO:0035517]	FALSE	TRUE	FALSE	3	3	0.0927604	0.144347	-0.312758	-1.46468	-1.58372	-1.78898	-1.49048	-1.74261	-1.08411	-1.09819	-1.62106	-1.3083	9	0	6	6	7	5	6	6	6	3	5	8	6	7	8	7	8	7	8	8	6	5
Q92558	Q92558	WASF1	Actin-binding protein WASF1	sp|Q92558|WASF1_HUMAN Actin-binding protein WASF1 OS=Homo sapiens OX=9606 GN=WASF1 PE=1 SV=1	61.61	10	27.4	actin binding [GO:0003779]; Arp2/3 complex binding [GO:0071933]; protein kinase A binding [GO:0051018]; protein kinase A regulatory subunit binding [GO:0034237]	actin cytoskeleton organization [GO:0030036]; actin filament polymerization [GO:0030041]; cellular response to brain-derived neurotrophic factor stimulus [GO:1990416]; dendrite extension [GO:0097484]; lamellipodium morphogenesis [GO:0072673]; mitochondrion morphogenesis [GO:0070584]; modification of postsynaptic actin cytoskeleton [GO:0098885]; positive regulation of Arp2/3 complex-mediated actin…	actin cytoskeleton [GO:0015629]; cytoskeleton [GO:0005856]; cytosol [GO:0005829]; focal adhesion [GO:0005925]; lamellipodium [GO:0030027]; mitochondrial outer membrane [GO:0005741]; postsynapse [GO:0098794]; protein-containing complex [GO:0032991]; SCAR complex [GO:0031209]	FALSE	TRUE	FALSE	3	3	0.0298177	0.054454	-0.316685	-1.00494	-1.2075	-0.93632	-1.34603	-0.752671	-0.728917	-1.05821	-1.16328	-0.846599	10	0	8	8	9	8	8	8	8	5	7	10	9	9	10	9	10	10	9	10	9	8
Q92552	Q92552	MRPS27	Small ribosomal subunit protein mS27	sp|Q92552|RT27_HUMAN Small ribosomal subunit protein mS27 OS=Homo sapiens OX=9606 GN=MRPS27 PE=1 SV=3	47.58	13	42.5	mitochondrial ribosome binding [GO:0097177]; rRNA binding [GO:0019843]; tRNA binding [GO:0000049]	cell population proliferation [GO:0008283]; mitochondrial translation [GO:0032543]; positive regulation of mitochondrial translation [GO:0070131]	cytoplasm [GO:0005737]; mitochondrial inner membrane [GO:0005743]; mitochondrial small ribosomal subunit [GO:0005763]; mitochondrion [GO:0005739]; nucleolus [GO:0005730]	FALSE	TRUE	FALSE	3	3	0.87438	0.906591	0.0283664	-1.3514	-1.14026	-1.57336	-1.29803	-1.18412	-1.55249	-1.36013	-1.33722	-1.36558	13	0	8	7	9	7	6	6	8	6	6	10	11	9	8	7	10	11	11	7	7	9
Q92599	Q92599	SEPTIN8	Septin-8	sp|Q92599|SEPT8_HUMAN Septin-8 OS=Homo sapiens OX=9606 GN=SEPTIN8 PE=1 SV=4	55.72	10	28.2	GTP binding [GO:0005525]; GTPase activity [GO:0003924]; molecular adaptor activity [GO:0060090]	cytoskeleton-dependent cytokinesis [GO:0061640]; regulation of intracellular protein transport [GO:0033157]; regulation of protein stability [GO:0031647]; regulation of SNARE complex assembly [GO:0035542]	axon [GO:0030424]; cell division site [GO:0032153]; microtubule cytoskeleton [GO:0015630]; presynapse [GO:0098793]; septin complex [GO:0031105]; septin ring [GO:0005940]; synaptic vesicle membrane [GO:0030672]	FALSE	TRUE	FALSE	3	3	0.00107469	0.00305497	0.573523	-0.282908	-0.122023	-0.00744963	0.141031	-0.572557	-0.346441	-0.79001	0.00385306	-0.56967	11	0	7	8	9	9	8	9	7	6	10	9	8	6	9	9	8	9	8	7	7	6
Q92551	Q92551	IP6K1	Inositol hexakisphosphate kinase 1	sp|Q92551|IP6K1_HUMAN Inositol hexakisphosphate kinase 1 OS=Homo sapiens OX=9606 GN=IP6K1 PE=1 SV=3	50.2	6	22.2	ATP binding [GO:0005524]; inositol 5-diphosphate pentakisphosphate 5-kinase activity [GO:0052836]; inositol diphosphate tetrakisphosphate kinase activity [GO:0052839]; inositol heptakisphosphate kinase activity [GO:0000829]; inositol hexakisphosphate 1-kinase activity [GO:0052723]; inositol hexakisphosphate 3-kinase activity [GO:0052724]; inositol hexakisphosphate 5-kinase activity [GO:0000832]; …	inositol phosphate biosynthetic process [GO:0032958]; inositol phosphate metabolic process [GO:0043647]; negative regulation of cold-induced thermogenesis [GO:0120163]; phosphatidylinositol phosphate biosynthetic process [GO:0046854]; phosphorylation [GO:0016310]	cytoplasm [GO:0005737]; cytosol [GO:0005829]; fibrillar center [GO:0001650]; nucleoplasm [GO:0005654]; nucleus [GO:0005634]	FALSE	TRUE	FALSE	3	3	0.373426	0.465045	-0.412956	0.547087	0.898267	-0.0710748	0.194634	1.05775	0.465906	0.737034	0.340609	0.753565	8	0	4	4	3	3	1	1	4	1	2	3	4	2	3	2	3	3	3	2	5	4
Q92547	Q92547	TOPBP1	DNA topoisomerase 2-binding protein 1	sp|Q92547|TOPB1_HUMAN DNA topoisomerase 2-binding protein 1 OS=Homo sapiens OX=9606 GN=TOPBP1 PE=1 SV=3	170.57	25	24	DNA binding [GO:0003677]; identical protein binding [GO:0042802]	DNA damage response [GO:0006974]; DNA metabolic process [GO:0006259]; DNA repair [GO:0006281]; DNA replication initiation [GO:0006270]; homologous recombination [GO:0035825]; mitotic DNA replication checkpoint signaling [GO:0033314]; mitotic G2 DNA damage checkpoint signaling [GO:0007095]; response to ionizing radiation [GO:0010212]	actin cytoskeleton [GO:0015629]; BRCA1-B complex [GO:0070532]; chromosome [GO:0005694]; condensed nuclear chromosome [GO:0000794]; cytoplasm [GO:0005737]; male germ cell nucleus [GO:0001673]; microtubule organizing center [GO:0005815]; nuclear body [GO:0016604]; nucleoplasm [GO:0005654]; nucleus [GO:0005634]; plasma membrane [GO:0005886]; PML body [GO:0016605]; spindle pole [GO:0000922]	FALSE	TRUE	FALSE	3	3	0.940683	0.95777	0.010237	-1.27116	-1.15874	-1.49318	-1.14621	-1.18934	-1.30323	-1.33627	-1.26604	-1.27628	30	0	19	17	18	13	14	14	21	17	16	23	23	24	21	19	21	23	23	23	20	19
Q92546	Q92546	RGP1	RAB6A-GEF complex partner protein 2	sp|Q92546|RGP1_HUMAN RAB6A-GEF complex partner protein 2 OS=Homo sapiens OX=9606 GN=RGP1 PE=1 SV=1	42.43	1	1.8	guanyl-nucleotide exchange factor activity [GO:0005085]; small GTPase binding [GO:0031267]	negative regulation of protein catabolic process [GO:0042177]; positive regulation of GTPase activity [GO:0043547]; retrograde transport, endosome to Golgi [GO:0042147]	cytosol [GO:0005829]; Golgi membrane [GO:0000139]; membrane [GO:0016020]; plasma membrane [GO:0005886]; protein-containing complex [GO:0032991]; Ric1-Rgp1 guanyl-nucleotide exchange factor complex [GO:0034066]; trans-Golgi network membrane [GO:0032588]	FALSE	FALSE	FALSE	3	1			-0.556642	-0.0429163	-0.37854	-0.432192	-0.15298		0.235404		-0.321237	0.235404	1	0.000143575	1	1	1	0	1	1	0	0	1	1	1	0	0	0	0	1	1	1	0	1
Q92545	Q92545	TMEM131	Transmembrane protein 131	sp|Q92545|TM131_HUMAN Transmembrane protein 131 OS=Homo sapiens OX=9606 GN=TMEM131 PE=1 SV=3	205.01	21	18.9			membrane [GO:0016020]	FALSE	TRUE	FALSE	3	3	2.29346e-09	1.82785e-07	-2.17522	-0.0888527	-1.0219	-1.19611	-1.31138	0.739648	1.04731	1.20931	-1.17646	0.998756	23	0	9	6	10	6	6	5	4	6	6	14	15	15	15	13	16	17	17	16	17	20
Q92543	Q92543	SNX19	Sorting nexin-19	sp|Q92543|SNX19_HUMAN Sorting nexin-19 OS=Homo sapiens OX=9606 GN=SNX19 PE=1 SV=2	108.53	9	10.6	phosphatidylinositol binding [GO:0035091]	chondrocyte differentiation [GO:0002062]; dense core granule maturation [GO:1990502]; establishment of localization in cell [GO:0051649]; exocytosis [GO:0006887]; insulin secretion [GO:0030073]	cytoplasm [GO:0005737]; early endosome membrane [GO:0031901]; intracellular membrane-bounded organelle [GO:0043231]	TRUE	TRUE	FALSE	3	3	2.31849e-05	0.000122323	-1.48716	1.0078	0.497734	-0.0812388	0.376146	1.48789	1.68798	2.07826	0.264214	1.75138	10	0	6	4	5	3	4	3	6	5	4	4	4	5	3	4	3	4	5	4	7	7
Q92542	Q92542	NCSTN	Nicastrin	sp|Q92542|NICA_HUMAN Nicastrin OS=Homo sapiens OX=9606 GN=NCSTN PE=1 SV=2	78.36	4	9.4	aspartic endopeptidase activity, intramembrane cleaving [GO:0042500]; ATPase binding [GO:0051117]; growth factor receptor binding [GO:0070851]; protein-macromolecule adaptor activity [GO:0030674]	adult behavior [GO:0030534]; amyloid precursor protein biosynthetic process [GO:0042983]; amyloid precursor protein catabolic process [GO:0042987]; amyloid precursor protein metabolic process [GO:0042982]; amyloid-beta formation [GO:0034205]; cellular response to calcium ion [GO:0071277]; central nervous system myelination [GO:0022010]; cerebellum development [GO:0021549]; dopamine receptor signa…	azurophil granule membrane [GO:0035577]; early endosome [GO:0005769]; endoplasmic reticulum [GO:0005783]; endoplasmic reticulum membrane [GO:0005789]; endosome membrane [GO:0010008]; extracellular exosome [GO:0070062]; focal adhesion [GO:0005925]; gamma-secretase complex [GO:0070765]; Golgi apparatus [GO:0005794]; Golgi membrane [GO:0000139]; lysosomal membrane [GO:0005765]; melanosome [GO:004247…	TRUE	TRUE	FALSE	3	3	9.53702e-08	1.90682e-06	-2.24965	0.200092	-1.26329	-0.899605	-0.611305	1.18616	1.1803	1.60829	-0.924732	1.32492	4	0	2	2	2	2	3	3	2	2	2	2	3	3	2	3	2	4	3	4	4	4
Q92541	Q92541	RTF1	RNA polymerase-associated protein RTF1 homolog	sp|Q92541|RTF1_HUMAN RNA polymerase-associated protein RTF1 homolog OS=Homo sapiens OX=9606 GN=RTF1 PE=1 SV=4	80.26	22	29.2	RNA binding [GO:0003723]; single-stranded DNA binding [GO:0003697]	blastocyst growth [GO:0001832]; endodermal cell fate commitment [GO:0001711]; negative regulation of transcription by RNA polymerase II [GO:0000122]; stem cell population maintenance [GO:0019827]; transcription elongation by RNA polymerase II [GO:0006368]; Wnt signaling pathway [GO:0016055]	Cdc73/Paf1 complex [GO:0016593]; nucleolus [GO:0005730]; nucleoplasm [GO:0005654]	FALSE	TRUE	FALSE	3	3	9.91307e-08	1.95225e-06	1.1047	-1.80935	-1.42298	-1.20201	-1.14601	-2.31682	-2.23239	-2.5359	-1.257	-2.3617	27	0	20	21	22	20	22	20	21	20	22	21	22	22	21	22	22	22	22	22	15	14
Q92540	Q92540	SMG7	Nonsense-mediated mRNA decay factor SMG7	sp|Q92540|SMG7_HUMAN Nonsense-mediated mRNA decay factor SMG7 OS=Homo sapiens OX=9606 GN=SMG7 PE=1 SV=2	127.2	22	19.9	protein phosphatase 2A binding [GO:0051721]; telomerase RNA binding [GO:0070034]; telomeric DNA binding [GO:0042162]	mRNA export from nucleus [GO:0006406]; nuclear-transcribed mRNA catabolic process, nonsense-mediated decay [GO:0000184]; regulation of dephosphorylation [GO:0035303]	cytoplasm [GO:0005737]; cytosol [GO:0005829]; nucleus [GO:0005634]; telomerase holoenzyme complex [GO:0005697]	FALSE	TRUE	FALSE	3	3	0.000573087	0.00179566	-0.495397	0.1251	-0.233348	-0.0190018	-0.115445	0.260335	0.423985	0.434077	-0.122598	0.372799	25	0	18	21	17	19	17	18	20	16	18	18	21	20	19	21	20	19	21	21	20	18
Q92539	Q92539	LPIN2	Phosphatidate phosphatase LPIN2	sp|Q92539|LPIN2_HUMAN Phosphatidate phosphatase LPIN2 OS=Homo sapiens OX=9606 GN=LPIN2 PE=1 SV=1	99.34	4	5.7	phosphatidate phosphatase activity [GO:0008195]; transcription coactivator activity [GO:0003713]	cellular response to insulin stimulus [GO:0032869]; fatty acid catabolic process [GO:0009062]; lipid metabolic process [GO:0006629]; positive regulation of transcription by RNA polymerase II [GO:0045944]; triglyceride biosynthetic process [GO:0019432]	cytosol [GO:0005829]; endoplasmic reticulum membrane [GO:0005789]; nucleus [GO:0005634]	TRUE	TRUE	FALSE	3	0	1.59763e-07	2.72845e-06	3.59939	0.842937	2.75205	2.45492	2.72093	-1.97302	-0.592612	-0.304639	2.64263	-0.956757	4	0.000143575	3	2	3	3	3	2	1	3	2	0	0	0	0	0	0	0	0	0	0	0
Q92538	Q92538	GBF1	Golgi-specific brefeldin A-resistance guanine nucleotide exchange factor 1	sp|Q92538|GBF1_HUMAN Golgi-specific brefeldin A-resistance guanine nucleotide exchange factor 1 OS=Homo sapiens OX=9606 GN=GBF1 PE=1 SV=2	206.31	28	17.6	guanyl-nucleotide exchange factor activity [GO:0005085]; phosphatidylinositol-3,4,5-trisphosphate binding [GO:0005547]; phosphatidylinositol-3,5-bisphosphate binding [GO:0080025]	cell activation involved in immune response [GO:0002263]; cellular response to virus [GO:0098586]; cilium assembly [GO:0060271]; COPI coating of Golgi vesicle [GO:0048205]; endoplasmic reticulum to Golgi vesicle-mediated transport [GO:0006888]; endoplasmic reticulum-Golgi intermediate compartment organization [GO:0097111]; establishment of monopolar cell polarity [GO:0061162]; Golgi disassembly […	cell leading edge [GO:0031252]; cis-Golgi network [GO:0005801]; cytosol [GO:0005829]; endoplasmic reticulum-Golgi intermediate compartment [GO:0005793]; Golgi apparatus [GO:0005794]; Golgi membrane [GO:0000139]; lipid droplet [GO:0005811]; membrane [GO:0016020]; trans-Golgi network [GO:0005802]	TRUE	TRUE	FALSE	3	3	0.00580162	0.0130881	0.40889	1.38638	1.63663	1.52415	1.61168	0.985284	1.19112	1.36939	1.59082	1.18193	31	0	20	22	24	21	19	20	20	21	21	15	17	15	17	15	18	15	21	17	22	23
Q92530	Q92530	PSMF1	Proteasome inhibitor PI31 subunit	sp|Q92530|PSMF1_HUMAN Proteasome inhibitor PI31 subunit OS=Homo sapiens OX=9606 GN=PSMF1 PE=1 SV=2	29.8	4	13.3	endopeptidase inhibitor activity [GO:0004866]; proteasome binding [GO:0070628]; protein heterodimerization activity [GO:0046982]; protein homodimerization activity [GO:0042803]	negative regulation of proteasomal protein catabolic process [GO:1901799]; proteasome-mediated ubiquitin-dependent protein catabolic process [GO:0043161]; ubiquitin-dependent protein catabolic process [GO:0006511]	cytosol [GO:0005829]; endoplasmic reticulum [GO:0005783]; membrane [GO:0016020]; nucleoplasm [GO:0005654]; perinuclear region of cytoplasm [GO:0048471]; proteasome core complex [GO:0005839]	FALSE	TRUE	FALSE	3	3	0.000439883	0.00143088	1.17447	-0.503221	0.102965	0.206376	-0.0573004	-1.14718	-1.01941	-1.10478	0.0840135	-1.09046	4	0	3	3	3	3	3	4	3	4	3	3	4	3	3	3	3	3	2	4	3	2
Q92522	Q92522	H1-10	Histone H1.10	sp|Q92522|H1X_HUMAN Histone H1.10 OS=Homo sapiens OX=9606 GN=H1-10 PE=1 SV=1	22.47	11	42.3	cadherin binding [GO:0045296]; double-stranded DNA binding [GO:0003690]; nucleosomal DNA binding [GO:0031492]; RNA binding [GO:0003723]; structural constituent of chromatin [GO:0030527]	chromosome condensation [GO:0030261]; negative regulation of DNA recombination [GO:0045910]; nucleosome assembly [GO:0006334]	chromosome [GO:0005694]; nucleolus [GO:0005730]; nucleoplasm [GO:0005654]; nucleosome [GO:0000786]; nucleus [GO:0005634]	FALSE	TRUE	FALSE	3	3	0.0169883	0.0331477	-0.716658	-1.47059	-2.1366	-1.79752	-1.55264	-0.788066	-1.15916	-1.38956	-1.82892	-1.11226	15	0	9	10	10	8	9	9	11	9	11	11	11	11	10	11	11	11	11	11	11	11
Q92598	Q92598	HSPH1	Heat shock protein 105 kDa	sp|Q92598|HS105_HUMAN Heat shock protein 105 kDa OS=Homo sapiens OX=9606 GN=HSPH1 PE=1 SV=1	96.8	42	61.3	adenyl-nucleotide exchange factor activity [GO:0000774]; alpha-tubulin binding [GO:0043014]; ATP binding [GO:0005524]; ATP-dependent protein folding chaperone [GO:0140662]	chaperone cofactor-dependent protein refolding [GO:0051085]; positive regulation of MHC class I biosynthetic process [GO:0045345]; positive regulation of NK T cell activation [GO:0051135]; protein folding [GO:0006457]; response to unfolded protein [GO:0006986]	cytoplasm [GO:0005737]; cytosol [GO:0005829]; endocytic vesicle lumen [GO:0071682]; extracellular exosome [GO:0070062]; extracellular region [GO:0005576]; microtubule [GO:0005874]; nucleoplasm [GO:0005654]; nucleus [GO:0005634]; protein-containing complex [GO:0032991]	FALSE	TRUE	FALSE	3	3	0.0118493	0.024375	0.267486	0.240605	0.340481	0.48831	0.294254	0.0165615	0.130283	0.173743	0.374348	0.106862	63	0	36	37	38	38	37	37	36	34	38	37	35	34	38	36	35	35	34	33	36	34
Q92600	Q92600	CNOT9	CCR4-NOT transcription complex subunit 9	sp|Q92600|CNOT9_HUMAN CCR4-NOT transcription complex subunit 9 OS=Homo sapiens OX=9606 GN=CNOT9 PE=1 SV=1	33.61	8	29.4	epidermal growth factor receptor binding [GO:0005154]; kinase binding [GO:0019900]; nuclear receptor coactivator activity [GO:0030374]; protein domain specific binding [GO:0019904]; protein homodimerization activity [GO:0042803]	cytokine-mediated signaling pathway [GO:0019221]; negative regulation of intracellular estrogen receptor signaling pathway [GO:0033147]; negative regulation of translation [GO:0017148]; nuclear-transcribed mRNA poly(A) tail shortening [GO:0000289]; positive regulation of epidermal growth factor receptor signaling pathway [GO:0045742]; positive regulation of peptidyl-serine phosphorylation [GO:003…	CCR4-NOT complex [GO:0030014]; CCR4-NOT core complex [GO:0030015]; cytosol [GO:0005829]; membrane [GO:0016020]; nucleus [GO:0005634]; P-body [GO:0000932]; protein-containing complex [GO:0032991]	FALSE	TRUE	FALSE	3	3	0.152351	0.219634	-0.220425	0.637477	0.69865	0.341957	0.541187	0.704977	0.798311	0.73978	0.527264	0.747689	10	0	6	6	6	5	4	6	7	6	5	4	6	5	6	6	6	6	6	5	6	6
Q92733	Q92733	PRCC	Proline-rich protein PRCC	sp|Q92733|PRCC_HUMAN Proline-rich protein PRCC OS=Homo sapiens OX=9606 GN=PRCC PE=1 SV=1	52.39	15	41.8		cell cycle [GO:0007049]; regulation of cell cycle [GO:0051726]	nuclear speck [GO:0016607]; nucleoplasm [GO:0005654]; nucleus [GO:0005634]	FALSE	TRUE	FALSE	3	3	1.09677e-09	1.14168e-07	2.7026	-3.41472	-2.05046	-2.07767	-2.0621	-4.42826	-4.94793	-4.92185	-2.06341	-4.76602	19	0	10	10	10	9	9	8	7	8	9	13	14	13	15	15	14	14	14	14	5	5
Q92636	Q92636	NSMAF	Protein FAN	sp|Q92636|FAN_HUMAN Protein FAN OS=Homo sapiens OX=9606 GN=NSMAF PE=1 SV=2	104.31	3	4.1	sphingomyelin phosphodiesterase activator activity [GO:0016230]	ceramide metabolic process [GO:0006672]; positive regulation of apoptotic process [GO:0043065]; signal transduction [GO:0007165]	cytoplasm [GO:0005737]; cytosol [GO:0005829]	FALSE	TRUE	FALSE	3	2	0.132893	0.195056	1.04694	2.10473	2.90947	1.98113	2.99401	0.480093	2.39403	1.86967	2.6282	1.58127	3	0	1	1	1	2	3	2	0	0	0	0	0	0	2	0	0	0	1	1	0	1
Q92698	Q92698	RAD54L	DNA repair and recombination protein RAD54-like	sp|Q92698|RAD54_HUMAN DNA repair and recombination protein RAD54-like OS=Homo sapiens OX=9606 GN=RAD54L PE=1 SV=2	84.3	7	10.2	ATP binding [GO:0005524]; ATP hydrolysis activity [GO:0016887]; ATP-dependent chromatin remodeler activity [GO:0140658]; ATP-dependent DNA/DNA annealing activity [GO:0036310]; DNA translocase activity [GO:0015616]; helicase activity [GO:0004386]; metal ion binding [GO:0046872]	chromosome organization [GO:0051276]; determination of adult lifespan [GO:0008340]; DNA recombination [GO:0006310]; DNA repair [GO:0006281]; double-strand break repair via synthesis-dependent strand annealing [GO:0045003]; meiotic cell cycle [GO:0051321]; reciprocal meiotic recombination [GO:0007131]; response to ionizing radiation [GO:0010212]; response to xenobiotic stimulus [GO:0009410]	nucleoplasm [GO:0005654]; nucleus [GO:0005634]; protein-containing complex [GO:0032991]	FALSE	TRUE	FALSE	3	0	0.0200892	0.0384208	0.963885	-1.79749	-1.25481	-1.36165	-1.33018	-1.29219	-2.3555	-3.1906	-1.31555	-2.27943	7	0	5	5	2	3	6	2	5	2	3	7	7	5	7	7	7	5	7	7	0	0
Q92696	Q92696	RABGGTA	Geranylgeranyl transferase type-2 subunit alpha	sp|Q92696|PGTA_HUMAN Geranylgeranyl transferase type-2 subunit alpha OS=Homo sapiens OX=9606 GN=RABGGTA PE=1 SV=2	65.03	5	9	Rab geranylgeranyltransferase activity [GO:0004663]; small GTPase binding [GO:0031267]; zinc ion binding [GO:0008270]	protein geranylgeranylation [GO:0018344]; protein modification process [GO:0036211]; visual perception [GO:0007601]	cytoplasm [GO:0005737]; cytosol [GO:0005829]; plasma membrane [GO:0005886]; Rab-protein geranylgeranyltransferase complex [GO:0005968]	TRUE	TRUE	FALSE	3	2	0.113243	0.170999	1.6843	2.55252	3.74519	3.07547	3.36335	3.25366	2.72901	-0.851564	3.39467	1.71037	5	0	5	3	4	5	5	5	3	0	4	0	0	0	0	0	0	0	1	0	4	3
Q92945	Q92945	KHSRP	Far upstream element-binding protein 2	sp|Q92945|FUBP2_HUMAN Far upstream element-binding protein 2 OS=Homo sapiens OX=9606 GN=KHSRP PE=1 SV=4	73.07	39	61.2	DNA binding [GO:0003677]; mRNA 3'-UTR AU-rich region binding [GO:0035925]; mRNA binding [GO:0003729]; protein folding chaperone [GO:0044183]; RNA binding [GO:0003723]	3'-UTR-mediated mRNA destabilization [GO:0061158]; cellular response to cytokine stimulus [GO:0071345]; miRNA metabolic process [GO:0010586]; mRNA processing [GO:0006397]; mRNA transport [GO:0051028]; negative regulation of low-density lipoprotein particle clearance [GO:0010989]; negative regulation of nitric oxide biosynthetic process [GO:0045019]; positive regulation of mRNA catabolic process […	cytoplasm [GO:0005737]; cytosol [GO:0005829]; membrane [GO:0016020]; nucleoplasm [GO:0005654]; nucleus [GO:0005634]	FALSE	TRUE	FALSE	3	3	0.0355359	0.062968	0.177836	-1.92416	-1.87429	-1.88325	-1.74818	-2.05328	-1.95144	-2.03452	-1.83524	-2.01308	64	0	34	33	35	35	33	33	33	31	33	37	36	37	37	35	35	35	36	38	36	33
Q92688	Q92688	ANP32B	Acidic leucine-rich nuclear phosphoprotein 32 family member B	sp|Q92688|AN32B_HUMAN Acidic leucine-rich nuclear phosphoprotein 32 family member B OS=Homo sapiens OX=9606 GN=ANP32B PE=1 SV=1	28.77	3	15.9	histone binding [GO:0042393]; RNA polymerase binding [GO:0070063]	activation of cysteine-type endopeptidase activity involved in apoptotic process [GO:0006919]; inner ear development [GO:0048839]; negative regulation of cell differentiation [GO:0045596]; nucleosome assembly [GO:0006334]; positive regulation of protein export from nucleus [GO:0046827]; regulation of apoptotic process [GO:0042981]; roof of mouth development [GO:0060021]; vasculature development […	cytoplasm [GO:0005737]; extracellular exosome [GO:0070062]; nucleoplasm [GO:0005654]; nucleus [GO:0005634]	FALSE	TRUE	FALSE	3	1	0.00146759	0.0039919	2.17198	-2.45018	-2.13455	-1.03274	-0.925276	-4.47412	-2.36436	-3.77002	-1.36419	-3.53617	4	0	1	1	2	2	3	3	3	2	3	3	2	3	3	0	0	3	3	3	0	2
Q92686	Q92686	NRGN	Neurogranin	sp|Q92686|NEUG_HUMAN Neurogranin OS=Homo sapiens OX=9606 GN=NRGN PE=1 SV=1	7.61	1	17.9	calmodulin binding [GO:0005516]	nervous system development [GO:0007399]; signal transduction [GO:0007165]	cytosol [GO:0005829]	FALSE	FALSE	FALSE	1	1													1	0	1	1	0	1	1	0	1	1	0	0	0	0	0	1	1	0	0	1	1	0
Q92685	Q92685	ALG3	Dol-P-Man:Man(5)GlcNAc(2)-PP-Dol alpha-1,3-mannosyltransferase	sp|Q92685|ALG3_HUMAN Dol-P-Man:Man(5)GlcNAc(2)-PP-Dol alpha-1,3-mannosyltransferase OS=Homo sapiens OX=9606 GN=ALG3 PE=1 SV=1	50.09	1	2.7	alpha-1,3-mannosyltransferase activity [GO:0000033]; dol-P-Man:Man(5)GlcNAc(2)-PP-Dol alpha-1,3-mannosyltransferase activity [GO:0052925]	dolichol-linked oligosaccharide biosynthetic process [GO:0006488]; protein glycosylation [GO:0006486]	endoplasmic reticulum [GO:0005783]; endoplasmic reticulum membrane [GO:0005789]	FALSE	FALSE	FALSE	2	3			-0.766217	0.0760706	-0.347558		-0.266518	0.283107	0.678331	0.416099	-0.307038	0.459179	1	0	1	0	1	1	1	1	1	1	1	1	1	1	1	1	1	0	1	1	1	1
Q92674	Q92674	CENPI	Centromere protein I	sp|Q92674|CENPI_HUMAN Centromere protein I OS=Homo sapiens OX=9606 GN=CENPI PE=1 SV=2	86.66	2	2.9		CENP-A containing chromatin assembly [GO:0034080]; chromosome segregation [GO:0007059]; mitotic sister chromatid segregation [GO:0000070]; sex differentiation [GO:0007548]	cytosol [GO:0005829]; inner kinetochore [GO:0000939]; kinetochore [GO:0000776]; nuclear body [GO:0016604]; nucleoplasm [GO:0005654]; nucleus [GO:0005634]	FALSE	TRUE	FALSE	1	3	0.0444392	0.0762113	-1.65393	-0.0732154	-1.09168	-1.48545	-0.123406	1.34883	0.227501	0.684917	-0.900181	0.75375	2	0.000143575	0	0	1	1	0	0	2	0	0	2	0	1	1	1	1	2	1	1	2	1
Q92673	Q92673	SORL1	Sortilin-related receptor	sp|Q92673|SORL_HUMAN Sortilin-related receptor OS=Homo sapiens OX=9606 GN=SORL1 PE=1 SV=2	248.27	10	5.1	amyloid-beta binding [GO:0001540]; low-density lipoprotein particle binding [GO:0030169]; low-density lipoprotein particle receptor activity [GO:0005041]; neuropeptide binding [GO:0042923]; small GTPase binding [GO:0031267]; transmembrane signaling receptor activity [GO:0004888]	adaptive thermogenesis [GO:1990845]; cell migration [GO:0016477]; diet induced thermogenesis [GO:0002024]; endosome to plasma membrane protein transport [GO:0099638]; insulin receptor recycling [GO:0038020]; negative regulation of amyloid-beta formation [GO:1902430]; negative regulation of aspartic-type endopeptidase activity involved in amyloid precursor protein catabolic process [GO:1902960]; n…	cell surface [GO:0009986]; early endosome [GO:0005769]; early endosome membrane [GO:0031901]; endoplasmic reticulum [GO:0005783]; endoplasmic reticulum membrane [GO:0005789]; endosome [GO:0005768]; endosome membrane [GO:0010008]; extracellular exosome [GO:0070062]; extracellular space [GO:0005615]; Golgi apparatus [GO:0005794]; Golgi cisterna [GO:0031985]; Golgi membrane [GO:0000139]; membrane [G…	TRUE	TRUE	FALSE	3	3	0.00331934	0.00810131	-1.10358	1.29625	0.887406	0.489869	0.856105	1.70902	1.9312	1.9039	0.74446	1.84804	10	0	5	4	4	0	3	1	0	0	0	1	3	1	0	0	0	0	0	0	7	8
Q92667	Q92667	AKAP1	A-kinase anchor protein 1, mitochondrial	sp|Q92667|AKAP1_HUMAN A-kinase anchor protein 1, mitochondrial OS=Homo sapiens OX=9606 GN=AKAP1 PE=1 SV=1	97.28	45	56.6	protein kinase A regulatory subunit binding [GO:0034237]; RNA binding [GO:0003723]	antiviral innate immune response [GO:0140374]; apoptotic process [GO:0006915]	cytosol [GO:0005829]; membrane [GO:0016020]; mitochondrial outer membrane [GO:0005741]; mitochondrion [GO:0005739]	TRUE	TRUE	FALSE	3	3	3.31668e-10	5.72389e-08	-2.14016	0.417109	-0.562991	-0.759226	-0.636692	1.2969	1.47455	1.69012	-0.65297	1.48719	67	0	32	33	33	27	24	29	31	27	29	35	36	34	36	34	35	34	36	34	43	41
Q92665	Q92665	MRPS31	Small ribosomal subunit protein mS31	sp|Q92665|RT31_HUMAN Small ribosomal subunit protein mS31 OS=Homo sapiens OX=9606 GN=MRPS31 PE=1 SV=3	45.29	8	22	protein domain specific binding [GO:0019904]; RNA binding [GO:0003723]; structural constituent of ribosome [GO:0003735]	mitochondrial translation [GO:0032543]	mitochondrial inner membrane [GO:0005743]; mitochondrial small ribosomal subunit [GO:0005763]; mitochondrion [GO:0005739]; nucleolus [GO:0005730]	FALSE	TRUE	FALSE	3	3	0.000922406	0.00268493	0.960708	-1.52502	-0.892629	-1.21394	-1.02742	-1.63599	-1.98095	-2.39916	-1.04466	-2.00537	8	0	4	2	3	4	4	4	3	3	3	5	5	6	5	5	5	4	6	5	4	5
Q92664	Q92664	GTF3A	Transcription factor IIIA	sp|Q92664|TF3A_HUMAN Transcription factor IIIA OS=Homo sapiens OX=9606 GN=GTF3A PE=1 SV=3	41.49	1	3.3	5S rRNA binding [GO:0008097]; DNA binding [GO:0003677]; metal ion binding [GO:0046872]	ribosomal large subunit biogenesis [GO:0042273]; rRNA transcription [GO:0009303]; transcription by RNA polymerase III [GO:0006383]	nucleoplasm [GO:0005654]; nucleus [GO:0005634]	FALSE	FALSE	FALSE	0	0													1	0	0	1	0	1	0	1	0	1	0	1	0	0	1	0	0	1	1	1	0	0
Q92643	Q92643	PIGK	GPI-anchor transamidase	sp|Q92643|GPI8_HUMAN GPI-anchor transamidase OS=Homo sapiens OX=9606 GN=PIGK PE=1 SV=2	45.22	3	9.9	GPI-anchor transamidase activity [GO:0003923]; protein disulfide isomerase activity [GO:0003756]	attachment of GPI anchor to protein [GO:0016255]; proteolysis [GO:0006508]	endoplasmic reticulum membrane [GO:0005789]; GPI-anchor transamidase complex [GO:0042765]; membrane [GO:0016020]	TRUE	TRUE	FALSE	3	3	0.0172416	0.0335621	-0.598508	1.14973	1.26828	0.580022	0.703133	1.12522	1.54473	1.67702	0.850478	1.44899	3	0	2	2	2	1	2	2	1	2	2	1	1	1	1	1	2	2	1	1	3	3
Q92628	Q92628	KIAA0232	Uncharacterized protein KIAA0232	sp|Q92628|K0232_HUMAN Uncharacterized protein KIAA0232 OS=Homo sapiens OX=9606 GN=KIAA0232 PE=1 SV=5	154.69	8	8.8	ATP binding [GO:0005524]			FALSE	TRUE	FALSE	3	3	0.153478	0.220968	-0.543927	0.383483	-0.0498437	0.354864	0.0295391	0.695275	0.597624	0.673442	0.11152	0.655447	8	0	4	1	3	2	3	2	1	0	2	4	0	0	4	0	5	2	3	0	4	7
Q92604	Q92604	LPGAT1	Acyl-CoA:lysophosphatidylglycerol acyltransferase 1	sp|Q92604|LGAT1_HUMAN Acyl-CoA:lysophosphatidylglycerol acyltransferase 1 OS=Homo sapiens OX=9606 GN=LPGAT1 PE=1 SV=1	43.06	4	17.6	1-acylglycerol-3-phosphate O-acyltransferase activity [GO:0003841]; 2-acylglycerol O-acyltransferase activity [GO:0003846]; 2-acylglycerol-3-phosphate O-acyltransferase activity [GO:0047144]; 2-acylglycerophosphocholine O-acyltransferase activity [GO:0047190]; acyltransferase activity [GO:0016746]; lysophosphatidylethanolamine acyltransferase activity [GO:0071618]; lysophospholipid acyltransferas…	phosphatidylethanolamine acyl-chain remodeling [GO:0036152]; phosphatidylglycerol acyl-chain remodeling [GO:0036148]; phosphatidylinositol acyl-chain remodeling [GO:0036149]; phospholipid biosynthetic process [GO:0008654]; positive regulation of fatty acid biosynthetic process [GO:0045723]; triglyceride biosynthetic process [GO:0019432]	cytoplasm [GO:0005737]; endomembrane system [GO:0012505]; endoplasmic reticulum [GO:0005783]; endoplasmic reticulum membrane [GO:0005789]; membrane [GO:0016020]	FALSE	TRUE	FALSE	2	3	0.0767319	0.122614	-1.12178	0.381678	0.649715	0.0691927	-1.25654	0.591261	1.16723	1.06921	-0.179211	0.942567	4	0.000143575	3	3	0	0	0	0	3	3	2	2	2	2	0	0	0	4	4	3	4	4
Q92626	Q92626	PXDN	Peroxidasin homolog	sp|Q92626|PXDN_HUMAN Peroxidasin homolog OS=Homo sapiens OX=9606 GN=PXDN PE=1 SV=2	165.17	1	0.6	extracellular matrix structural constituent [GO:0005201]; heme binding [GO:0020037]; interleukin-1 receptor antagonist activity [GO:0005152]; lactoperoxidase activity [GO:0140825]; laminin-1 binding [GO:0043237]; metal ion binding [GO:0046872]; oxidoreductase activity, acting on peroxide as acceptor [GO:0016684]; peroxidase activity [GO:0004601]	angiogenesis [GO:0001525]; basement membrane assembly [GO:0070831]; basement membrane organization [GO:0071711]; cell adhesion [GO:0007155]; collagen fibril organization [GO:0030199]; extracellular matrix organization [GO:0030198]; eye development [GO:0001654]; hydrogen peroxide catabolic process [GO:0042744]; immune response [GO:0006955]; protein homooligomerization [GO:0051260]; protein homotri…	basement membrane [GO:0005604]; cell surface [GO:0009986]; collagen-containing extracellular matrix [GO:0062023]; endoplasmic reticulum [GO:0005783]; extracellular exosome [GO:0070062]; extracellular matrix [GO:0031012]; extracellular region [GO:0005576]; extracellular space [GO:0005615]	FALSE	FALSE	FALSE	0	0													1	0.000284738	1	0	0	0	0	0	0	0	0	0	0	0	0	0	0	0	0	0	0	0
Q92625	Q92625	ANKS1A	Ankyrin repeat and SAM domain-containing protein 1A	sp|Q92625|ANS1A_HUMAN Ankyrin repeat and SAM domain-containing protein 1A OS=Homo sapiens OX=9606 GN=ANKS1A PE=1 SV=4	123.03	22	27.3	ephrin receptor binding [GO:0046875]	ephrin receptor signaling pathway [GO:0048013]; neuron remodeling [GO:0016322]; substrate-dependent cell migration [GO:0006929]	cytosol [GO:0005829]; neuron projection [GO:0043005]; nucleoplasm [GO:0005654]	FALSE	TRUE	FALSE	3	3	1.52757e-05	8.70471e-05	0.533339	0.455049	0.693811	0.8401	0.631245	0.152218	0.205244	0.207677	0.721719	0.188379	28	0	20	21	18	19	18	20	19	15	19	17	14	16	18	17	19	19	18	19	20	20
Q92623	Q92623	TTC9	Tetratricopeptide repeat protein 9A	sp|Q92623|TTC9A_HUMAN Tetratricopeptide repeat protein 9A OS=Homo sapiens OX=9606 GN=TTC9 PE=1 SV=3	24.36	1	5		bone development [GO:0060348]		FALSE	FALSE	FALSE	1	0				0.151616		0.151616					0.151616		1	0	0	1	0	1	1	1	0	0	0	1	0	1	1	1	1	1	1	1	0	0
Q92621	Q92621	NUP205	Nuclear pore complex protein Nup205	sp|Q92621|NU205_HUMAN Nuclear pore complex protein Nup205 OS=Homo sapiens OX=9606 GN=NUP205 PE=1 SV=3	227.78	25	15.9	structural constituent of nuclear pore [GO:0017056]	mRNA transport [GO:0051028]; nuclear pore complex assembly [GO:0051292]; nuclear pore organization [GO:0006999]; nucleocytoplasmic transport [GO:0006913]; protein transport [GO:0015031]	cytosol [GO:0005829]; membrane [GO:0016020]; nuclear envelope [GO:0005635]; nuclear membrane [GO:0031965]; nuclear periphery [GO:0034399]; nuclear pore [GO:0005643]; nuclear pore inner ring [GO:0044611]	FALSE	TRUE	FALSE	3	3	0.0844473	0.133254	-0.400954	0.392613	0.41447	-0.188635	0.350574	0.268281	0.603389	0.907601	0.192136	0.59309	30	0	19	14	18	15	16	12	13	16	15	17	16	15	16	16	16	19	16	14	17	20
Q92620	Q92620	DHX38	Pre-mRNA-splicing factor ATP-dependent RNA helicase PRP16	sp|Q92620|PRP16_HUMAN Pre-mRNA-splicing factor ATP-dependent RNA helicase PRP16 OS=Homo sapiens OX=9606 GN=DHX38 PE=1 SV=2	140.42	37	33.4	3'-5' RNA helicase activity [GO:0034458]; ATP binding [GO:0005524]; ATP hydrolysis activity [GO:0016887]; RNA binding [GO:0003723]; RNA helicase activity [GO:0003724]	mRNA splicing, via spliceosome [GO:0000398]	catalytic step 2 spliceosome [GO:0071013]; membrane [GO:0016020]; nucleoplasm [GO:0005654]; nucleus [GO:0005634]; spliceosomal complex [GO:0005681]	FALSE	TRUE	FALSE	3	3	1.8333e-06	1.61814e-05	1.05124	-2.41949	-1.95406	-1.84492	-1.88263	-2.8414	-3.01597	-2.97796	-1.89387	-2.94511	46	0	29	27	26	33	31	30	27	24	28	35	35	36	32	34	34	33	33	35	23	18
Q92618	Q92618	ZNF516	Zinc finger protein 516	sp|Q92618|ZN516_HUMAN Zinc finger protein 516 OS=Homo sapiens OX=9606 GN=ZNF516 PE=1 SV=1	124.21	18	19.3	cis-regulatory region sequence-specific DNA binding [GO:0000987]; DNA-binding transcription factor activity, RNA polymerase II-specific [GO:0000981]; DNA-binding transcription factor binding [GO:0140297]; metal ion binding [GO:0046872]; RNA polymerase II cis-regulatory region sequence-specific DNA binding [GO:0000978]	adipose tissue development [GO:0060612]; brown fat cell differentiation [GO:0050873]; positive regulation of cold-induced thermogenesis [GO:0120162]; positive regulation of DNA-templated transcription [GO:0045893]; regulation of DNA-templated transcription [GO:0006355]; response to cold [GO:0009409]	nucleus [GO:0005634]	FALSE	TRUE	FALSE	3	3	0.792535	0.841827	-0.0347543	-0.950341	-0.962073	-1.15232	-0.788759	-1.14143	-0.85378	-0.803683	-0.967718	-0.932964	18	0	11	12	15	8	7	9	12	9	10	17	15	16	14	16	16	16	16	15	12	13
Q92616	Q92616	GCN1	Stalled ribosome sensor GCN1	sp|Q92616|GCN1_HUMAN Stalled ribosome sensor GCN1 OS=Homo sapiens OX=9606 GN=GCN1 PE=1 SV=7	292.52	63	28.6	cadherin binding [GO:0045296]; molecular adaptor activity [GO:0060090]; protein kinase regulator activity [GO:0019887]; protein serine/threonine kinase activator activity [GO:0043539]; RNA binding [GO:0003723]; stalled ribosome sensor activity [GO:0170011]; translation factor activity, RNA binding [GO:0008135]	cellular response to amino acid starvation [GO:0034198]; cellular response to leucine starvation [GO:1990253]; GCN2-mediated signaling [GO:0140469]; regulation of translation [GO:0006417]; rescue of stalled ribosome [GO:0072344]	cytoplasm [GO:0005737]; cytosol [GO:0005829]; cytosolic ribosome [GO:0022626]; membrane [GO:0016020]; polysome [GO:0005844]; ribosome [GO:0005840]	TRUE	TRUE	FALSE	3	3	1.65502e-07	2.78298e-06	1.20813	1.42585	2.21276	1.77921	2.09776	0.830617	0.728358	0.906374	2.02991	0.821783	72	0	61	57	56	56	51	49	51	54	52	39	39	32	45	45	45	44	46	43	46	44
Q92615	Q92615	LARP4B	La-related protein 4B	sp|Q92615|LAR4B_HUMAN La-related protein 4B OS=Homo sapiens OX=9606 GN=LARP4B PE=1 SV=3	80.5	29	42.7	mRNA 3'-UTR binding [GO:0003730]; RNA binding [GO:0003723]	positive regulation of 3'-UTR-mediated mRNA stabilization [GO:1905870]; positive regulation of translation [GO:0045727]	cytoplasmic stress granule [GO:0010494]; cytosol [GO:0005829]; membrane [GO:0016020]; nucleolus [GO:0005730]; polysomal ribosome [GO:0042788]	FALSE	TRUE	FALSE	3	3	0.000504713	0.00161066	-0.378815	0.0458902	-0.200627	-0.0227437	-0.20718	0.172391	0.283916	0.249585	-0.143517	0.235298	36	0	24	25	23	24	24	23	23	22	23	25	26	23	27	23	26	29	29	24	28	27
Q92614	Q92614	MYO18A	Unconventional myosin-XVIIIa	sp|Q92614|MY18A_HUMAN Unconventional myosin-XVIIIa OS=Homo sapiens OX=9606 GN=MYO18A PE=1 SV=3	232.97	78	42.1	actin filament binding [GO:0051015]; ADP binding [GO:0043531]; ATP binding [GO:0005524]; ATP-dependent activity, acting on DNA [GO:0008094]; DNA binding [GO:0003677]; RNA binding [GO:0003723]	actomyosin structure organization [GO:0031032]; asymmetric Golgi ribbon formation [GO:0090164]; cell migration [GO:0016477]; DNA metabolic process [GO:0006259]; Golgi organization [GO:0007030]; Golgi ribbon formation [GO:0090161]; Golgi vesicle budding [GO:0048194]; negative regulation of apoptotic process [GO:0043066]; positive regulation of opsonization [GO:1903028]; positive regulation of prot…	actomyosin [GO:0042641]; cell surface [GO:0009986]; cytoplasm [GO:0005737]; endoplasmic reticulum-Golgi intermediate compartment [GO:0005793]; Golgi membrane [GO:0000139]; membrane [GO:0016020]; myosin filament [GO:0032982]; myosin II complex [GO:0016460]; trans-Golgi network [GO:0005802]	FALSE	TRUE	FALSE	3	3	0.208238	0.285457	-0.724105	1.0102	-0.0388287	1.71843	0.264835	1.49713	1.24316	1.37646	0.648147	1.37225	100	0	45	64	49	41	59	38	72	75	69	43	42	35	58	47	59	47	49	48	63	61
Q92613	Q92613	JADE3	Protein Jade-3	sp|Q92613|JADE3_HUMAN Protein Jade-3 OS=Homo sapiens OX=9606 GN=JADE3 PE=1 SV=1	93.75	11	17.3	metal ion binding [GO:0046872]	regulation of cell cycle [GO:0051726]; regulation of cell growth [GO:0001558]; regulation of DNA biosynthetic process [GO:2000278]; regulation of DNA replication [GO:0006275]; regulation of DNA-templated transcription [GO:0006355]; regulation of transcription by RNA polymerase II [GO:0006357]	histone acetyltransferase complex [GO:0000123]; nucleoplasm [GO:0005654]	FALSE	TRUE	FALSE	3	3	0.510945	0.599944	0.331282	-1.41304	-1.2807	-1.50131	-0.96017	-0.61585	-2.17689	-1.9433	-1.2474	-1.57868	11	0	6	6	8	6	6	5	11	6	5	9	10	7	11	8	10	7	10	6	9	5
Q92610	Q92610	ZNF592	Zinc finger protein 592	sp|Q92610|ZN592_HUMAN Zinc finger protein 592 OS=Homo sapiens OX=9606 GN=ZNF592 PE=1 SV=2	137.44	8	7.3	DNA binding [GO:0003677]; DNA-binding transcription factor activity [GO:0003700]; insulin receptor substrate binding [GO:0043560]; metal ion binding [GO:0046872]; PH domain binding [GO:0042731]	negative regulation of insulin receptor signaling pathway [GO:0046627]; regulation of peptidyl-tyrosine phosphorylation [GO:0050730]	nucleus [GO:0005634]	FALSE	TRUE	FALSE	3	3	0.138368	0.202143	0.295739	-0.431549	-0.157974	-0.498207	-0.194857	-0.760602	-0.516232	-0.461423	-0.28368	-0.579419	8	0	7	6	6	5	7	5	7	4	6	8	7	8	8	6	6	8	8	7	5	7
Q92609	Q92609	TBC1D5	TBC1 domain family member 5	sp|Q92609|TBCD5_HUMAN TBC1 domain family member 5 OS=Homo sapiens OX=9606 GN=TBC1D5 PE=1 SV=1	88.95	18	28.6	AP-2 adaptor complex binding [GO:0035612]; GTPase activator activity [GO:0005096]; protein-containing complex binding [GO:0044877]; retromer complex binding [GO:1905394]	autophagy [GO:0006914]; macroautophagy [GO:0016236]; positive regulation of receptor internalization [GO:0002092]; protein transport [GO:0015031]; response to starvation [GO:0042594]; retrograde transport, endosome to Golgi [GO:0042147]	autophagosome [GO:0005776]; cytosol [GO:0005829]; endosome membrane [GO:0010008]; Golgi apparatus [GO:0005794]; intracellular membrane-bounded organelle [GO:0043231]; retromer complex [GO:0030904]	FALSE	TRUE	FALSE	3	3	0.447627	0.538829	0.0758573	0.0241347	0.103983	0.119306	-0.0370987	0.0544992	0.0982763	-0.194158	0.0620633	-0.013794	21	0	15	14	15	16	16	18	14	14	15	12	12	13	16	14	16	15	16	16	15	15
Q92934	Q92934	BAD	Bcl2-associated agonist of cell death	sp|Q92934|BAD_HUMAN Bcl2-associated agonist of cell death OS=Homo sapiens OX=9606 GN=BAD PE=1 SV=3	18.38	3	19.6	cysteine-type endopeptidase activator activity involved in apoptotic process [GO:0008656]; lipid binding [GO:0008289]; phospholipid binding [GO:0005543]; protein kinase binding [GO:0019901]; protein phosphatase binding [GO:0019903]	activation of cysteine-type endopeptidase activity [GO:0097202]; activation of cysteine-type endopeptidase activity involved in apoptotic process [GO:0006919]; ADP metabolic process [GO:0046031]; apoptotic process [GO:0006915]; ATP metabolic process [GO:0046034]; cellular response to hypoxia [GO:0071456]; cellular response to lipid [GO:0071396]; cellular response to mechanical stimulus [GO:007126…	BAD-BCL-2 complex [GO:0097138]; cytosol [GO:0005829]; mitochondrial outer membrane [GO:0005741]; mitochondrion [GO:0005739]	FALSE	TRUE	FALSE	2	3	0.0239884	0.0449218	-1.82112	0.343363	0.312438	0.223177	-2.23721	1.09355	1.17593	1.49229	-0.567197	1.25392	3	0	2	2	0	2	1	1	0	1	1	3	2	1	1	0	0	3	2	2	2	3
Q92974	Q92974	ARHGEF2	Rho guanine nucleotide exchange factor 2	sp|Q92974|ARHG2_HUMAN Rho guanine nucleotide exchange factor 2 OS=Homo sapiens OX=9606 GN=ARHGEF2 PE=1 SV=4	111.47	35	40.4	guanyl-nucleotide exchange factor activity [GO:0005085]; microtubule binding [GO:0008017]; small GTPase binding [GO:0031267]; zinc ion binding [GO:0008270]	actin filament organization [GO:0007015]; asymmetric neuroblast division [GO:0055059]; cell cycle [GO:0007049]; cell morphogenesis [GO:0000902]; cellular hyperosmotic response [GO:0071474]; cellular response to muramyl dipeptide [GO:0071225]; cellular response to tumor necrosis factor [GO:0071356]; innate immune response [GO:0045087]; intracellular protein transport [GO:0006886]; negative regulat…	bicellular tight junction [GO:0005923]; cytoplasm [GO:0005737]; cytoplasmic vesicle [GO:0031410]; cytoskeleton [GO:0005856]; cytosol [GO:0005829]; focal adhesion [GO:0005925]; Golgi apparatus [GO:0005794]; microtubule [GO:0005874]; protein-containing complex [GO:0032991]; ruffle membrane [GO:0032587]; spindle [GO:0005819]; vesicle [GO:0031982]	FALSE	TRUE	FALSE	3	3	6.63736e-06	4.44625e-05	0.51975	0.42019	0.697415	0.63882	0.70396	0.107421	0.221955	0.15157	0.680065	0.160315	44	0	32	30	31	33	31	30	28	29	31	25	27	24	29	31	31	31	31	32	29	29
Q92947	Q92947	GCDH	Glutaryl-CoA dehydrogenase, mitochondrial	sp|Q92947|GCDH_HUMAN Glutaryl-CoA dehydrogenase, mitochondrial OS=Homo sapiens OX=9606 GN=GCDH PE=1 SV=1	48.1	2	5	fatty-acyl-CoA binding [GO:0000062]; flavin adenine dinucleotide binding [GO:0050660]; glutaryl-CoA dehydrogenase activity [GO:0004361]	fatty acid beta-oxidation using acyl-CoA dehydrogenase [GO:0033539]; fatty-acyl-CoA biosynthetic process [GO:0046949]; tryptophan metabolic process [GO:0006568]	mitochondrial matrix [GO:0005759]; mitochondrion [GO:0005739]	FALSE	FALSE	FALSE	1	1			-1.17964	-1.39742			-1.98723		-0.807598		-1.98723	-0.807598	2	0.00424516	0	0	1	0	0	0	0	0	0	0	0	2	1	0	0	0	0	0	0	2
Q92953	Q92953	KCNB2	Potassium voltage-gated channel subfamily B member 2	sp|Q92953|KCNB2_HUMAN Potassium voltage-gated channel subfamily B member 2 OS=Homo sapiens OX=9606 GN=KCNB2 PE=2 SV=2	102.5	3	3.2	delayed rectifier potassium channel activity [GO:0005251]; protein heterodimerization activity [GO:0046982]	potassium ion transmembrane transport [GO:0071805]; potassium ion transport [GO:0006813]; protein homooligomerization [GO:0051260]; protein localization to plasma membrane [GO:0072659]; regulation of monoatomic ion transmembrane transport [GO:0034765]; regulation of smooth muscle contraction [GO:0006940]	dendrite [GO:0030425]; neuronal cell body [GO:0043025]; neuronal cell body membrane [GO:0032809]; perikaryon [GO:0043204]; plasma membrane [GO:0005886]; voltage-gated potassium channel complex [GO:0008076]	FALSE	TRUE	FALSE	0	3	0.0450224	0.0770302	-1.38951	0.48685	-0.780328	0.168707	-0.0120881	1.45631	1.08308	1.00542	-0.207903	1.1816	3	0.00282752	0	0	0	0	0	0	0	0	0	1	0	0	0	0	0	0	0	0	2	2
Q96B45	Q96B45	BORCS7	BLOC-1-related complex subunit 7	sp|Q96B45|BORC7_HUMAN BLOC-1-related complex subunit 7 OS=Homo sapiens OX=9606 GN=BORCS7 PE=3 SV=2	11.69	4	50		lysosome localization [GO:0032418]; organelle transport along microtubule [GO:0072384]; regulation of endosome size [GO:0051036]; regulation of lysosome size [GO:0062196]	BORC complex [GO:0099078]; cytoplasmic side of lysosomal membrane [GO:0098574]	FALSE	TRUE	FALSE	3	3	6.06828e-05	0.000272201	-0.980309	0.0851493	-0.261769	-0.307738	-0.645509	0.421935	0.807641	0.496335	-0.405005	0.575304	7	0	2	2	2	2	3	2	2	2	2	2	2	2	2	2	3	2	2	2	2	3
Q96B36	Q96B36	AKT1S1	Proline-rich AKT1 substrate 1	sp|Q96B36|AKTS1_HUMAN Proline-rich AKT1 substrate 1 OS=Homo sapiens OX=9606 GN=AKT1S1 PE=1 SV=1	27.37	6	30.9	protein kinase inhibitor activity [GO:0004860]; protein serine/threonine kinase inhibitor activity [GO:0030291]	negative regulation of cell size [GO:0045792]; negative regulation of protein kinase activity [GO:0006469]; negative regulation of TOR signaling [GO:0032007]; negative regulation of TORC1 signaling [GO:1904262]; neurotrophin TRK receptor signaling pathway [GO:0048011]; regulation of apoptotic process [GO:0042981]; regulation of neuron apoptotic process [GO:0043523]	cytoplasm [GO:0005737]; cytosol [GO:0005829]; nucleoplasm [GO:0005654]; TORC1 complex [GO:0031931]	TRUE	TRUE	FALSE	3	3	4.71468e-06	3.40142e-05	1.13669	0.628254	1.11413	1.44764	1.02802	0.113368	0.258589	-0.192227	1.1966	0.0599103	7	0	6	6	6	6	6	6	6	6	6	6	5	5	6	5	6	4	6	5	6	5
Q96B26	Q96B26	EXOSC8	Exosome complex component RRP43	sp|Q96B26|EXOS8_HUMAN Exosome complex component RRP43 OS=Homo sapiens OX=9606 GN=EXOSC8 PE=1 SV=1	30.02	7	29.7	identical protein binding [GO:0042802]; mRNA 3'-UTR AU-rich region binding [GO:0035925]	exonucleolytic catabolism of deadenylated mRNA [GO:0043928]; exonucleolytic trimming to generate mature 3'-end of 5.8S rRNA from tricistronic rRNA transcript (SSU-rRNA, 5.8S rRNA, LSU-rRNA) [GO:0000467]; nuclear mRNA surveillance [GO:0071028]; nuclear polyadenylation-dependent mRNA catabolic process [GO:0071042]; nuclear polyadenylation-dependent rRNA catabolic process [GO:0071035]; nuclear polya…	chromosome [GO:0005694]; cytoplasm [GO:0005737]; cytoplasmic exosome (RNase complex) [GO:0000177]; cytosol [GO:0005829]; exosome (RNase complex) [GO:0000178]; fibrillar center [GO:0001650]; intracellular membrane-bounded organelle [GO:0043231]; nuclear exosome (RNase complex) [GO:0000176]; nucleolar exosome (RNase complex) [GO:0101019]; nucleolus [GO:0005730]; nucleoplasm [GO:0005654]; nucleus [G…	FALSE	TRUE	FALSE	3	3	0.125248	0.185706	0.357474	-1.0781	-0.793125	-1.15229	-0.752672	-1.10915	-1.03752	-1.62384	-0.899362	-1.25684	8	0	6	6	6	6	6	6	5	6	6	7	6	6	6	6	6	6	6	6	6	6
Q96B23	Q96B23	ARK2N	Protein ARK2N	sp|Q96B23|ARK2N_HUMAN Protein ARK2N OS=Homo sapiens OX=9606 GN=ARK2N PE=1 SV=3	43.37	7	23.5	transcription corepressor activity [GO:0003714]; ubiquitin protein ligase activity [GO:0061630]	negative regulation of viral life cycle [GO:1903901]; ubiquitin-dependent protein catabolic process [GO:0006511]	chromatin [GO:0000785]; nucleus [GO:0005634]	FALSE	TRUE	FALSE	3	2	0.00332715	0.00811434	2.24558	-2.43001	-1.37833	-1.18402	-1.35932	-2.03666	-2.84186	-5.77988	-1.30722	-3.5528	7	0	2	3	2	3	5	4	3	3	3	6	6	4	5	5	3	4	6	4	2	2
Q96B01	Q96B01	RAD51AP1	RAD51-associated protein 1	sp|Q96B01|R51A1_HUMAN RAD51-associated protein 1 OS=Homo sapiens OX=9606 GN=RAD51AP1 PE=1 SV=1	38.43	4	13.1	D-loop DNA binding [GO:0062037]; DNA binding [GO:0003677]; DNA secondary structure binding [GO:0000217]; double-stranded DNA binding [GO:0003690]; RNA binding [GO:0003723]; single-stranded DNA binding [GO:0003697]	cellular response to ionizing radiation [GO:0071479]; DNA damage response [GO:0006974]; DNA repair [GO:0006281]; double-strand break repair via homologous recombination [GO:0000724]; interstrand cross-link repair [GO:0036297]; meiotic cell cycle [GO:0051321]; positive regulation of double-strand break repair via homologous recombination [GO:1905168]; positive regulation of reciprocal meiotic reco…	chromatin [GO:0000785]; chromosome [GO:0005694]; chromosome, telomeric region [GO:0000781]; nucleoplasm [GO:0005654]; nucleus [GO:0005634]; protein-containing complex [GO:0032991]	FALSE	TRUE	FALSE	3	3	0.0341057	0.0607951	0.574566	-2.36531	-2.5236	-2.00398	-1.7065	-2.64127	-2.83944	-2.47707	-2.07802	-2.65259	4	0	3	3	2	3	3	3	3	3	2	4	4	4	3	4	4	4	4	4	3	2
Q96AY4	Q96AY4	TTC28	Tetratricopeptide repeat protein 28	sp|Q96AY4|TTC28_HUMAN Tetratricopeptide repeat protein 28 OS=Homo sapiens OX=9606 GN=TTC28 PE=1 SV=4	270.71	29	14.9	kinase binding [GO:0019900]	cell cycle [GO:0007049]; cell division [GO:0051301]; regulation of mitotic cell cycle [GO:0007346]	cytoplasm [GO:0005737]; microtubule organizing center [GO:0005815]; midbody [GO:0030496]; spindle pole [GO:0000922]	FALSE	TRUE	FALSE	3	3	0.00352504	0.00852089	0.324253	0.588438	0.837686	0.664765	0.749242	0.371348	0.506427	0.401158	0.750564	0.426311	31	0	27	24	25	20	20	24	20	23	20	21	20	16	23	24	24	22	24	22	22	22
Q96AY3	Q96AY3	FKBP10	Peptidyl-prolyl cis-trans isomerase FKBP10	sp|Q96AY3|FKB10_HUMAN Peptidyl-prolyl cis-trans isomerase FKBP10 OS=Homo sapiens OX=9606 GN=FKBP10 PE=1 SV=1	64.2	1	1.5	calcium ion binding [GO:0005509]; FK506 binding [GO:0005528]; peptidyl-prolyl cis-trans isomerase activity [GO:0003755]	aorta morphogenesis [GO:0035909]; collagen fibril organization [GO:0030199]; extracellular matrix assembly [GO:0085029]; in utero embryonic development [GO:0001701]; peptidyl-proline modification [GO:0018208]; protein folding [GO:0006457]; wound healing [GO:0042060]	endoplasmic reticulum [GO:0005783]; endoplasmic reticulum lumen [GO:0005788]; membrane [GO:0016020]; mitochondrial intermembrane space [GO:0005758]	FALSE	FALSE	FALSE	0	2				0.45824				0.222812	0.693668			0.45824	1	0.0009572	0	0	0	0	0	0	0	1	0	0	0	1	0	0	0	1	0	1	1	1
Q96AY2	Q96AY2	EME1	Crossover junction endonuclease EME1	sp|Q96AY2|EME1_HUMAN Crossover junction endonuclease EME1 OS=Homo sapiens OX=9606 GN=EME1 PE=1 SV=2	63.21	8	17.7	DNA binding [GO:0003677]; endonuclease activity [GO:0004519]; metal ion binding [GO:0046872]	double-strand break repair [GO:0006302]; mitotic intra-S DNA damage checkpoint signaling [GO:0031573]; replication fork processing [GO:0031297]; resolution of meiotic recombination intermediates [GO:0000712]; response to intra-S DNA damage checkpoint signaling [GO:0072429]	endodeoxyribonuclease complex [GO:1905347]; heterochromatin [GO:0000792]; Holliday junction resolvase complex [GO:0048476]; nuclear replication fork [GO:0043596]; nucleolus [GO:0005730]; nucleoplasm [GO:0005654]	FALSE	TRUE	FALSE	3	3	0.287607	0.374455	0.46059	-1.10797	-1.09169	-0.633179	-0.908146	-1.4342	-1.37293	-1.20765	-0.877671	-1.33826	9	0	5	4	6	6	5	5	5	7	5	7	8	6	8	8	8	6	6	6	2	2
Q96AX1	Q96AX1	VPS33A	Vacuolar protein sorting-associated protein 33A	sp|Q96AX1|VP33A_HUMAN Vacuolar protein sorting-associated protein 33A OS=Homo sapiens OX=9606 GN=VPS33A PE=1 SV=1	67.57	4	7.4		autophagosome maturation [GO:0097352]; endosomal vesicle fusion [GO:0034058]; endosome to lysosome transport [GO:0008333]; intracellular protein transport [GO:0006886]; lysosome localization [GO:0032418]; melanosome localization [GO:0032400]; platelet formation [GO:0030220]; regulation of developmental pigmentation [GO:0048070]; regulation of lysosomal lumen pH [GO:0035751]; regulation of SNARE c…	autophagosome [GO:0005776]; clathrin-coated vesicle [GO:0030136]; CORVET complex [GO:0033263]; early endosome [GO:0005769]; endosome membrane [GO:0010008]; HOPS complex [GO:0030897]; late endosome [GO:0005770]; late endosome membrane [GO:0031902]; lysosomal membrane [GO:0005765]; lysosome [GO:0005764]; perinuclear region of cytoplasm [GO:0048471]	FALSE	TRUE	FALSE	3	3	0.0628211	0.103409	-0.87186	0.417235	0.0995238	-0.20168	0.0460704	0.755298	0.832499	0.971698	-0.0186952	0.853165	4	0	3	4	4	3	3	0	4	3	3	2	4	3	4	4	4	4	4	3	4	4
Q96AV8	Q96AV8	E2F7	Transcription factor E2F7	sp|Q96AV8|E2F7_HUMAN Transcription factor E2F7 OS=Homo sapiens OX=9606 GN=E2F7 PE=1 SV=3	99.83	5	6.6	cis-regulatory region sequence-specific DNA binding [GO:0000987]; DNA-binding transcription factor activity [GO:0003700]; DNA-binding transcription factor activity, RNA polymerase II-specific [GO:0000981]; DNA-binding transcription repressor activity [GO:0001217]; DNA-binding transcription repressor activity, RNA polymerase II-specific [GO:0001227]; identical protein binding [GO:0042802]; RNA pol…	chorionic trophoblast cell differentiation [GO:0060718]; DNA damage response, signal transduction by p53 class mediator [GO:0030330]; hepatocyte differentiation [GO:0070365]; negative regulation of cell population proliferation [GO:0008285]; negative regulation of cytokinesis [GO:0032466]; negative regulation of G1/S transition of mitotic cell cycle [GO:2000134]; negative regulation of transcript…	chromatin [GO:0000785]; nuclear speck [GO:0016607]; nucleoplasm [GO:0005654]; RNA polymerase II transcription regulator complex [GO:0090575]	FALSE	FALSE	FALSE	0	0			1.27973	-1.40301	-0.497547	-0.877958	-0.91393	-3.76347	-1.2943	-1.07085	-0.763145	-2.04287	5	0.000143575	0	0	0	0	0	0	0	0	0	3	4	3	3	4	3	2	3	3	0	0
Q96AT9	Q96AT9	RPE	Ribulose-phosphate 3-epimerase	sp|Q96AT9|RPE_HUMAN Ribulose-phosphate 3-epimerase OS=Homo sapiens OX=9606 GN=RPE PE=1 SV=1	24.91	1	8.3	D-ribulose-phosphate 3-epimerase activity [GO:0004750]; identical protein binding [GO:0042802]; metal ion binding [GO:0046872]; protein homodimerization activity [GO:0042803]	carbohydrate metabolic process [GO:0005975]; pentose-phosphate shunt [GO:0006098]; pentose-phosphate shunt, non-oxidative branch [GO:0009052]	cytosol [GO:0005829]; extracellular exosome [GO:0070062]	FALSE	FALSE	FALSE	1	0													1	0.00785752	0	0	1	1	1	0	0	0	0	0	0	0	0	0	0	0	0	0	0	0
Q96AT1	Q96AT1	KIAA1143	Uncharacterized protein KIAA1143	sp|Q96AT1|K1143_HUMAN Uncharacterized protein KIAA1143 OS=Homo sapiens OX=9606 GN=KIAA1143 PE=1 SV=2	17.45	5	39				FALSE	TRUE	FALSE	3	2	2.31803e-07	3.50268e-06	2.07648	-1.78104	-1.04352	-0.529012	-0.655864	-3.13919	-2.26727	-3.05139	-0.742798	-2.81928	6	0	5	5	5	5	5	5	5	5	5	5	5	5	5	5	5	5	5	5	2	0
Q96AQ6	Q96AQ6	PBXIP1	Pre-B-cell leukemia transcription factor-interacting protein 1	sp|Q96AQ6|PBIP1_HUMAN Pre-B-cell leukemia transcription factor-interacting protein 1 OS=Homo sapiens OX=9606 GN=PBXIP1 PE=1 SV=1	80.59	18	34.7	DNA-binding transcription factor binding [GO:0140297]; transcription coactivator activity [GO:0003713]; transcription corepressor activity [GO:0003714]	articular cartilage development [GO:0061975]; cell adhesion [GO:0007155]; cell migration [GO:0016477]; extracellular matrix disassembly [GO:0022617]; gene expression involved in extracellular matrix organization [GO:1901148]; hemopoiesis [GO:0030097]; negative regulation of DNA-templated transcription [GO:0045892]; positive regulation of chondrocyte proliferation [GO:1902732]; positive regulation…	chromatin [GO:0000785]; cytosol [GO:0005829]; membrane [GO:0016020]; microtubule [GO:0005874]; nucleoplasm [GO:0005654]; nucleus [GO:0005634]; transcription regulator complex [GO:0005667]	TRUE	TRUE	FALSE	3	3	1.23423e-10	3.51915e-08	-1.90313	0.622601	-0.19074	-0.23172	-0.564428	1.36724	1.65041	1.70485	-0.328963	1.57416	20	0	9	9	8	11	8	8	7	7	7	10	9	7	10	9	11	9	8	9	13	16
Q96AP4	Q96AP4	ZUP1	Zinc finger-containing ubiquitin peptidase 1	sp|Q96AP4|ZUP1_HUMAN Zinc finger-containing ubiquitin peptidase 1 OS=Homo sapiens OX=9606 GN=ZUP1 PE=1 SV=1	65.92	4	7.1	cysteine-type deubiquitinase activity [GO:0004843]; metal ion binding [GO:0046872]		cytosol [GO:0005829]; nucleoplasm [GO:0005654]	FALSE	TRUE	FALSE	3	1	0.117263	0.175871	1.20335	-0.138009	0.311342	0.68043	0.399233	-0.611819	-0.135678	-1.47156	0.463668	-0.739686	5	0	2	4	4	3	2	3	1	0	4	3	0	4	4	4	4	2	4	3	0	3
Q96AP0	Q96AP0	ACD	Adrenocortical dysplasia protein homolog	sp|Q96AP0|ACD_HUMAN Adrenocortical dysplasia protein homolog OS=Homo sapiens OX=9606 GN=ACD PE=1 SV=4	48.94	2	5.2	DNA polymerase binding [GO:0070182]; protein-containing complex binding [GO:0044877]; telomeric DNA binding [GO:0042162]	embryonic limb morphogenesis [GO:0030326]; establishment of protein localization to telomere [GO:0070200]; intracellular protein transport [GO:0006886]; negative regulation of telomere maintenance via telomerase [GO:0032211]; positive regulation of single-stranded telomeric DNA binding [GO:0060381]; positive regulation of telomerase activity [GO:0051973]; positive regulation of telomere maintenan…	chromosome, telomeric region [GO:0000781]; nuclear body [GO:0016604]; nuclear telomere cap complex [GO:0000783]; nucleoplasm [GO:0005654]; shelterin complex [GO:0070187]; telomerase holoenzyme complex [GO:0005697]	FALSE	TRUE	FALSE	1	1	0.688072	0.754384	0.377913	-1.9615	-0.73954	-1.97472	-2.60336	0.00235141	-3.65682	-2.79689	-1.77254	-2.15045	2	0	1	0	0	2	2	0	2	2	2	2	2	1	2	2	2	2	2	2	1	0
Q96AJ9	Q96AJ9	VTI1A	Vesicle transport through interaction with t-SNAREs homolog 1A	sp|Q96AJ9|VTI1A_HUMAN Vesicle transport through interaction with t-SNAREs homolog 1A OS=Homo sapiens OX=9606 GN=VTI1A PE=1 SV=2	25.2	3	14.7	SNAP receptor activity [GO:0005484]; SNARE binding [GO:0000149]	autophagy [GO:0006914]; endocytic recycling [GO:0032456]; endoplasmic reticulum to Golgi vesicle-mediated transport [GO:0006888]; Golgi to vacuole transport [GO:0006896]; intra-Golgi vesicle-mediated transport [GO:0006891]; intracellular protein transport [GO:0006886]; macroautophagy [GO:0016236]; retrograde transport, endosome to Golgi [GO:0042147]; synaptic vesicle to endosome fusion [GO:001618…	autophagosome [GO:0005776]; clathrin-coated vesicle [GO:0030136]; cytosol [GO:0005829]; endoplasmic reticulum membrane [GO:0005789]; endosome [GO:0005768]; ER to Golgi transport vesicle membrane [GO:0012507]; Golgi apparatus [GO:0005794]; Golgi membrane [GO:0000139]; hippocampal mossy fiber to CA3 synapse [GO:0098686]; intracellular membrane-bounded organelle [GO:0043231]; late endosome membrane …	FALSE	TRUE	FALSE	3	3	0.000116683	0.000470031	-0.730159	0.00111115	-0.282439	-0.209822	-0.599644	0.289425	0.358548	0.450599	-0.363968	0.366191	4	0	1	1	1	1	3	2	1	2	2	1	2	1	2	2	3	2	2	1	2	2
Q96AG4	Q96AG4	LRRC59	Leucine-rich repeat-containing protein 59	sp|Q96AG4|LRC59_HUMAN Leucine-rich repeat-containing protein 59 OS=Homo sapiens OX=9606 GN=LRRC59 PE=1 SV=1	34.91	17	51.5	cadherin binding [GO:0045296]; RNA binding [GO:0003723]	signal transduction [GO:0007165]	cytoplasm [GO:0005737]; endoplasmic reticulum [GO:0005783]; endoplasmic reticulum membrane [GO:0005789]; intracellular membrane-bounded organelle [GO:0043231]; membrane [GO:0016020]; mitochondrial nucleoid [GO:0042645]; nuclear envelope [GO:0005635]	FALSE	TRUE	FALSE	3	3	2.28896e-07	3.48965e-06	-1.45432	-0.0584499	-0.843677	-0.654732	-0.858415	0.504102	0.787072	0.71495	-0.785608	0.668708	18	0	12	15	12	14	15	15	13	12	15	14	15	14	14	15	16	15	16	16	16	15
Q96AG3	Q96AG3	SLC25A46	Mitochondrial outer membrane protein SLC25A46	sp|Q96AG3|S2546_HUMAN Mitochondrial outer membrane protein SLC25A46 OS=Homo sapiens OX=9606 GN=SLC25A46 PE=1 SV=1	46.14	10	27.3	protein-containing complex binding [GO:0044877]	autophagy of mitochondrion [GO:0000422]; axon development [GO:0061564]; cerebellar Purkinje cell differentiation [GO:0021702]; cristae formation [GO:0042407]; dendrite development [GO:0016358]; locomotion involved in locomotory behavior [GO:0031987]; mitochondrial fission [GO:0000266]; mitochondrial membrane fission [GO:0090149]; mitochondrial transport [GO:0006839]; myelination in peripheral ner…	mitochondrial outer membrane [GO:0005741]; mitochondrion [GO:0005739]	TRUE	TRUE	FALSE	3	3	6.13422e-08	1.44706e-06	-1.51764	0.82759	0.215807	-0.0719099	0.0624065	1.43638	1.57066	1.7522	0.068768	1.58641	12	0	9	8	9	8	7	8	7	7	7	7	8	7	7	7	8	7	9	7	10	10
Q96AE7	Q96AE7	TTC17	Tetratricopeptide repeat protein 17	sp|Q96AE7|TTC17_HUMAN Tetratricopeptide repeat protein 17 OS=Homo sapiens OX=9606 GN=TTC17 PE=1 SV=1	129.48	13	12.6		actin filament polymerization [GO:0030041]; cilium organization [GO:0044782]	actin cytoskeleton [GO:0015629]; cytoplasm [GO:0005737]; cytosol [GO:0005829]; plasma membrane [GO:0005886]	FALSE	TRUE	FALSE	0	3	5.25371e-06	3.71563e-05	-3.09321	-0.339358	-1.91089	-2.40778	-1.33921	0.915199	1.25929	1.44725	-1.88596	1.20725	15	0	0	1	0	0	0	0	0	0	3	3	5	4	6	3	3	7	6	7	9	10
Q96AE4	Q96AE4	FUBP1	Far upstream element-binding protein 1	sp|Q96AE4|FUBP1_HUMAN Far upstream element-binding protein 1 OS=Homo sapiens OX=9606 GN=FUBP1 PE=1 SV=3	67.52	35	59.6	mRNA binding [GO:0003729]; RNA binding [GO:0003723]; single-stranded DNA binding [GO:0003697]	positive regulation of gene expression [GO:0010628]; regulation of gene expression [GO:0010468]	cytoplasm [GO:0005737]; nucleoplasm [GO:0005654]; nucleus [GO:0005634]	FALSE	TRUE	FALSE	3	3	3.60974e-10	6.06991e-08	2.41629	-3.12214	-1.99973	-1.7798	-1.96247	-4.53339	-3.99234	-4.46513	-1.914	-4.33029	63	0	27	30	28	28	30	27	26	25	27	33	32	33	33	32	32	31	33	30	21	22
Q96AC1	Q96AC1	FERMT2	Fermitin family homolog 2	sp|Q96AC1|FERM2_HUMAN Fermitin family homolog 2 OS=Homo sapiens OX=9606 GN=FERMT2 PE=1 SV=1	77.81	22	44	actin binding [GO:0003779]; actin filament binding [GO:0051015]; integrin binding [GO:0005178]; phosphatidylinositol-3,4,5-trisphosphate binding [GO:0005547]; protein kinase binding [GO:0019901]; SMAD binding [GO:0046332]; type I transforming growth factor beta receptor binding [GO:0034713]	adherens junction maintenance [GO:0034334]; cell adhesion [GO:0007155]; cell-matrix adhesion [GO:0007160]; focal adhesion assembly [GO:0048041]; integrin activation [GO:0033622]; integrin-mediated signaling pathway [GO:0007229]; limb development [GO:0060173]; negative regulation of fat cell differentiation [GO:0045599]; negative regulation of vascular permeability [GO:0043116]; positive regulatio…	adherens junction [GO:0005912]; cell cortex [GO:0005938]; cell junction [GO:0030054]; cell surface [GO:0009986]; cytoplasm [GO:0005737]; cytoplasmic side of plasma membrane [GO:0009898]; cytosol [GO:0005829]; extrinsic component of cytoplasmic side of plasma membrane [GO:0031234]; focal adhesion [GO:0005925]; I band [GO:0031674]; lamellipodium membrane [GO:0031258]; nucleoplasm [GO:0005654]; nucl…	FALSE	TRUE	FALSE	3	3	0.100509	0.15422	0.320677	-0.626421	-0.623445	-0.208439	-0.566363	-0.717046	-0.837766	-0.805467	-0.466082	-0.78676	30	0	17	16	19	20	16	18	17	17	17	17	20	16	19	19	19	17	18	19	17	18
Q96AA8	Q96AA8	JAKMIP2	Janus kinase and microtubule-interacting protein 2	sp|Q96AA8|JKIP2_HUMAN Janus kinase and microtubule-interacting protein 2 OS=Homo sapiens OX=9606 GN=JAKMIP2 PE=1 SV=1	94.88	9	11	kinase binding [GO:0019900]; microtubule binding [GO:0008017]		Golgi apparatus [GO:0005794]	FALSE	TRUE	FALSE	3	3	0.795877	0.844557	0.0595519	0.259571	0.576509	-0.235279	0.526811	0.251923	0.191992	0.24547	0.289347	0.229795	10	0	4	3	4	2	2	2	2	2	2	2	2	2	2	2	2	3	3	3	6	7
Q96A73	Q96A73	KIAA1191	Putative monooxygenase p33MONOX	sp|Q96A73|P33MX_HUMAN Putative monooxygenase p33MONOX OS=Homo sapiens OX=9606 GN=KIAA1191 PE=1 SV=1	33.23	12	42.3	oxidoreductase activity [GO:0016491]		cytoplasm [GO:0005737]	FALSE	TRUE	FALSE	3	3	0.987981	0.992066	0.00230263	-0.363496	-0.41425	-0.2304	-0.442385	-0.453482	-0.16194	-0.47852	-0.362345	-0.364648	12	0	7	7	9	9	7	7	10	8	7	8	9	6	9	10	10	8	8	9	8	9
Q96A72	Q96A72	MAGOHB	Protein mago nashi homolog 2	sp|Q96A72|MGN2_HUMAN Protein mago nashi homolog 2 OS=Homo sapiens OX=9606 GN=MAGOHB PE=1 SV=1	17.26	7	56.1	RNA binding [GO:0003723]	mRNA export from nucleus [GO:0006406]; mRNA splicing, via spliceosome [GO:0000398]; nuclear-transcribed mRNA catabolic process, nonsense-mediated decay [GO:0000184]; regulation of mRNA processing [GO:0050684]; regulation of nuclear-transcribed mRNA catabolic process, nonsense-mediated decay [GO:2000622]; RNA splicing [GO:0008380]	catalytic step 2 spliceosome [GO:0071013]; cytosol [GO:0005829]; exon-exon junction complex [GO:0035145]; exon-exon junction subcomplex mago-y14 [GO:1990501]; neuronal cell body [GO:0043025]; nucleoplasm [GO:0005654]; nucleus [GO:0005634]; U2-type catalytic step 1 spliceosome [GO:0071006]; U2-type precatalytic spliceosome [GO:0071005]	FALSE	TRUE	FALSE	3	3	0.223293	0.30251	0.636424	-0.550937	-0.113452	-0.323692	-0.26103	0.54097	-1.83972	-1.3087	-0.232725	-0.869148	8	0	7	6	6	7	7	7	6	5	6	7	6	6	6	6	6	5	6	5	7	5
Q96A65	Q96A65	EXOC4	Exocyst complex component 4	sp|Q96A65|EXOC4_HUMAN Exocyst complex component 4 OS=Homo sapiens OX=9606 GN=EXOC4 PE=1 SV=1	110.43	22	24.4	PDZ domain binding [GO:0030165]	chemical synaptic transmission [GO:0007268]; exocytosis [GO:0006887]; Golgi to plasma membrane transport [GO:0006893]; membrane fission [GO:0090148]; mitotic cytokinesis [GO:0000281]; paraxial mesoderm formation [GO:0048341]; protein transport [GO:0015031]; regulation of macroautophagy [GO:0016241]; vesicle docking involved in exocytosis [GO:0006904]; vesicle tethering involved in exocytosis [GO:…	centrosome [GO:0005813]; cytoplasm [GO:0005737]; cytosol [GO:0005829]; exocyst [GO:0000145]; Flemming body [GO:0090543]; growth cone membrane [GO:0032584]; membrane [GO:0016020]; microvillus [GO:0005902]; myelin sheath abaxonal region [GO:0035748]; plasma membrane [GO:0005886]; synapse [GO:0045202]	TRUE	TRUE	FALSE	3	3	0.00747405	0.0163532	0.297921	0.889068	1.13169	0.935859	1.04653	0.564312	0.879252	0.776758	1.03803	0.740108	24	0	17	19	18	19	18	17	15	14	16	11	13	10	13	15	16	14	17	13	17	15
Q96A59	Q96A59	MARVELD3	MARVEL domain-containing protein 3	sp|Q96A59|MALD3_HUMAN MARVEL domain-containing protein 3 OS=Homo sapiens OX=9606 GN=MARVELD3 PE=2 SV=3	44.88	1	2.7	mitogen-activated protein kinase kinase kinase binding [GO:0031435]; ubiquitin protein ligase activity [GO:0061630]	bicellular tight junction assembly [GO:0070830]; cell-cell junction organization [GO:0045216]; negative regulation of epithelial cell migration [GO:0010633]; negative regulation of epithelial cell proliferation [GO:0050680]; negative regulation of JNK cascade [GO:0046329]; protein localization to cell junction [GO:1902414]; protein ubiquitination [GO:0016567]; response to osmotic stress [GO:00069…	bicellular tight junction [GO:0005923]; cytoplasmic vesicle [GO:0031410]; membrane [GO:0016020]; nucleus [GO:0005634]	FALSE	FALSE	FALSE	0	0													1	0	0	0	0	0	0	0	0	0	0	1	1	0	1	0	1	1	1	1	0	0
Q96A57	Q96A57	TMEM230	Transmembrane protein 230	sp|Q96A57|TM230_HUMAN Transmembrane protein 230 OS=Homo sapiens OX=9606 GN=TMEM230 PE=1 SV=1	13.18	1	9.2		synaptic vesicle transport [GO:0048489]	autophagosome [GO:0005776]; early endosome [GO:0005769]; endomembrane system [GO:0012505]; endoplasmic reticulum [GO:0005783]; late endosome [GO:0005770]; membrane [GO:0016020]; recycling endosome [GO:0055037]; synaptic vesicle [GO:0008021]; trans-Golgi network [GO:0005802]	FALSE	FALSE	FALSE	3	3			-1.63509	-0.107457	-0.850777	-0.792611	-1.13162	0.433674	0.974731	0.721862	-0.925003	0.710089	1	0.000550888	1	1	1	0	1	1	1	1	0	1	0	1	1	0	0	1	1	0	1	1
Q96B54	Q96B54	ZNF428	Zinc finger protein 428	sp|Q96B54|ZN428_HUMAN Zinc finger protein 428 OS=Homo sapiens OX=9606 GN=ZNF428 PE=1 SV=2	20.47	4	29.8	metal ion binding [GO:0046872]			FALSE	TRUE	FALSE	3	3	0.8076	0.85506	-0.0756066	-0.234253	-0.412525	0.0090162	-0.41266	0.376305	-0.0958491	-0.869805	-0.272056	-0.19645	4	0	4	4	3	4	4	4	4	4	3	4	4	3	4	4	4	3	4	4	4	4
Q96B96	Q96B96	LDAF1	Lipid droplet assembly factor 1	sp|Q96B96|LDAF1_HUMAN Lipid droplet assembly factor 1 OS=Homo sapiens OX=9606 GN=LDAF1 PE=1 SV=2	17.51	2	13		lipid droplet formation [GO:0140042]	endoplasmic reticulum membrane [GO:0005789]; lipid droplet [GO:0005811]	FALSE	TRUE	FALSE	2	3	0.207359	0.284608	-1.36394	1.41766	2.16623	1.77324	-1.73239	1.84958	1.93962	2.50971	0.735694	2.09963	2	0	1	1	0	1	1	1	0	0	0	0	1	1	1	1	0	1	1	0	2	1
Q96B97	Q96B97	SH3KBP1	SH3 domain-containing kinase-binding protein 1	sp|Q96B97|SH3K1_HUMAN SH3 domain-containing kinase-binding protein 1 OS=Homo sapiens OX=9606 GN=SH3KBP1 PE=1 SV=2	73.08	20	36.7	SH3 domain binding [GO:0017124]; ubiquitin protein ligase binding [GO:0031625]	actin filament organization [GO:0007015]; apoptotic process [GO:0006915]; cell migration [GO:0016477]; cell-cell signaling [GO:0007267]; cytoskeleton organization [GO:0007010]; endocytosis [GO:0006897]; positive regulation of B cell activation [GO:0050871]; regulation of cell shape [GO:0008360]	cell-cell junction [GO:0005911]; cytoplasm [GO:0005737]; cytoplasmic vesicle membrane [GO:0030659]; cytoskeleton [GO:0005856]; cytosol [GO:0005829]; endocytic vesicle [GO:0030139]; focal adhesion [GO:0005925]; neuron projection [GO:0043005]; plasma membrane [GO:0005886]; synapse [GO:0045202]	FALSE	TRUE	FALSE	3	3	0.00893533	0.0191122	0.524316	-1.02505	-0.820214	-0.43776	-1.0307	-1.21885	-1.00062	-1.64215	-0.762892	-1.28721	21	0	13	13	12	16	15	17	14	12	17	15	17	17	17	18	18	18	17	18	14	12
Q96BR9	Q96BR9	ZBTB8A	Zinc finger and BTB domain-containing protein 8A	sp|Q96BR9|ZBT8A_HUMAN Zinc finger and BTB domain-containing protein 8A OS=Homo sapiens OX=9606 GN=ZBTB8A PE=1 SV=3	50.12	2	5.9	DNA-binding transcription factor activity, RNA polymerase II-specific [GO:0000981]; DNA-binding transcription repressor activity, RNA polymerase II-specific [GO:0001227]; metal ion binding [GO:0046872]; RNA polymerase II cis-regulatory region sequence-specific DNA binding [GO:0000978]; RNA polymerase II-specific DNA-binding transcription factor binding [GO:0061629]; transcription cis-regulatory r…	negative regulation of transcription by RNA polymerase II [GO:0000122]; regulation of transcription by RNA polymerase II [GO:0006357]	nucleus [GO:0005634]	FALSE	TRUE	FALSE	0	0	0.892571	0.920803	-0.113097	-1.44301	-0.85281	-1.02673	-2.61915	-2.0258	-2.09792	-0.0356757	-1.49956	-1.38646	2	0.000143575	0	0	0	1	1	0	0	0	0	2	0	1	2	2	1	1	2	2	0	0
Q96C24	Q96C24	SYTL4	Synaptotagmin-like protein 4	sp|Q96C24|SYTL4_HUMAN Synaptotagmin-like protein 4 OS=Homo sapiens OX=9606 GN=SYTL4 PE=1 SV=2	75.98	4	7.7	metal ion binding [GO:0046872]; neurexin family protein binding [GO:0042043]; phospholipid binding [GO:0005543]; small GTPase binding [GO:0031267]	exocytosis [GO:0006887]; insulin secretion [GO:0030073]; intracellular protein transport [GO:0006886]; lysosome localization [GO:0032418]; multivesicular body sorting pathway [GO:0071985]; negative regulation of insulin secretion [GO:0046676]; plasma membrane repair [GO:0001778]; positive regulation of exocytosis [GO:0045921]; positive regulation of protein secretion [GO:0050714]; regulation of p…	endosome [GO:0005768]; exocytic vesicle [GO:0070382]; plasma membrane [GO:0005886]; platelet alpha granule membrane [GO:0031092]; transport vesicle membrane [GO:0030658]	FALSE	TRUE	FALSE	3	3	0.366328	0.457596	-0.16349	0.0932933	0.343442	-0.0572965	-0.2515	0.281036	0.239518	0.00455979	0.0115483	0.175038	4	0	4	4	4	4	4	4	4	3	4	3	3	3	4	3	4	4	4	3	4	4
Q96C19	Q96C19	EFHD2	EF-hand domain-containing protein D2	sp|Q96C19|EFHD2_HUMAN EF-hand domain-containing protein D2 OS=Homo sapiens OX=9606 GN=EFHD2 PE=1 SV=1	26.68	4	18.3	cadherin binding [GO:0045296]; calcium ion binding [GO:0005509]		membrane raft [GO:0045121]	FALSE	TRUE	FALSE	3	3	0.0784197	0.124946	0.294808	-0.855411	-0.928691	-0.537314	-0.658015	-0.821241	-1.05801	-1.12919	-0.708007	-1.00281	4	0	4	4	4	4	3	3	4	3	3	4	4	4	3	4	2	4	4	4	3	2
Q96C03	Q96C03	MIEF2	Mitochondrial dynamics protein MID49	sp|Q96C03|MID49_HUMAN Mitochondrial dynamics protein MID49 OS=Homo sapiens OX=9606 GN=MIEF2 PE=1 SV=1	49.24	2	3.1		mitochondrion organization [GO:0007005]; positive regulation of mitochondrial fission [GO:0090141]; positive regulation of protein targeting to membrane [GO:0090314]; regulation of mitochondrion organization [GO:0010821]	mitochondrial outer membrane [GO:0005741]; mitochondrion [GO:0005739]	FALSE	TRUE	FALSE	1	3	0.467819	0.558622	-0.548793	0.513214	0.603782	-0.747749	0.860418	0.578157	0.496461	1.28821	0.238817	0.78761	2	0.000550888	1	1	0	0	0	0	0	0	0	0	0	0	0	0	0	0	0	0	1	1
Q96C01	Q96C01	FAM136A	Protein FAM136A	sp|Q96C01|F136A_HUMAN Protein FAM136A OS=Homo sapiens OX=9606 GN=FAM136A PE=1 SV=1	15.63	5	34.1			cytoplasm [GO:0005737]	TRUE	TRUE	FALSE	2	3	0.00585481	0.013191	-0.963284	0.750156	0.518795	0.814208	-0.52746	1.23648	1.23723	1.22168	0.268514	1.2318	7	0	4	1	0	3	4	2	2	3	4	0	3	2	2	0	1	4	4	3	3	4
Q96C00	Q96C00	ZBTB9	Zinc finger and BTB domain-containing protein 9	sp|Q96C00|ZBTB9_HUMAN Zinc finger and BTB domain-containing protein 9 OS=Homo sapiens OX=9606 GN=ZBTB9 PE=1 SV=1	50.57	2	5.1	DNA-binding transcription factor activity, RNA polymerase II-specific [GO:0000981]; identical protein binding [GO:0042802]; metal ion binding [GO:0046872]; RNA polymerase II cis-regulatory region sequence-specific DNA binding [GO:0000978]	regulation of transcription by RNA polymerase II [GO:0006357]	nucleus [GO:0005634]	FALSE	TRUE	FALSE	3	3	0.445625	0.537207	0.498134	0.951254	1.25058	0.978351	1.37203	0.763616	0.491815	0.851129	1.20032	0.702187	2	0.000143575	1	1	1	0	2	0	1	1	1	0	2	1	0	1	1	0	2	2	1	1
Q96BZ8	Q96BZ8	LENG1	Leukocyte receptor cluster member 1	sp|Q96BZ8|LENG1_HUMAN Leukocyte receptor cluster member 1 OS=Homo sapiens OX=9606 GN=LENG1 PE=1 SV=2	30.51	5	25.4			nucleoplasm [GO:0005654]	FALSE	TRUE	FALSE	3	3	2.4862e-06	2.03298e-05	1.43234	-1.42777	-0.939225	-0.503594	-0.691978	-1.79781	-2.04661	-2.58739	-0.711599	-2.14394	5	0	3	3	2	4	3	2	3	2	2	5	5	4	5	5	5	4	4	3	1	1
Q96BY9	Q96BY9	SARAF	Store-operated calcium entry-associated regulatory factor	sp|Q96BY9|SARAF_HUMAN Store-operated calcium entry-associated regulatory factor OS=Homo sapiens OX=9606 GN=SARAF PE=1 SV=1	36.95	3	9.1		calcium ion transport [GO:0006816]; regulation of store-operated calcium entry [GO:2001256]	endoplasmic reticulum [GO:0005783]; endoplasmic reticulum membrane [GO:0005789]; endoplasmic reticulum-plasma membrane contact site [GO:0140268]	FALSE	TRUE	FALSE	0	1	0.592097	0.673075	-0.361296	0.672902	0.026731	0.630891	0.819138	0.765683	2.01123	-0.216259	0.492253	0.85355	3	0.000550888	0	0	0	0	0	0	0	0	0	0	0	0	0	0	0	0	1	3	0	3
Q96BY6	Q96BY6	DOCK10	Dedicator of cytokinesis protein 10	sp|Q96BY6|DOC10_HUMAN Dedicator of cytokinesis protein 10 OS=Homo sapiens OX=9606 GN=DOCK10 PE=1 SV=3	249.37	1	1.4	guanyl-nucleotide exchange factor activity [GO:0005085]; small GTPase binding [GO:0031267]	B cell homeostasis [GO:0001782]; dendritic spine morphogenesis [GO:0060997]; marginal zone B cell differentiation [GO:0002315]; positive regulation of GTPase activity [GO:0043547]; regulation of cell migration [GO:0030334]; small GTPase mediated signal transduction [GO:0007264]	cytoplasm [GO:0005737]; cytosol [GO:0005829]; dendritic spine [GO:0043197]; extracellular exosome [GO:0070062]; glutamatergic synapse [GO:0098978]; membrane [GO:0016020]; nucleoplasm [GO:0005654]; nucleus [GO:0005634]	FALSE	FALSE	FALSE	0	0													1	0.00488836	0	0	0	0	0	0	0	0	0	0	0	0	0	0	0	1	0	0	0	0
Q96BW9	Q96BW9	TAMM41	Phosphatidate cytidylyltransferase, mitochondrial	sp|Q96BW9|TAM41_HUMAN Phosphatidate cytidylyltransferase, mitochondrial OS=Homo sapiens OX=9606 GN=TAMM41 PE=1 SV=2	51.03	2	5.3	phosphatidate cytidylyltransferase activity [GO:0004605]	cardiolipin biosynthetic process [GO:0032049]; CDP-diacylglycerol biosynthetic process [GO:0016024]	extrinsic component of mitochondrial inner membrane [GO:0031314]; mitochondrial inner membrane [GO:0005743]; mitochondrion [GO:0005739]	FALSE	TRUE	FALSE	3	3	0.798105	0.846784	-0.301338	0.252104	0.345964	-0.0315719	-0.0100854	0.427452	0.597889	0.182979	0.101436	0.402773	2	0.000143575	2	2	2	0	1	0	1	0	2	1	1	1	0	0	0	2	0	0	2	1
Q96BW5	Q96BW5	PTER	Phosphotriesterase-related protein	sp|Q96BW5|PTER_HUMAN Phosphotriesterase-related protein OS=Homo sapiens OX=9606 GN=PTER PE=1 SV=1	38.99	7	24.9	hydrolase activity, acting on ester bonds [GO:0016788]; zinc ion binding [GO:0008270]	catabolic process [GO:0009056]; epithelial cell differentiation [GO:0030855]	extracellular exosome [GO:0070062]	TRUE	TRUE	FALSE	3	2	1.86529e-05	0.000102536	2.72258	0.0105556	1.31748	1.47687	1.32119	-0.571148	-0.588364	-2.8927	1.37185	-1.35074	9	0	7	7	7	7	7	7	7	7	7	6	5	6	7	7	7	6	5	7	5	4
Q96BW1	Q96BW1	UPRT	Uracil phosphoribosyltransferase homolog	sp|Q96BW1|UPP_HUMAN Uracil phosphoribosyltransferase homolog OS=Homo sapiens OX=9606 GN=UPRT PE=1 SV=1	33.76	9	32	GTP binding [GO:0005525]; ribosylnicotinamide kinase activity [GO:0050262]	female pregnancy [GO:0007565]; lactation [GO:0007595]; response to insulin [GO:0032868]; UMP biosynthetic process [GO:0006222]	cytoplasm [GO:0005737]; intracellular membrane-bounded organelle [GO:0043231]; nucleoplasm [GO:0005654]	FALSE	TRUE	FALSE	3	3	3.1587e-06	2.48677e-05	1.31153	-0.122874	0.607817	0.481712	0.50914	-0.720217	-0.800485	-0.815213	0.53289	-0.778639	9	0	8	8	6	6	5	6	8	5	8	5	4	4	5	4	5	5	5	6	4	4
Q96BU1	Q96BU1	S100PBP	S100P-binding protein	sp|Q96BU1|S1PBP_HUMAN S100P-binding protein OS=Homo sapiens OX=9606 GN=S100PBP PE=1 SV=1	45.55	3	10.8	calcium-dependent protein binding [GO:0048306]		cytosol [GO:0005829]; nuclear speck [GO:0016607]; nucleus [GO:0005634]	FALSE	TRUE	FALSE	3	3	0.54162	0.627774	-0.282258	-1.34636	-1.31592	-1.55514	-1.59142	-1.2443	-1.2441	-1.1273	-1.48749	-1.20523	3	0	2	1	3	2	1	2	0	0	2	2	1	2	2	2	2	2	3	2	3	3
Q96BR5	Q96BR5	COA7	Cytochrome c oxidase assembly factor 7	sp|Q96BR5|COA7_HUMAN Cytochrome c oxidase assembly factor 7 OS=Homo sapiens OX=9606 GN=COA7 PE=1 SV=2	25.69	7	33.8			mitochondrial intermembrane space [GO:0005758]; mitochondrion [GO:0005739]; nucleoplasm [GO:0005654]	TRUE	TRUE	FALSE	3	3	1.8848e-06	1.6415e-05	-1.05384	0.675618	0.182465	0.0481791	0.215456	1.00551	1.18895	1.41314	0.1487	1.20254	7	0	5	4	3	5	5	5	3	4	5	4	3	3	3	3	4	4	4	4	5	5
Q96BD0	Q96BD0	SLCO4A1	Solute carrier organic anion transporter family member 4A1	sp|Q96BD0|SO4A1_HUMAN Solute carrier organic anion transporter family member 4A1 OS=Homo sapiens OX=9606 GN=SLCO4A1 PE=1 SV=2	77.14	1	1.9	organic anion transmembrane transporter activity [GO:0008514]; prostaglandin transmembrane transporter activity [GO:0015132]; sodium-independent organic anion transmembrane transporter activity [GO:0015347]; thyroid hormone transmembrane transporter activity [GO:0015349]	monoatomic ion transport [GO:0006811]; sodium-independent organic anion transport [GO:0043252]	plasma membrane [GO:0005886]	FALSE	FALSE	FALSE	2	3			-1.18521	0.204399	-0.0534305	-0.722983		0.430313	0.960951	0.999751	-0.388207	0.797005	1	0	1	1	0	1	1	1	1	1	1	1	1	1	1	1	1	1	1	1	1	1
Q96BR1	Q96BR1	SGK3	Serine/threonine-protein kinase Sgk3	sp|Q96BR1|SGK3_HUMAN Serine/threonine-protein kinase Sgk3 OS=Homo sapiens OX=9606 GN=SGK3 PE=1 SV=1	57.07	2	4.2	ATP binding [GO:0005524]; calcium channel regulator activity [GO:0005246]; chloride channel regulator activity [GO:0017081]; phosphatidylinositol binding [GO:0035091]; potassium channel regulator activity [GO:0015459]; protein kinase activity [GO:0004672]; protein serine kinase activity [GO:0106310]; protein serine/threonine kinase activity [GO:0004674]; sodium channel regulator activity [GO:0017…	intracellular signal transduction [GO:0035556]; negative regulation of extrinsic apoptotic signaling pathway in absence of ligand [GO:2001240]; protein phosphorylation [GO:0006468]; regulation of cell growth [GO:0001558]; regulation of cell migration [GO:0030334]; regulation of cell population proliferation [GO:0042127]; regulation of DNA-binding transcription factor activity [GO:0051090]	cytosol [GO:0005829]; early endosome [GO:0005769]; recycling endosome [GO:0055037]	FALSE	TRUE	FALSE	3	3	0.290817	0.377883	0.233935	-0.0369389	0.102157	0.00448052	0.133449	0.207241	-0.383147	-0.285814	0.0800288	-0.153907	3	0	2	2	2	2	2	2	2	2	2	2	2	2	2	2	2	2	2	2	2	2
Q96BQ5	Q96BQ5	CCDC127	Coiled-coil domain-containing protein 127	sp|Q96BQ5|CC127_HUMAN Coiled-coil domain-containing protein 127 OS=Homo sapiens OX=9606 GN=CCDC127 PE=1 SV=1	30.82	4	15.4				FALSE	TRUE	FALSE	2	3	0.0334931	0.0599475	-0.963417	0.43	-0.820278	0.0454687	0.619685	0.0723917	1.10085	1.56188	-0.0517083	0.911709	4	0	0	3	3	1	3	4	4	2	3	0	0	0	0	0	0	1	0	0	4	4
Q96BP3	Q96BP3	PPWD1	Peptidylprolyl isomerase domain and WD repeat-containing protein 1	sp|Q96BP3|PPWD1_HUMAN Peptidylprolyl isomerase domain and WD repeat-containing protein 1 OS=Homo sapiens OX=9606 GN=PPWD1 PE=1 SV=1	73.53	15	23.2	cyclosporin A binding [GO:0016018]; peptidyl-prolyl cis-trans isomerase activity [GO:0003755]	mRNA splicing, via spliceosome [GO:0000398]; protein peptidyl-prolyl isomerization [GO:0000413]	catalytic step 2 spliceosome [GO:0071013]; nuclear body [GO:0016604]; nucleoplasm [GO:0005654]	FALSE	TRUE	FALSE	3	1	0.00263531	0.00662414	1.19625	-1.18861	-0.686593	-0.477678	-0.607191	-1.09341	-2.32214	-1.94467	-0.590487	-1.78674	16	0	7	10	8	11	12	10	11	10	10	10	11	9	11	13	11	9	7	7	8	4
Q96BN8	Q96BN8	OTULIN	Ubiquitin thioesterase otulin	sp|Q96BN8|OTUL_HUMAN Ubiquitin thioesterase otulin OS=Homo sapiens OX=9606 GN=OTULIN PE=1 SV=3	40.24	6	18.2	cysteine-type deubiquitinase activity [GO:0004843]; cysteine-type peptidase activity [GO:0008234]	innate immune response [GO:0045087]; negative regulation of inflammatory response [GO:0050728]; negative regulation of NF-kappaB transcription factor activity [GO:0032088]; nucleotide-binding oligomerization domain containing 2 signaling pathway [GO:0070431]; protein linear deubiquitination [GO:1990108]; protein ubiquitination [GO:0016567]; regulation of canonical Wnt signaling pathway [GO:006082…	cytoplasm [GO:0005737]; cytosol [GO:0005829]; LUBAC complex [GO:0071797]	TRUE	TRUE	FALSE	3	3	0.0030917	0.00760232	1.13318	0.43575	0.734959	1.29433	0.977728	0.0973743	0.239004	-0.728895	1.00234	-0.130839	6	0	4	5	4	5	6	5	4	4	4	3	3	3	5	5	5	4	5	4	4	3
Q96BN2	Q96BN2	TADA1	Transcriptional adapter 1	sp|Q96BN2|TADA1_HUMAN Transcriptional adapter 1 OS=Homo sapiens OX=9606 GN=TADA1 PE=1 SV=1	37.36	5	20.9	transcription coactivator activity [GO:0003713]	positive regulation of DNA-templated transcription [GO:0045893]; regulation of DNA repair [GO:0006282]; regulation of RNA splicing [GO:0043484]; regulation of transcription by RNA polymerase II [GO:0006357]	cytosol [GO:0005829]; focal adhesion [GO:0005925]; nucleoplasm [GO:0005654]; nucleus [GO:0005634]; SAGA complex [GO:0000124]	FALSE	TRUE	FALSE	3	3	0.0161282	0.0317053	-0.491734	-0.895968	-1.05498	-1.37273	-0.997791	-0.588754	-0.826644	-0.534906	-1.14183	-0.650101	5	0	4	5	4	3	3	3	4	4	3	5	5	5	5	5	5	5	5	5	5	4
Q96BM9	Q96BM9	ARL8A	ADP-ribosylation factor-like protein 8A	sp|Q96BM9|ARL8A_HUMAN ADP-ribosylation factor-like protein 8A OS=Homo sapiens OX=9606 GN=ARL8A PE=1 SV=1	21.4	10	53.8	alpha-tubulin binding [GO:0043014]; beta-tubulin binding [GO:0048487]; GTP binding [GO:0005525]; GTPase activity [GO:0003924]	anterograde axonal transport [GO:0008089]; cell division [GO:0051301]; chromosome segregation [GO:0007059]; protein transport [GO:0015031]	axon cytoplasm [GO:1904115]; azurophil granule membrane [GO:0035577]; cytoplasm [GO:0005737]; extracellular exosome [GO:0070062]; ficolin-1-rich granule membrane [GO:0101003]; late endosome membrane [GO:0031902]; lysosomal membrane [GO:0005765]; membrane [GO:0016020]; midbody [GO:0030496]; plasma membrane [GO:0005886]; spindle midzone [GO:0051233]; synapse [GO:0045202]	FALSE	TRUE	FALSE	3	3	0.0223761	0.0422605	-0.622994	0.480066	0.416622	0.0726094	0.016475	1.07641	0.722124	0.576155	0.168569	0.791563	11	0	8	6	8	8	9	7	5	6	6	6	7	6	6	6	6	8	6	6	10	8
Q96BK5	Q96BK5	PINX1	PIN2/TERF1-interacting telomerase inhibitor 1	sp|Q96BK5|PINX1_HUMAN PIN2/TERF1-interacting telomerase inhibitor 1 OS=Homo sapiens OX=9606 GN=PINX1 PE=1 SV=2	37.01	9	36.6	protein-containing complex binding [GO:0044877]; telomerase inhibitor activity [GO:0010521]; telomerase RNA binding [GO:0070034]	mitotic metaphase chromosome alignment [GO:0007080]; negative regulation of cell population proliferation [GO:0008285]; negative regulation of G2/M transition of mitotic cell cycle [GO:0010972]; negative regulation of protein ubiquitination [GO:0031397]; negative regulation of telomerase activity [GO:0051974]; negative regulation of telomere maintenance via telomerase [GO:0032211]; negative regul…	chromosome, telomeric region [GO:0000781]; kinetochore [GO:0000776]; mitochondrion [GO:0005739]; nuclear chromosome [GO:0000228]; nucleolus [GO:0005730]; nucleoplasm [GO:0005654]; spindle [GO:0005819]	FALSE	TRUE	FALSE	3	3	0.448417	0.539482	0.259544	-1.71006	-1.86709	-1.54129	-1.3325	-0.959797	-2.31421	-2.2455	-1.58029	-1.83984	9	0	7	8	7	9	8	7	7	7	8	9	8	9	9	8	8	9	8	9	9	7
Q96BJ3	Q96BJ3	AIDA	Axin interactor, dorsalization-associated protein	sp|Q96BJ3|AIDA_HUMAN Axin interactor, dorsalization-associated protein OS=Homo sapiens OX=9606 GN=AIDA PE=1 SV=1	35	1	5.6	phosphatidylinositol binding [GO:0035091]; protein domain specific binding [GO:0019904]	determination of ventral identity [GO:0048264]; dorsal/ventral pattern formation [GO:0009953]; negative regulation of JNK cascade [GO:0046329]; negative regulation of JUN kinase activity [GO:0043508]; negative regulation of protein-containing complex assembly [GO:0031333]	cytoplasm [GO:0005737]; membrane [GO:0016020]	FALSE	FALSE	FALSE	0	0													1	0	0	0	0	0	0	0	0	0	0	0	0	1	1	1	0	1	1	1	0	0
Q96BH1	Q96BH1	RNF25	E3 ubiquitin-protein ligase RNF25	sp|Q96BH1|RNF25_HUMAN E3 ubiquitin-protein ligase RNF25 OS=Homo sapiens OX=9606 GN=RNF25 PE=1 SV=1	51.19	6	19	metal ion binding [GO:0046872]; NF-kappaB binding [GO:0051059]; ubiquitin protein ligase activity [GO:0061630]; ubiquitin-protein transferase activity [GO:0004842]	positive regulation of NF-kappaB transcription factor activity [GO:0051092]; protein ubiquitination [GO:0016567]; rescue of stalled ribosome [GO:0072344]; ubiquitin-dependent protein catabolic process [GO:0006511]	cytosol [GO:0005829]; cytosolic ribosome [GO:0022626]; nucleus [GO:0005634]	FALSE	TRUE	FALSE	3	3	4.86087e-05	0.000226403	0.918202	-0.183925	0.152969	0.360492	0.312069	-0.612471	-0.804648	-0.511959	0.275177	-0.643026	7	0	4	5	4	5	6	5	5	4	6	3	4	4	6	4	5	4	6	4	3	5
Q96BF6	Q96BF6	NACC2	Nucleus accumbens-associated protein 2	sp|Q96BF6|NACC2_HUMAN Nucleus accumbens-associated protein 2 OS=Homo sapiens OX=9606 GN=NACC2 PE=1 SV=1	62.8	6	11.8	DNA-binding transcription factor activity, RNA polymerase II-specific [GO:0000981]; DNA-binding transcription repressor activity, RNA polymerase II-specific [GO:0001227]; histone deacetylase binding [GO:0042826]; protein homodimerization activity [GO:0042803]; protein-containing complex binding [GO:0044877]; RNA polymerase II cis-regulatory region sequence-specific DNA binding [GO:0000978]	negative regulation of cell population proliferation [GO:0008285]; negative regulation of DNA-templated transcription [GO:0045892]; negative regulation of G1/S transition of mitotic cell cycle by negative regulation of transcription from RNA polymerase II promoter [GO:1900477]; negative regulation of transcription by RNA polymerase II [GO:0000122]; positive regulation of intrinsic apoptotic signa…	chromatin [GO:0000785]; mitochondrion [GO:0005739]; nucleolus [GO:0005730]; nucleus [GO:0005634]	FALSE	TRUE	FALSE	3	0	0.162129	0.231247	0.7051	-1.867	-1.23838	-2.14118	-1.16378	-1.60286	-1.93272	-3.12306	-1.51445	-2.21955	7	0	1	3	3	4	3	0	2	3	1	5	5	5	5	6	6	5	6	5	0	0
Q96BD8	Q96BD8	SKA1	Spindle and kinetochore-associated protein 1	sp|Q96BD8|SKA1_HUMAN Spindle and kinetochore-associated protein 1 OS=Homo sapiens OX=9606 GN=SKA1 PE=1 SV=1	29.47	10	41.6	microtubule binding [GO:0008017]	cell division [GO:0051301]; chromosome segregation [GO:0007059]; mitotic cell cycle [GO:0000278]; regulation of microtubule polymerization or depolymerization [GO:0031110]	centriolar satellite [GO:0034451]; cytosol [GO:0005829]; intercellular bridge [GO:0045171]; kinetochore [GO:0000776]; microtubule cytoskeleton [GO:0015630]; mitotic spindle [GO:0072686]; outer kinetochore [GO:0000940]; spindle microtubule [GO:0005876]	TRUE	TRUE	FALSE	3	3	0.00564978	0.012805	0.451929	0.865102	1.23752	0.973005	1.06267	0.44336	0.696847	0.777205	1.09107	0.639137	10	0	9	8	8	7	8	7	7	8	7	6	5	5	7	7	6	6	7	7	8	9
Q96BD5	Q96BD5	PHF21A	PHD finger protein 21A	sp|Q96BD5|PF21A_HUMAN PHD finger protein 21A OS=Homo sapiens OX=9606 GN=PHF21A PE=1 SV=1	74.81	8	15	chromatin binding [GO:0003682]; DNA binding [GO:0003677]; metal ion binding [GO:0046872]	chromatin organization [GO:0006325]; negative regulation of transcription by RNA polymerase II [GO:0000122]	DNA repair complex [GO:1990391]; histone deacetylase complex [GO:0000118]; nucleoplasm [GO:0005654]	FALSE	TRUE	FALSE	3	1	0.000248109	0.000877143	1.49748	-2.57513	-1.78105	-1.8736	-1.8245	-2.93648	-3.94746	-3.08766	-1.82638	-3.32387	9	0	4	3	3	4	3	2	3	3	2	6	7	6	6	6	7	7	6	5	3	0
Q96A49	Q96A49	SYAP1	Synapse-associated protein 1	sp|Q96A49|SYAP1_HUMAN Synapse-associated protein 1 OS=Homo sapiens OX=9606 GN=SYAP1 PE=1 SV=1	39.91	13	39.5		cell differentiation [GO:0030154]; cellular response to epidermal growth factor stimulus [GO:0071364]; cellular response to insulin stimulus [GO:0032869]; cellular response to insulin-like growth factor stimulus [GO:1990314]; cellular response to platelet-derived growth factor stimulus [GO:0036120]; positive regulation of fat cell differentiation [GO:0045600]; positive regulation of protein serin…	axon [GO:0030424]; cytoplasm [GO:0005737]; cytoplasmic side of plasma membrane [GO:0009898]; cytosol [GO:0005829]; dendrite [GO:0030425]; extracellular exosome [GO:0070062]; Golgi apparatus [GO:0005794]; growth cone [GO:0030426]; nucleoplasm [GO:0005654]; nucleus [GO:0005634]; perikaryon [GO:0043204]; perinuclear region of cytoplasm [GO:0048471]; postsynaptic membrane [GO:0045211]; presynaptic me…	FALSE	TRUE	FALSE	3	3	0.0243273	0.0455043	0.310833	0.723533	0.78644	1.11238	0.738034	0.497429	0.60988	0.597041	0.87895	0.568117	15	0	13	13	13	13	13	13	13	12	13	13	12	11	13	12	12	13	13	11	13	13
Q96A47	Q96A47	ISL2	Insulin gene enhancer protein ISL-2	sp|Q96A47|ISL2_HUMAN Insulin gene enhancer protein ISL-2 OS=Homo sapiens OX=9606 GN=ISL2 PE=1 SV=1	39.74	2	6.1	cis-regulatory region sequence-specific DNA binding [GO:0000987]; DNA binding [GO:0003677]; DNA-binding transcription factor activity, RNA polymerase II-specific [GO:0000981]; metal ion binding [GO:0046872]; sequence-specific double-stranded DNA binding [GO:1990837]	axonogenesis [GO:0007409]; negative regulation of neuron differentiation [GO:0045665]; neuron development [GO:0048666]; neuron fate specification [GO:0048665]; peripheral nervous system neuron development [GO:0048935]; positive regulation of transcription by RNA polymerase II [GO:0045944]; retinal ganglion cell axon guidance [GO:0031290]; spinal cord motor neuron cell fate specification [GO:00215…	chromatin [GO:0000785]; nucleus [GO:0005634]	FALSE	TRUE	FALSE	3	0	0.0039544	0.00937561	3.20549	-2.54005	-1.00543	-1.01402	-0.792465	-3.08941	-4.78343	-4.55554	-0.937303	-4.14279	2	0.00347826	1	2	2	0	1	0	0	1	0	2	2	2	2	0	0	2	2	1	0	0
Q96A35	Q96A35	MRPL24	Large ribosomal subunit protein uL24m	sp|Q96A35|RM24_HUMAN Large ribosomal subunit protein uL24m OS=Homo sapiens OX=9606 GN=MRPL24 PE=1 SV=1	24.9	8	46.8	RNA binding [GO:0003723]; structural constituent of ribosome [GO:0003735]	mitochondrial translation [GO:0032543]; translation [GO:0006412]	mitochondrial inner membrane [GO:0005743]; mitochondrial large ribosomal subunit [GO:0005762]; mitochondrion [GO:0005739]	FALSE	TRUE	FALSE	3	3	3.83548e-05	0.000184657	-1.01697	0.00411136	-0.37542	-0.668865	-0.468832	0.768354	0.329075	0.440356	-0.504372	0.512595	8	0	4	4	5	4	6	4	6	5	4	6	5	5	5	4	5	5	5	5	5	5
Q93050	Q93050	ATP6V0A1	V-type proton ATPase 116 kDa subunit a 1	sp|Q93050|VPP1_HUMAN V-type proton ATPase 116 kDa subunit a 1 OS=Homo sapiens OX=9606 GN=ATP6V0A1 PE=1 SV=3	96.35	5	7.4	ATPase binding [GO:0051117]; proton-transporting ATPase activity, rotational mechanism [GO:0046961]	endosomal lumen acidification [GO:0048388]; lysosomal lumen acidification [GO:0007042]; proton transmembrane transport [GO:1902600]; regulation of macroautophagy [GO:0016241]; synaptic vesicle lumen acidification [GO:0097401]; vacuolar acidification [GO:0007035]	clathrin-coated vesicle membrane [GO:0030665]; cytosol [GO:0005829]; endosome membrane [GO:0010008]; extracellular exosome [GO:0070062]; ficolin-1-rich granule membrane [GO:0101003]; Golgi apparatus [GO:0005794]; intracellular membrane-bounded organelle [GO:0043231]; lysosomal membrane [GO:0005765]; melanosome [GO:0042470]; membrane [GO:0016020]; nuclear speck [GO:0016607]; perinuclear region of …	TRUE	TRUE	FALSE	2	3	0.00139845	0.00384208	-2.50788	1.72914	1.62457	1.38333	-1.58229	2.61559	2.99077	3.34287	0.475202	2.98308	6	0	2	2	0	2	1	2	2	2	2	0	0	2	2	0	0	1	0	1	2	4
Q969F2	Q969F2	NKD2	Protein naked cuticle homolog 2	sp|Q969F2|NKD2_HUMAN Protein naked cuticle homolog 2 OS=Homo sapiens OX=9606 GN=NKD2 PE=1 SV=1	50.02	3	7.8	ATPase binding [GO:0051117]; calcium ion binding [GO:0005509]; growth factor binding [GO:0019838]; molecular adaptor activity [GO:0060090]; myosin heavy chain binding [GO:0032036]; ubiquitin protein ligase binding [GO:0031625]	exocytosis [GO:0006887]; Golgi vesicle fusion to target membrane [GO:0048210]; negative regulation of canonical Wnt signaling pathway [GO:0090090]; negative regulation of Wnt signaling pathway [GO:0030178]; positive regulation of proteasomal ubiquitin-dependent protein catabolic process [GO:0032436]; positive regulation of protein localization to plasma membrane [GO:1903078]; positive regulation …	basolateral plasma membrane [GO:0016323]; cell periphery [GO:0071944]; cytoplasm [GO:0005737]; cytoplasmic vesicle [GO:0031410]; exocytic vesicle [GO:0070382]; lateral plasma membrane [GO:0016328]; plasma membrane [GO:0005886]	FALSE	TRUE	FALSE	2	3	0.0443522	0.076082	-1.01151	0.650998	0.749539	0.96924	-1.28305	1.22411	1.40909	0.837062	0.145243	1.15675	3	0	2	2	1	1	3	2	1	1	1	3	3	0	3	0	2	3	3	3	3	3
Q969F1	Q969F1	GTF3C6	General transcription factor 3C polypeptide 6	sp|Q969F1|TF3C6_HUMAN General transcription factor 3C polypeptide 6 OS=Homo sapiens OX=9606 GN=GTF3C6 PE=1 SV=1	24.03	2	24.9	DNA binding [GO:0003677]; RNA polymerase III general transcription initiation factor activity [GO:0000995]	5S class rRNA transcription by RNA polymerase III [GO:0042791]; transcription by RNA polymerase III [GO:0006383]; tRNA transcription by RNA polymerase III [GO:0042797]	nuclear body [GO:0016604]; nucleoplasm [GO:0005654]; transcription factor TFIIIC complex [GO:0000127]	FALSE	TRUE	FALSE	3	2	0.0859263	0.13523	1.54867	-1.97411	-0.730786	-1.39778	-1.47075	-1.83018	-3.13528	-3.27987	-1.19977	-2.74844	2	0.000143575	1	1	1	1	0	0	1	0	0	1	2	2	2	2	2	2	1	2	1	1
Q969E8	Q969E8	TSR2	Pre-rRNA-processing protein TSR2 homolog	sp|Q969E8|TSR2_HUMAN Pre-rRNA-processing protein TSR2 homolog OS=Homo sapiens OX=9606 GN=TSR2 PE=1 SV=1	20.88	2	11		maturation of SSU-rRNA from tricistronic rRNA transcript (SSU-rRNA, 5.8S rRNA, LSU-rRNA) [GO:0000462]	nucleus [GO:0005634]	FALSE	TRUE	FALSE	3	3	0.00226264	0.00579399	1.78451	-1.13172	-0.19539	0.00444038	-0.527443	-0.829738	-2.1454	-3.09679	-0.239464	-2.02398	3	0	2	2	2	2	2	2	2	2	2	2	2	2	2	2	2	2	2	2	2	2
Q969E4	Q969E4	TCEAL3	Transcription elongation factor A protein-like 3	sp|Q969E4|TCAL3_HUMAN Transcription elongation factor A protein-like 3 OS=Homo sapiens OX=9606 GN=TCEAL3 PE=1 SV=1	22.49	5	26			nucleus [GO:0005634]	FALSE	TRUE	FALSE	3	0	2.01237e-06	1.72737e-05	2.27063	-2.22905	-1.46147	-0.906813	-0.912918	-3.18444	-3.45032	-3.45834	-1.09373	-3.36437	6	0	3	4	4	4	5	5	2	3	4	5	5	5	5	5	5	5	5	5	0	0
Q969E2	Q969E2	SCAMP4	Secretory carrier-associated membrane protein 4	sp|Q969E2|SCAM4_HUMAN Secretory carrier-associated membrane protein 4 OS=Homo sapiens OX=9606 GN=SCAMP4 PE=1 SV=1	25.71	2	8.7		protein transport [GO:0015031]	recycling endosome membrane [GO:0055038]; trans-Golgi network membrane [GO:0032588]	FALSE	TRUE	FALSE	2	2	0.756052	0.812152	-0.806745	-2.32495	-6.6047	-0.583251	-0.997029	-5.8631	0.138853	-0.0404969	-2.72833	-1.92158	2	0.000550888	0	2	1	2	1	0	0	1	2	2	1	1	1	2	0	2	0	1	0	2
Q93100	Q93100	PHKB	Phosphorylase b kinase regulatory subunit beta	sp|Q93100|KPBB_HUMAN Phosphorylase b kinase regulatory subunit beta OS=Homo sapiens OX=9606 GN=PHKB PE=1 SV=3	124.81	9	10.3	calmodulin binding [GO:0005516]	generation of precursor metabolites and energy [GO:0006091]; glycogen metabolic process [GO:0005977]	cytosol [GO:0005829]; phosphorylase kinase complex [GO:0005964]; plasma membrane [GO:0005886]	TRUE	TRUE	FALSE	3	3	9.64812e-05	0.000400792	1.0145	1.6487	2.26294	1.81216	2.39275	0.916385	1.16589	1.34207	2.15595	1.14145	9	0	9	8	7	5	6	8	6	6	6	3	0	2	3	3	3	3	4	3	5	6
Q93075	Q93075	TATDN2	Putative deoxyribonuclease TATDN2	sp|Q93075|TATD2_HUMAN Putative deoxyribonuclease TATDN2 OS=Homo sapiens OX=9606 GN=TATDN2 PE=1 SV=2	84.97	12	20.5	metal ion binding [GO:0046872]; nuclease activity [GO:0004518]		nucleoplasm [GO:0005654]	FALSE	TRUE	FALSE	2	3	0.0302336	0.0551216	-0.830418	-1.54006	-1.84855	-1.74173	-2.27551	-1.26296	-1.12133	-0.990252	-1.95526	-1.12485	13	0	6	3	0	4	3	0	1	4	4	10	9	11	8	9	8	9	10	10	6	6
Q93074	Q93074	MED12	Mediator of RNA polymerase II transcription subunit 12	sp|Q93074|MED12_HUMAN Mediator of RNA polymerase II transcription subunit 12 OS=Homo sapiens OX=9606 GN=MED12 PE=1 SV=4	242.93	47	31	beta-catenin binding [GO:0008013]; chromatin binding [GO:0003682]; nuclear receptor coactivator activity [GO:0030374]; nuclear thyroid hormone receptor binding [GO:0046966]; nuclear vitamin D receptor binding [GO:0042809]; RNA polymerase II cis-regulatory region sequence-specific DNA binding [GO:0000978]; transcription coactivator activity [GO:0003713]; transcription coregulator activity [GO:0003…	axis elongation involved in somitogenesis [GO:0090245]; embryonic brain development [GO:1990403]; embryonic neurocranium morphogenesis [GO:0048702]; endoderm development [GO:0007492]; heart development [GO:0007507]; neural tube closure [GO:0001843]; oligodendrocyte development [GO:0014003]; positive regulation of DNA-templated transcription [GO:0045893]; positive regulation of transcription by RN…	CKM complex [GO:1990508]; mediator complex [GO:0016592]; membrane [GO:0016020]; nucleoplasm [GO:0005654]; nucleus [GO:0005634]; ubiquitin ligase complex [GO:0000151]	FALSE	TRUE	FALSE	3	3	2.55017e-05	0.000131893	0.665892	-3.21519	-2.8609	-2.88388	-2.90195	-3.792	-3.45004	-3.40236	-2.88224	-3.54813	54	0	30	27	28	24	31	25	24	23	23	44	46	46	42	44	46	45	45	41	22	20
Q93073	Q93073	SECISBP2L	Selenocysteine insertion sequence-binding protein 2-like	sp|Q93073|SBP2L_HUMAN Selenocysteine insertion sequence-binding protein 2-like OS=Homo sapiens OX=9606 GN=SECISBP2L PE=1 SV=3	121.7	20	27.1	mRNA 3'-UTR binding [GO:0003730]; ribonucleoprotein complex binding [GO:0043021]; RNA binding [GO:0003723]; selenocysteine insertion sequence binding [GO:0035368]	selenocysteine incorporation [GO:0001514]	ribonucleoprotein complex [GO:1990904]	TRUE	TRUE	FALSE	3	3	0.0967207	0.149281	-0.232592	1.013	0.975709	0.945655	0.768736	0.979401	1.13521	1.27326	0.8967	1.12929	24	0	16	18	16	15	14	16	14	14	16	11	13	7	14	14	15	16	16	15	18	18
Q93063	Q93063	EXT2	Exostosin-2	sp|Q93063|EXT2_HUMAN Exostosin-2 OS=Homo sapiens OX=9606 GN=EXT2 PE=1 SV=1	82.2	2	3.9	glucuronosyl-N-acetylglucosaminyl-proteoglycan 4-alpha-N-acetylglucosaminyltransferase activity [GO:0050508]; glucuronosyltransferase activity [GO:0015020]; glycosyltransferase activity [GO:0016757]; heparan sulfate N-acetylglucosaminyltransferase activity [GO:0042328]; metal ion binding [GO:0046872]; N-acetylglucosaminyl-proteoglycan 4-beta-glucuronosyltransferase activity [GO:0050509]; protein …	cellular response to fibroblast growth factor stimulus [GO:0044344]; chondrocyte differentiation [GO:0002062]; endochondral bone morphogenesis [GO:0060350]; fluid transport [GO:0042044]; gene expression [GO:0010467]; glycosaminoglycan biosynthetic process [GO:0006024]; heart contraction [GO:0060047]; heparan sulfate proteoglycan biosynthetic process [GO:0015012]; heparan sulfate proteoglycan bios…	endoplasmic reticulum [GO:0005783]; endoplasmic reticulum membrane [GO:0005789]; extracellular exosome [GO:0070062]; Golgi apparatus [GO:0005794]; Golgi membrane [GO:0000139]; membrane [GO:0016020]; UDP-N-acetylglucosamine transferase complex [GO:0043541]	TRUE	TRUE	FALSE	0	3	0.000217574	0.000791377	-4.63696	1.14119	-1.80875	-1.13384	-0.58928	3.24022	3.52808	3.61071	-1.17729	3.45967	3	0.00412399	0	0	0	0	0	0	0	0	0	0	0	0	0	0	0	2	1	1	2	1
Q93062	Q93062	RBPMS	RNA-binding protein with multiple splicing	sp|Q93062|RBPMS_HUMAN RNA-binding protein with multiple splicing OS=Homo sapiens OX=9606 GN=RBPMS PE=1 SV=1	21.79	3	18.9	mRNA binding [GO:0003729]; poly(A) binding [GO:0008143]; protein homodimerization activity [GO:0042803]; RNA binding [GO:0003723]; transcription coactivator activity [GO:0003713]	response to oxidative stress [GO:0006979]; RNA processing [GO:0006396]; SMAD protein signal transduction [GO:0060395]	cytoplasm [GO:0005737]; cytoplasmic stress granule [GO:0010494]; cytosol [GO:0005829]; nucleoplasm [GO:0005654]; nucleus [GO:0005634]; P-body [GO:0000932]	FALSE	TRUE	FALSE	3	3	0.378874	0.47049	0.200707	-1.46744	-1.0658	-1.33888	-1.69658	-1.80175	-1.52451	-1.37711	-1.36709	-1.56779	3	0	2	3	3	3	3	3	3	2	3	3	3	3	3	3	3	3	3	3	3	2
Q93052	Q93052	LPP	Lipoma-preferred partner	sp|Q93052|LPP_HUMAN Lipoma-preferred partner OS=Homo sapiens OX=9606 GN=LPP PE=1 SV=1	65.7	21	60.6	metal ion binding [GO:0046872]	cell-cell adhesion [GO:0098609]	cytosol [GO:0005829]; focal adhesion [GO:0005925]; nucleus [GO:0005634]; plasma membrane [GO:0005886]; stress fiber [GO:0001725]	FALSE	TRUE	FALSE	3	3	0.820682	0.865974	-0.0361662	-0.201274	-0.386484	0.0156454	-0.287232	-0.211456	-0.0375465	-0.30057	-0.219357	-0.183191	35	0	17	20	18	21	19	19	20	16	18	18	21	16	21	19	20	19	19	20	19	18
Q93034	Q93034	CUL5	Cullin-5	sp|Q93034|CUL5_HUMAN Cullin-5 OS=Homo sapiens OX=9606 GN=CUL5 PE=1 SV=4	90.9	21	29.7	calcium channel activity [GO:0005262]; protein-macromolecule adaptor activity [GO:0030674]; signaling receptor activity [GO:0038023]; ubiquitin protein ligase binding [GO:0031625]; ubiquitin-protein transferase activity [GO:0004842]	ERBB2 signaling pathway [GO:0038128]; G1/S transition of mitotic cell cycle [GO:0000082]; intrinsic apoptotic signaling pathway [GO:0097193]; protein ubiquitination [GO:0016567]; SCF-dependent proteasomal ubiquitin-dependent protein catabolic process [GO:0031146]	Cul5-RING ubiquitin ligase complex [GO:0031466]; cytosol [GO:0005829]; nucleus [GO:0005634]; SCF ubiquitin ligase complex [GO:0019005]; site of DNA damage [GO:0090734]	FALSE	TRUE	FALSE	3	3	2.13946e-06	1.811e-05	0.826296	-0.528133	-0.187969	-0.0890281	-0.0679593	-0.921598	-0.748591	-1.15365	-0.114985	-0.941281	21	0	17	16	17	18	19	18	17	15	17	15	18	16	19	18	18	16	19	19	15	15
Q969G2	Q969G2	LHX4	LIM/homeobox protein Lhx4	sp|Q969G2|LHX4_HUMAN LIM/homeobox protein Lhx4 OS=Homo sapiens OX=9606 GN=LHX4 PE=1 SV=2	43.1	3	7.7	DNA-binding transcription activator activity, RNA polymerase II-specific [GO:0001228]; DNA-binding transcription factor activity, RNA polymerase II-specific [GO:0000981]; metal ion binding [GO:0046872]; methyl-CpG binding [GO:0008327]; RNA polymerase II transcription regulatory region sequence-specific DNA binding [GO:0000977]; sequence-specific DNA binding [GO:0043565]; sequence-specific double-…	animal organ morphogenesis [GO:0009887]; apoptotic process [GO:0006915]; medial motor column neuron differentiation [GO:0021526]; motor neuron axon guidance [GO:0008045]; negative regulation of apoptotic process [GO:0043066]; neuron differentiation [GO:0030182]; placenta development [GO:0001890]; positive regulation of transcription by RNA polymerase II [GO:0045944]; regulation of transcription b…	chromatin [GO:0000785]; nucleus [GO:0005634]	FALSE	FALSE	FALSE	0	0			0.609417	-2.33569	-1.9152	-1.33136	-2.84638	-3.16315	-3.16978	-1.58826	-2.03098	-2.6404	4	0	0	0	0	0	0	0	0	0	0	3	3	3	3	3	2	2	3	2	0	0
Q93009	Q93009	USP7	Ubiquitin carboxyl-terminal hydrolase 7	sp|Q93009|UBP7_HUMAN Ubiquitin carboxyl-terminal hydrolase 7 OS=Homo sapiens OX=9606 GN=USP7 PE=1 SV=2	128.22	45	44.9	cysteine-type deubiquitinase activity [GO:0004843]; cysteine-type endopeptidase activity [GO:0004197]; deubiquitinase activity [GO:0101005]; K48-linked deubiquitinase activity [GO:1990380]; p53 binding [GO:0002039]	disruption by symbiont of host cell PML body [GO:0075342]; monoubiquitinated protein deubiquitination [GO:0035520]; negative regulation of gene expression via CpG island methylation [GO:0044027]; negative regulation of gluconeogenesis [GO:0045721]; negative regulation of NF-kappaB transcription factor activity [GO:0032088]; negative regulation of proteasomal ubiquitin-dependent protein catabolic …	chromosome [GO:0005694]; cytosol [GO:0005829]; nuclear body [GO:0016604]; nucleoplasm [GO:0005654]; nucleus [GO:0005634]; PML body [GO:0016605]; protein-containing complex [GO:0032991]	FALSE	TRUE	FALSE	3	3	0.638755	0.713256	-0.0688196	-1.33245	-1.26859	-1.5142	-1.3178	-1.20067	-1.23726	-1.45619	-1.36686	-1.29804	63	0	35	34	37	34	34	32	32	27	33	41	41	44	40	42	40	40	40	40	36	33
Q93008	Q93008	USP9X	Probable ubiquitin carboxyl-terminal hydrolase FAF-X	sp|Q93008|USP9X_HUMAN Probable ubiquitin carboxyl-terminal hydrolase FAF-X OS=Homo sapiens OX=9606 GN=USP9X PE=1 SV=4	290.28	60	27.5	co-SMAD binding [GO:0070410]; cysteine-type deubiquitinase activity [GO:0004843]; cysteine-type endopeptidase activity [GO:0004197]; cysteine-type peptidase activity [GO:0008234]; deubiquitinase activity [GO:0101005]; K48-linked deubiquitinase activity [GO:1990380]; K63-linked deubiquitinase activity [GO:0061578]	amyloid fibril formation [GO:1990000]; axon extension [GO:0048675]; BMP signaling pathway [GO:0030509]; cell division [GO:0051301]; cell migration [GO:0016477]; chromosome segregation [GO:0007059]; female gamete generation [GO:0007292]; monoubiquitinated protein deubiquitination [GO:0035520]; negative regulation of proteasomal ubiquitin-dependent protein catabolic process [GO:0032435]; negative r…	cilium [GO:0005929]; cytoplasm [GO:0005737]; cytoskeleton [GO:0005856]; cytosol [GO:0005829]; growth cone [GO:0030426]; membrane [GO:0016020]; nucleus [GO:0005634]	TRUE	TRUE	FALSE	3	3	0.000108853	0.000443943	0.634536	1.42008	1.86702	1.59891	1.7461	0.978238	1.11174	1.21844	1.73734	1.10281	75	0	56	57	53	56	51	54	52	50	48	41	36	32	45	45	43	38	47	44	48	47
Q92997	Q92997	DVL3	Segment polarity protein dishevelled homolog DVL-3	sp|Q92997|DVL3_HUMAN Segment polarity protein dishevelled homolog DVL-3 OS=Homo sapiens OX=9606 GN=DVL3 PE=1 SV=2	78.01	5	12.4	beta-catenin binding [GO:0008013]; frizzled binding [GO:0005109]; protease binding [GO:0002020]; signaling receptor binding [GO:0005102]; small GTPase binding [GO:0031267]	canonical Wnt signaling pathway [GO:0060070]; intracellular signal transduction [GO:0035556]; non-canonical Wnt signaling pathway [GO:0035567]; non-canonical Wnt signaling pathway via JNK cascade [GO:0038031]; planar cell polarity pathway involved in neural tube closure [GO:0090179]; positive regulation of DNA-templated transcription [GO:0045893]; positive regulation of GTPase activity [GO:004354…	chromatin [GO:0000785]; cytosol [GO:0005829]	FALSE	TRUE	FALSE	3	3	0.254189	0.337034	0.269449	-0.613578	-0.423295	-0.530939	-0.482327	-0.542483	-0.79676	-0.905665	-0.478854	-0.748303	7	0	4	2	2	4	4	2	3	2	4	4	3	2	5	4	3	4	3	4	4	4
Q92995	Q92995	USP13	Ubiquitin carboxyl-terminal hydrolase 13	sp|Q92995|UBP13_HUMAN Ubiquitin carboxyl-terminal hydrolase 13 OS=Homo sapiens OX=9606 GN=USP13 PE=1 SV=2	97.27	10	16.9	BAT3 complex binding [GO:1904288]; cysteine-type deubiquitinase activity [GO:0004843]; cysteine-type endopeptidase activity [GO:0004197]; K48-linked deubiquitinase activity [GO:1990380]; proteasome binding [GO:0070628]; protein-folding chaperone binding [GO:0051087]; ubiquitin binding [GO:0043130]; ubiquitin protein ligase binding [GO:0031625]; ubiquitin-like protein ligase binding [GO:0044389]; …	autophagy [GO:0006914]; cell population proliferation [GO:0008283]; maintenance of unfolded protein involved in ERAD pathway [GO:1904378]; melanocyte differentiation [GO:0030318]; positive regulation of ERAD pathway [GO:1904294]; protein K29-linked deubiquitination [GO:0035523]; protein K6-linked deubiquitination [GO:0044313]; protein K63-linked deubiquitination [GO:0070536]; protein stabilizatio…	cytosol [GO:0005829]; nucleoplasm [GO:0005654]; nucleus [GO:0005634]	FALSE	TRUE	FALSE	3	3	1.17162e-06	1.13493e-05	1.06139	-0.477498	0.0341065	-0.0982367	0.223719	-0.906925	-1.0206	-1.09705	0.0531963	-1.00819	10	0	9	7	10	8	9	8	7	9	8	6	6	6	6	6	4	6	7	7	8	6
Q92994	Q92994	BRF1	Transcription factor IIIB 90 kDa subunit	sp|Q92994|TF3B_HUMAN Transcription factor IIIB 90 kDa subunit OS=Homo sapiens OX=9606 GN=BRF1 PE=1 SV=1	73.79	5	12.6	metal ion binding [GO:0046872]; RNA polymerase III general transcription initiation factor activity [GO:0000995]; RNA polymerase III type 3 promoter sequence-specific DNA binding [GO:0001006]; TBP-class protein binding [GO:0017025]	DNA-templated transcription initiation [GO:0006352]; positive regulation of transcription by RNA polymerase III [GO:0045945]; rRNA transcription [GO:0009303]; transcription by RNA polymerase III [GO:0006383]; transcription initiation at RNA polymerase III promoter [GO:0006384]; transcription preinitiation complex assembly [GO:0070897]; tRNA transcription [GO:0009304]	nucleoplasm [GO:0005654]; nucleus [GO:0005634]; transcription factor TFIIIB complex [GO:0000126]; transcription preinitiation complex [GO:0097550]	FALSE	TRUE	FALSE	3	1	6.66842e-05	0.000293895	1.6401	-1.96478	-1.3258	-1.33158	-0.776825	-2.6813	-2.36326	-3.30993	-1.14473	-2.78483	6	0	4	4	3	4	4	4	4	3	3	5	5	5	5	5	5	4	5	5	2	0
Q92993	Q92993	KAT5	Histone acetyltransferase KAT5	sp|Q92993|KAT5_HUMAN Histone acetyltransferase KAT5 OS=Homo sapiens OX=9606 GN=KAT5 PE=1 SV=2	58.55	8	17.7	acetyltransferase activity [GO:0016407]; chromatin binding [GO:0003682]; DNA-binding transcription factor binding [GO:0140297]; histone acetyltransferase activity [GO:0004402]; histone H2A acetyltransferase activity [GO:0043998]; histone H2AK5 acetyltransferase activity [GO:0043999]; histone H4 acetyltransferase activity [GO:0010485]; histone H4K16 acetyltransferase activity [GO:0046972]; metal i…	apoptotic process [GO:0006915]; cellular response to estradiol stimulus [GO:0071392]; cellular response to glucose starvation [GO:0042149]; cellular response to glucose stimulus [GO:0071333]; cellular senescence [GO:0090398]; DNA damage response [GO:0006974]; DNA damage response, signal transduction by p53 class mediator resulting in transcription of p21 class mediator [GO:0006978]; DNA repair-de…	chromatin [GO:0000785]; cytoplasm [GO:0005737]; cytosol [GO:0005829]; intracellular membrane-bounded organelle [GO:0043231]; kinetochore [GO:0000776]; mitotic spindle pole [GO:0097431]; MSL complex [GO:0072487]; NuA4 histone acetyltransferase complex [GO:0035267]; nucleolus [GO:0005730]; nucleoplasm [GO:0005654]; nucleosome [GO:0000786]; nucleus [GO:0005634]; perinuclear region of cytoplasm [GO:0…	FALSE	TRUE	FALSE	3	3	0.092299	0.143844	-0.310448	-1.60334	-1.80544	-1.91987	-1.5504	-1.4811	-1.46047	-1.40279	-1.75857	-1.44812	9	0	5	4	4	5	5	4	4	4	4	7	8	8	6	8	7	7	6	7	4	5
Q92990	Q92990	GLMN	Glomulin	sp|Q92990|GLMN_HUMAN Glomulin OS=Homo sapiens OX=9606 GN=GLMN PE=1 SV=2	68.16	11	25.3	hepatocyte growth factor receptor binding [GO:0005171]; signaling receptor binding [GO:0005102]; ubiquitin protein ligase binding [GO:0031625]; ubiquitin-protein transferase inhibitor activity [GO:0055105]	cell surface receptor signaling pathway [GO:0007166]; epigenetic regulation of gene expression [GO:0040029]; muscle cell differentiation [GO:0042692]; negative regulation of cell population proliferation [GO:0008285]; negative regulation of T cell proliferation [GO:0042130]; neural tube closure [GO:0001843]; positive regulation of cytokine production [GO:0001819]; positive regulation of interleuk…	Cul2-RING ubiquitin ligase complex [GO:0031462]; Cul3-RING ubiquitin ligase complex [GO:0031463]; Cul4A-RING E3 ubiquitin ligase complex [GO:0031464]; cullin-RING ubiquitin ligase complex [GO:0031461]; cytoplasm [GO:0005737]	TRUE	TRUE	FALSE	3	3	0.0361923	0.0639238	0.316895	1.01195	1.30443	1.20045	1.00631	0.619671	0.835354	1.10548	1.1704	0.853501	12	0	10	8	10	9	8	8	8	9	8	6	5	4	7	10	8	7	9	9	8	11
Q92989	Q92989	CLP1	Polyribonucleotide 5'-hydroxyl-kinase Clp1	sp|Q92989|CLP1_HUMAN Polyribonucleotide 5'-hydroxyl-kinase Clp1 OS=Homo sapiens OX=9606 GN=CLP1 PE=1 SV=1	47.62	10	27.3	ATP binding [GO:0005524]; ATP-dependent polydeoxyribonucleotide 5'-hydroxyl-kinase activity [GO:0046404]; ATP-dependent polyribonucleotide 5'-hydroxyl-kinase activity [GO:0051736]; polynucleotide 5'-hydroxyl-kinase activity [GO:0051731]	cerebellar cortex development [GO:0021695]; global gene silencing by mRNA cleavage [GO:0098795]; mRNA 3'-end processing [GO:0031124]; mRNA polyadenylation [GO:0006378]; phosphorylation [GO:0016310]; RISC complex assembly [GO:0070922]; tRNA splicing, via endonucleolytic cleavage and ligation [GO:0006388]	cytosol [GO:0005829]; mRNA cleavage factor complex [GO:0005849]; nucleoplasm [GO:0005654]; nucleus [GO:0005634]; tRNA-intron endonuclease complex [GO:0000214]	FALSE	TRUE	FALSE	3	3	0.70758	0.77056	0.0571229	-1.97141	-2.01954	-1.85304	-1.95596	-1.84651	-2.02829	-2.12511	-1.94285	-1.99997	13	0	7	7	7	8	8	7	6	6	6	10	9	9	9	8	9	8	9	8	7	7
Q92979	Q92979	EMG1	Ribosomal RNA small subunit methyltransferase NEP1	sp|Q92979|NEP1_HUMAN Ribosomal RNA small subunit methyltransferase NEP1 OS=Homo sapiens OX=9606 GN=EMG1 PE=1 SV=4	26.7	6	29.5	identical protein binding [GO:0042802]; RNA binding [GO:0003723]; rRNA (pseudouridine) methyltransferase activity [GO:0070037]; rRNA binding [GO:0019843]	blastocyst development [GO:0001824]; nucleologenesis [GO:0017126]; ribosomal small subunit biogenesis [GO:0042274]; rRNA base methylation [GO:0070475]; rRNA processing [GO:0006364]	chromosome [GO:0005694]; cytoplasm [GO:0005737]; nucleolus [GO:0005730]; nucleoplasm [GO:0005654]; nucleus [GO:0005634]; small-subunit processome [GO:0032040]	FALSE	TRUE	FALSE	3	2	0.428614	0.52072	0.752264	-1.17792	-0.99831	-0.56644	-0.840613	0.829171	-2.04345	-3.44788	-0.801788	-1.55405	6	0	4	3	5	6	5	4	6	3	5	3	3	5	4	0	3	4	3	3	6	1
Q92506	Q92506	HSD17B8	(3R)-3-hydroxyacyl-CoA dehydrogenase	sp|Q92506|DHB8_HUMAN (3R)-3-hydroxyacyl-CoA dehydrogenase OS=Homo sapiens OX=9606 GN=HSD17B8 PE=1 SV=2	26.96	2	10.3	(3R)-hydroxyacyl-CoA dehydrogenase (NAD) activity [GO:0106386]; estradiol 17-beta-dehydrogenase [NAD(P)] activity [GO:0004303]; NADH binding [GO:0070404]; testosterone dehydrogenase (NAD+) activity [GO:0047035]	androgen metabolic process [GO:0008209]; estrogen biosynthetic process [GO:0006703]; fatty acid biosynthetic process [GO:0006633]; protein heterotetramerization [GO:0051290]	mitochondrial envelope [GO:0005740]; mitochondrial matrix [GO:0005759]; oxidoreductase complex [GO:1990204]; plasma membrane [GO:0005886]	FALSE	TRUE	FALSE	0	1	0.0160815	0.0316514	-1.77914	-3.0759	-4.99281	-2.64062	-4.26299	-2.76513	-1.55462	-2.23925	-3.96547	-2.18633	2	0	0	0	0	1	0	0	0	0	0	1	2	2	1	1	1	1	1	1	0	1
Q92973	Q92973	TNPO1	Transportin-1	sp|Q92973|TNPO1_HUMAN Transportin-1 OS=Homo sapiens OX=9606 GN=TNPO1 PE=1 SV=2	102.29	21	29.2	nuclear import signal receptor activity [GO:0061608]; nuclear localization sequence binding [GO:0008139]; RNA binding [GO:0003723]; small GTPase binding [GO:0031267]	protein import into nucleus [GO:0006606]	cilium [GO:0005929]; cytoplasm [GO:0005737]; cytosol [GO:0005829]; extracellular exosome [GO:0070062]; nucleus [GO:0005634]	TRUE	TRUE	FALSE	3	3	0.498996	0.589944	0.11851	0.973328	1.23957	0.716292	1.14189	0.681941	0.911061	1.14922	1.03258	0.914073	28	0	20	18	19	20	16	18	17	17	17	18	16	17	19	18	18	18	20	18	20	16
Q92968	Q92968	PEX13	Peroxisomal membrane protein PEX13	sp|Q92968|PEX13_HUMAN Peroxisomal membrane protein PEX13 OS=Homo sapiens OX=9606 GN=PEX13 PE=1 SV=2	44.1	3	16.6	protein transmembrane transporter activity [GO:0008320]	cellular response to reactive oxygen species [GO:0034614]; cerebral cortex cell migration [GO:0021795]; fatty acid alpha-oxidation [GO:0001561]; locomotory behavior [GO:0007626]; microtubule-based peroxisome localization [GO:0060152]; neuron migration [GO:0001764]; protein import into peroxisome matrix, docking [GO:0016560]; protein import into peroxisome matrix, translocation [GO:0016561]; suckl…	cytosol [GO:0005829]; membrane [GO:0016020]; peroxisomal importomer complex [GO:1990429]; peroxisomal membrane [GO:0005778]; peroxisome [GO:0005777]	TRUE	TRUE	FALSE	3	3	2.88633e-05	0.000145941	-2.53503	1.85677	1.05941	-0.0100772	0.718418	2.86337	2.99219	3.51729	0.58925	3.12429	3	0	2	1	1	1	0	1	1	2	1	1	1	2	1	1	1	3	2	1	3	3
Q969F9	Q969F9	HPS3	BLOC-2 complex member HPS3	sp|Q969F9|HPS3_HUMAN BLOC-2 complex member HPS3 OS=Homo sapiens OX=9606 GN=HPS3 PE=1 SV=1	113.66	6	6.9		intracellular transport [GO:0046907]; melanosome assembly [GO:1903232]; organelle organization [GO:0006996]; platelet dense granule organization [GO:0060155]	BLOC-2 complex [GO:0031084]; cytoplasm [GO:0005737]; cytosol [GO:0005829]; early endosome [GO:0005769]	FALSE	TRUE	FALSE	3	3	0.0851093	0.134087	0.253203	0.403375	0.623235	0.71499	0.251705	0.179224	0.222311	0.428784	0.529977	0.276773	6	0	5	4	4	4	3	2	3	4	4	3	3	3	3	3	4	3	3	4	5	2
Q969G3	Q969G3	SMARCE1	SWI/SNF-related matrix-associated actin-dependent regulator of chromatin subfamily E member 1	sp|Q969G3|SMCE1_HUMAN SWI/SNF-related matrix-associated actin-dependent regulator of chromatin subfamily E member 1 OS=Homo sapiens OX=9606 GN=SMARCE1 PE=1 SV=2	46.62	21	52.3	chromatin binding [GO:0003682]; DNA binding [GO:0003677]; N-acetyltransferase activity [GO:0008080]; nuclear receptor binding [GO:0016922]; RNA binding [GO:0003723]; transcription coactivator activity [GO:0003713]	chromatin remodeling [GO:0006338]; negative regulation of DNA-templated transcription [GO:0045892]; neurogenesis [GO:0022008]; nucleosome disassembly [GO:0006337]; positive regulation of cell differentiation [GO:0045597]; positive regulation of double-strand break repair [GO:2000781]; positive regulation of myoblast differentiation [GO:0045663]; positive regulation of stem cell population mainten…	bBAF complex [GO:0140092]; brahma complex [GO:0035060]; chromatin [GO:0000785]; kinetochore [GO:0000776]; nBAF complex [GO:0071565]; npBAF complex [GO:0071564]; nuclear chromosome [GO:0000228]; nuclear matrix [GO:0016363]; nucleoplasm [GO:0005654]; nucleus [GO:0005634]; protein-containing complex [GO:0032991]; RSC-type complex [GO:0016586]; SWI/SNF complex [GO:0016514]	FALSE	TRUE	FALSE	3	3	2.34507e-05	0.000123266	0.889867	-2.45706	-1.98126	-2.21282	-1.8423	-3.00656	-2.82654	-2.87287	-2.01212	-2.90199	26	0	17	13	11	13	12	14	13	10	12	20	21	18	21	20	21	21	21	19	12	13
Q96A33	Q96A33	CCDC47	PAT complex subunit CCDC47	sp|Q96A33|CCD47_HUMAN PAT complex subunit CCDC47 OS=Homo sapiens OX=9606 GN=CCDC47 PE=1 SV=1	55.84	9	22.4	calcium ion binding [GO:0005509]; protein folding chaperone [GO:0044183]; ribosome binding [GO:0043022]; RNA binding [GO:0003723]	endoplasmic reticulum calcium ion homeostasis [GO:0032469]; ER overload response [GO:0006983]; ERAD pathway [GO:0036503]; multi-pass transmembrane protein insertion into ER membrane [GO:0160063]; osteoblast differentiation [GO:0001649]; post-embryonic development [GO:0009791]; protein insertion into ER membrane [GO:0045048]; ubiquitin-dependent ERAD pathway [GO:0030433]	endoplasmic reticulum [GO:0005783]; endoplasmic reticulum membrane [GO:0005789]; membrane [GO:0016020]; multi-pass translocon complex [GO:0160064]; protein folding chaperone complex [GO:0101031]; rough endoplasmic reticulum membrane [GO:0030867]	FALSE	TRUE	FALSE	3	3	0.00172419	0.00457414	-0.595696	0.409676	0.117623	0.0153904	0.202469	0.716529	0.686512	0.719531	0.111828	0.707524	14	0	8	8	8	8	6	8	8	7	7	8	8	8	8	8	9	9	9	8	8	9
Q969T9	Q969T9	WBP2	WW domain-binding protein 2	sp|Q969T9|WBP2_HUMAN WW domain-binding protein 2 OS=Homo sapiens OX=9606 GN=WBP2 PE=1 SV=1	28.07	11	59.8	chromatin DNA binding [GO:0031490]; nuclear estrogen receptor binding [GO:0030331]; RNA polymerase II cis-regulatory region sequence-specific DNA binding [GO:0000978]; transcription coactivator activity [GO:0003713]	cellular response to estrogen stimulus [GO:0071391]; establishment of protein localization to chromatin [GO:0071169]; positive regulation of DNA-templated transcription [GO:0045893]; positive regulation of intracellular estrogen receptor signaling pathway [GO:0033148]; positive regulation of transcription by RNA polymerase II [GO:0045944]; progesterone receptor signaling pathway [GO:0050847]; res…	chromatin [GO:0000785]; cytoplasm [GO:0005737]; cytosol [GO:0005829]; nucleoplasm [GO:0005654]; nucleus [GO:0005634]	FALSE	TRUE	FALSE	3	3	0.452431	0.543801	0.130331	-0.401643	-0.538219	-0.0623326	-0.40888	-0.473037	-0.281641	-0.645746	-0.336477	-0.466808	16	0	9	9	8	9	10	9	8	8	9	9	9	8	9	10	9	9	9	9	9	10
Q96A22	Q96A22	C11orf52	Uncharacterized protein C11orf52	sp|Q96A22|CK052_HUMAN Uncharacterized protein C11orf52 OS=Homo sapiens OX=9606 GN=C11orf52 PE=1 SV=2	13.91	1	8.1			extracellular exosome [GO:0070062]	FALSE	FALSE	FALSE	0	0													1	0	0	1	0	1	0	1	0	0	1	1	1	1	1	1	1	1	0	1	1	1
Q96A19	Q96A19	CCDC102A	Coiled-coil domain-containing protein 102A	sp|Q96A19|C102A_HUMAN Coiled-coil domain-containing protein 102A OS=Homo sapiens OX=9606 GN=CCDC102A PE=1 SV=2	62.56	1	2.5			myosin complex [GO:0016459]	FALSE	FALSE	FALSE	0	2				0.738753					0.55658	0.920925		0.738753	1	0.00811518	0	0	0	0	0	0	0	0	0	1	0	0	0	1	0	0	0	0	0	1
Q969Z3	Q969Z3	MTARC2	Mitochondrial amidoxime reducing component 2	sp|Q969Z3|MARC2_HUMAN Mitochondrial amidoxime reducing component 2 OS=Homo sapiens OX=9606 GN=MTARC2 PE=1 SV=1	38	6	18.8	molybdenum ion binding [GO:0030151]; molybdopterin cofactor binding [GO:0043546]; nitrate reductase activity [GO:0008940]; nitrite reductase activity [GO:0098809]; oxidoreductase activity, acting on other nitrogenous compounds as donors [GO:0016661]; pyridoxal phosphate binding [GO:0030170]	cellular detoxification of nitrogen compound [GO:0070458]; detoxification of nitrogen compound [GO:0051410]; nitrate metabolic process [GO:0042126]; nitric oxide biosynthetic process [GO:0006809]	mitochondrial outer membrane [GO:0005741]; mitochondrion [GO:0005739]; peroxisome [GO:0005777]	TRUE	TRUE	FALSE	3	3	1.27915e-06	1.22106e-05	-1.4897	0.968905	0.530379	-0.11599	0.25778	1.62959	1.50732	2.00435	0.224056	1.71375	10	0	6	6	5	5	5	5	6	4	6	5	6	5	6	5	5	6	6	5	6	6
Q969Z0	Q969Z0	TBRG4	FAST kinase domain-containing protein 4	sp|Q969Z0|FAKD4_HUMAN FAST kinase domain-containing protein 4 OS=Homo sapiens OX=9606 GN=TBRG4 PE=1 SV=1	70.69	1	1.6	RNA binding [GO:0003723]	mitochondrial mRNA processing [GO:0090615]; mitochondrial RNA processing [GO:0000963]; mRNA metabolic process [GO:0016071]; positive regulation of cell population proliferation [GO:0008284]; regulation of cell cycle [GO:0051726]; regulation of mitochondrial mRNA stability [GO:0044528]	mitochondrial matrix [GO:0005759]; mitochondrion [GO:0005739]; ribonucleoprotein granule [GO:0035770]	FALSE	FALSE	FALSE	3	3			-0.321666	0.544578	0.54686	0.0288337	0.575542	0.481622	1.15837	0.476238	0.383745	0.705412	1	0	1	1	1	1	1	1	1	1	1	1	1	1	1	0	1	1	1	1	1	1
Q969Y2	Q969Y2	GTPBP3	tRNA modification GTPase GTPBP3, mitochondrial	sp|Q969Y2|GTPB3_HUMAN tRNA modification GTPase GTPBP3, mitochondrial OS=Homo sapiens OX=9606 GN=GTPBP3 PE=1 SV=2	52.03	2	4.9	GTP binding [GO:0005525]; GTPase activity [GO:0003924]	tRNA methylation [GO:0030488]; tRNA wobble uridine modification [GO:0002098]	cytoplasm [GO:0005737]; mitochondrion [GO:0005739]; nucleus [GO:0005634]	FALSE	TRUE	FALSE	1	3	0.00268987	0.00674576	-1.64227	0.190185	-0.351365	0.140831	-1.68232	1.03924	0.971832	1.02289	-0.630952	1.01132	2	0	1	0	0	1	0	0	0	0	0	0	1	1	0	1	1	0	0	0	2	1
Q969X6	Q969X6	UTP4	U3 small nucleolar RNA-associated protein 4 homolog	sp|Q969X6|UTP4_HUMAN U3 small nucleolar RNA-associated protein 4 homolog OS=Homo sapiens OX=9606 GN=UTP4 PE=1 SV=1	76.84	14	25.4	RNA binding [GO:0003723]	maturation of SSU-rRNA [GO:0030490]; maturation of SSU-rRNA from tricistronic rRNA transcript (SSU-rRNA, 5.8S rRNA, LSU-rRNA) [GO:0000462]; regulation of DNA-templated transcription [GO:0006355]; ribosomal small subunit biogenesis [GO:0042274]	90S preribosome [GO:0030686]; chromosome [GO:0005694]; fibrillar center [GO:0001650]; nucleolus [GO:0005730]; nucleoplasm [GO:0005654]; small-subunit processome [GO:0032040]; t-UTP complex [GO:0034455]	FALSE	TRUE	FALSE	3	3	0.931027	0.950744	-0.0557255	0.248595	0.159994	0.0727588	0.429444	1.6704	-0.657617	-0.183415	0.220732	0.276458	18	0	9	10	12	10	12	7	13	11	8	9	10	10	10	9	9	10	9	9	12	10
Q969X5	Q969X5	ERGIC1	Endoplasmic reticulum-Golgi intermediate compartment protein 1	sp|Q969X5|ERGI1_HUMAN Endoplasmic reticulum-Golgi intermediate compartment protein 1 OS=Homo sapiens OX=9606 GN=ERGIC1 PE=1 SV=1	32.57	4	14.5		endoplasmic reticulum to Golgi vesicle-mediated transport [GO:0006888]; retrograde vesicle-mediated transport, Golgi to endoplasmic reticulum [GO:0006890]	COPII-coated ER to Golgi transport vesicle [GO:0030134]; endoplasmic reticulum [GO:0005783]; endoplasmic reticulum membrane [GO:0005789]; endoplasmic reticulum-Golgi intermediate compartment [GO:0005793]; endoplasmic reticulum-Golgi intermediate compartment membrane [GO:0033116]; Golgi membrane [GO:0000139]; intracellular membrane-bounded organelle [GO:0043231]; membrane [GO:0016020]; nucleoplasm…	FALSE	TRUE	FALSE	3	3	0.0220854	0.0417877	-0.920685	0.00843858	-0.28406	-0.667873	-0.40378	0.0411145	1.12347	0.241761	-0.451904	0.468781	4	0	3	1	2	2	1	1	2	1	3	3	3	3	3	0	0	3	2	3	4	4
Q969W8	Q969W8	ZNF566	Zinc finger protein 566	sp|Q969W8|ZN566_HUMAN Zinc finger protein 566 OS=Homo sapiens OX=9606 GN=ZNF566 PE=1 SV=1	49.19	3	7.9	DNA-binding transcription repressor activity, RNA polymerase II-specific [GO:0001227]; metal ion binding [GO:0046872]; RNA polymerase II transcription regulatory region sequence-specific DNA binding [GO:0000977]	negative regulation of transcription by RNA polymerase II [GO:0000122]	nucleus [GO:0005634]	FALSE	TRUE	FALSE	2	1	0.357266	0.448669	1.1543	-1.70048	-3.06506	-0.314506	0.00957188	-3.60827	0.322087	-3.54672	-1.12333	-2.27763	3	0.000143575	0	1	1	0	1	1	0	2	0	1	0	3	3	1	3	2	2	3	0	2
Q969V6	Q969V6	MRTFA	Myocardin-related transcription factor A	sp|Q969V6|MRTFA_HUMAN Myocardin-related transcription factor A OS=Homo sapiens OX=9606 GN=MRTFA PE=1 SV=1	98.86	9	11.5	actin binding [GO:0003779]; actin monomer binding [GO:0003785]; leucine zipper domain binding [GO:0043522]; transcription coactivator activity [GO:0003713]	actin cytoskeleton organization [GO:0030036]; positive regulation of miRNA transcription [GO:1902895]; positive regulation of transcription by RNA polymerase II [GO:0045944]; smooth muscle cell differentiation [GO:0051145]; wound healing, spreading of cells [GO:0044319]	cytoplasm [GO:0005737]; cytosol [GO:0005829]; nucleoplasm [GO:0005654]; nucleus [GO:0005634]	FALSE	TRUE	FALSE	3	3	0.000202696	0.000746787	0.484993	-0.70989	-0.58384	-0.43227	-0.386071	-1.05494	-0.811214	-0.991009	-0.467394	-0.952386	9	0	8	9	7	6	5	7	7	7	6	7	8	7	7	8	6	7	9	9	6	6
Q969V5	Q969V5	MUL1	Mitochondrial ubiquitin ligase activator of NFKB 1	sp|Q969V5|MUL1_HUMAN Mitochondrial ubiquitin ligase activator of NFKB 1 OS=Homo sapiens OX=9606 GN=MUL1 PE=1 SV=1	39.77	7	21.3	identical protein binding [GO:0042802]; metal ion binding [GO:0046872]; p53 binding [GO:0002039]; SUMO transferase activity [GO:0019789]; ubiquitin protein ligase activity [GO:0061630]; ubiquitin protein ligase binding [GO:0031625]; ubiquitin-protein transferase activity [GO:0004842]	activation of cysteine-type endopeptidase activity involved in apoptotic process [GO:0006919]; apoptotic process [GO:0006915]; cellular response to exogenous dsRNA [GO:0071360]; mitochondrial fission [GO:0000266]; mitochondrion localization [GO:0051646]; negative regulation of cell growth [GO:0030308]; negative regulation of chemokine (C-C motif) ligand 5 production [GO:0071650]; negative regulat…	axon [GO:0030424]; membrane [GO:0016020]; mitochondrial outer membrane [GO:0005741]; mitochondrion [GO:0005739]; neuronal cell body [GO:0043025]; peroxisome [GO:0005777]	TRUE	TRUE	FALSE	3	3	0.0273602	0.0504721	-0.538428	2.16535	1.76706	1.89164	2.02971	2.09851	2.19795	3.00723	1.89614	2.43457	8	0	5	4	5	4	3	4	4	5	3	3	2	1	2	2	4	3	3	3	5	6
Q969V3	Q969V3	NCLN	BOS complex subunit NCLN	sp|Q969V3|NCLN_HUMAN BOS complex subunit NCLN OS=Homo sapiens OX=9606 GN=NCLN PE=1 SV=2	62.93	6	11.9	ribosome binding [GO:0043022]	multi-pass transmembrane protein insertion into ER membrane [GO:0160063]; protein stabilization [GO:0050821]; regulation of protein complex stability [GO:0061635]; regulation of protein-containing complex assembly [GO:0043254]; regulation of signal transduction [GO:0009966]	endoplasmic reticulum membrane [GO:0005789]; membrane [GO:0016020]; multi-pass translocon complex [GO:0160064]; protein-containing complex [GO:0032991]	FALSE	TRUE	FALSE	3	3	0.0003794	0.00126815	-0.763573	0.547918	0.384013	-0.116756	0.231138	0.95996	1.1321	0.69705	0.166132	0.929704	8	0	6	3	4	4	4	3	4	3	3	3	3	3	3	3	3	3	3	2	5	5
Q969U7	Q969U7	PSMG2	Proteasome assembly chaperone 2	sp|Q969U7|PSMG2_HUMAN Proteasome assembly chaperone 2 OS=Homo sapiens OX=9606 GN=PSMG2 PE=1 SV=1	29.38	5	17.4	molecular adaptor activity [GO:0060090]	chaperone-mediated protein complex assembly [GO:0051131]; mitotic spindle assembly checkpoint signaling [GO:0007094]; negative regulation of apoptotic process [GO:0043066]; proteasome assembly [GO:0043248]	cytosol [GO:0005829]; nucleus [GO:0005634]; protein folding chaperone complex [GO:0101031]	FALSE	TRUE	FALSE	3	3	0.0167633	0.0327672	0.586474	0.177053	0.289551	0.616969	0.504351	-0.506264	0.25769	-0.099977	0.47029	-0.116183	7	0	4	3	3	4	4	3	2	4	3	3	2	3	2	5	2	2	2	2	2	2
Q969T7	Q969T7	NT5C3B	7-methylguanosine phosphate-specific 5'-nucleotidase	sp|Q969T7|5NT3B_HUMAN 7-methylguanosine phosphate-specific 5'-nucleotidase OS=Homo sapiens OX=9606 GN=NT5C3B PE=1 SV=4	34.37	6	24.3	5'-nucleotidase activity [GO:0008253]; magnesium ion binding [GO:0000287]; nucleotide binding [GO:0000166]	exonucleolytic catabolism of deadenylated mRNA [GO:0043928]; nucleotide metabolic process [GO:0009117]	cytoplasm [GO:0005737]; cytosol [GO:0005829]	TRUE	TRUE	FALSE	3	3	8.28423e-07	8.79094e-06	1.00442	0.743715	1.03344	1.3071	1.39724	0.150421	0.438273	0.135819	1.24593	0.241504	7	0	6	6	6	6	6	6	6	6	6	4	5	3	4	6	4	4	4	4	5	5
Q969G6	Q969G6	RFK	Riboflavin kinase	sp|Q969G6|RIFK_HUMAN Riboflavin kinase OS=Homo sapiens OX=9606 GN=RFK PE=1 SV=2	17.61	3	26.5	ATP binding [GO:0005524]; metal ion binding [GO:0046872]; riboflavin kinase activity [GO:0008531]	apoptotic process [GO:0006915]; flavin adenine dinucleotide biosynthetic process [GO:0072388]; FMN biosynthetic process [GO:0009398]; phosphorylation [GO:0016310]; positive regulation of NAD(P)H oxidase activity [GO:0033864]; reactive oxygen species metabolic process [GO:0072593]; riboflavin biosynthetic process [GO:0009231]; riboflavin metabolic process [GO:0006771]	cytoplasm [GO:0005737]; cytosol [GO:0005829]; mitochondrion [GO:0005739]	FALSE	TRUE	FALSE	1	0	0.0705949	0.114396	1.32759	0.0786046	0.568342	1.62136	0.0375044	-0.520756	-0.528798	-0.706022	0.742401	-0.585192	3	0.000143575	0	1	0	2	2	1	0	0	0	0	3	0	0	3	1	2	2	0	0	0
Q969S9	Q969S9	GFM2	Ribosome-releasing factor 2, mitochondrial	sp|Q969S9|RRF2M_HUMAN Ribosome-releasing factor 2, mitochondrial OS=Homo sapiens OX=9606 GN=GFM2 PE=1 SV=1	86.55	4	6.2	GTP binding [GO:0005525]; GTPase activity [GO:0003924]	mitochondrial translation [GO:0032543]; mitochondrial translational termination [GO:0070126]; ribosome disassembly [GO:0032790]	mitochondrial matrix [GO:0005759]	FALSE	TRUE	FALSE	1	3	0.00230568	0.00588811	-1.07929	-0.398375	-0.281472	-1.87019	-0.662393	0.245093	0.257349	-0.0786353	-0.938018	0.141269	4	0	3	4	0	2	2	1	1	2	2	3	0	3	1	2	3	3	2	2	4	2
Q969S3	Q969S3	ZNF622	Cytoplasmic 60S subunit biogenesis factor ZNF622	sp|Q969S3|ZN622_HUMAN Cytoplasmic 60S subunit biogenesis factor ZNF622 OS=Homo sapiens OX=9606 GN=ZNF622 PE=1 SV=1	54.24	12	29.8	preribosome binding [GO:1990275]; RNA binding [GO:0003723]; zinc ion binding [GO:0008270]	intrinsic apoptotic signaling pathway in response to oxidative stress [GO:0008631]; positive regulation of apoptotic process [GO:0043065]; positive regulation of JNK cascade [GO:0046330]; positive regulation of kinase activity [GO:0033674]; positive regulation of MAPK cascade [GO:0043410]; ribosomal large subunit biogenesis [GO:0042273]	cytosol [GO:0005829]; Golgi apparatus [GO:0005794]; nucleolus [GO:0005730]; nucleoplasm [GO:0005654]; preribosome, large subunit precursor [GO:0030687]	FALSE	TRUE	FALSE	3	3	0.0933228	0.144923	-0.171329	0.261365	0.286416	0.199518	0.0411673	0.472871	0.347901	0.220318	0.1757	0.34703	16	0	10	9	10	11	9	8	8	7	9	10	9	10	10	9	9	10	10	10	10	9
Q969S2	Q969S2	NEIL2	Endonuclease 8-like 2	sp|Q969S2|NEIL2_HUMAN Endonuclease 8-like 2 OS=Homo sapiens OX=9606 GN=NEIL2 PE=1 SV=3	36.8	1	3.3	class I DNA-(apurinic or apyrimidinic site) endonuclease activity [GO:0140078]; damaged DNA binding [GO:0003684]; DNA N-glycosylase activity [GO:0019104]; DNA-(apurinic or apyrimidinic site) endonuclease activity [GO:0003906]; microtubule binding [GO:0008017]; zinc ion binding [GO:0008270]	base-excision repair [GO:0006284]; depyrimidination [GO:0045008]	cytoplasm [GO:0005737]; intracellular membrane-bounded organelle [GO:0043231]; mitotic spindle [GO:0072686]; nucleoplasm [GO:0005654]; nucleus [GO:0005634]	FALSE	FALSE	FALSE	1	0				-1.11093	-1.11093						-1.11093		1	0	1	0	0	1	1	0	0	0	0	1	0	1	1	0	1	1	1	1	0	0
Q969R8	Q969R8	ITFG2	KICSTOR complex protein ITFG2	sp|Q969R8|ITFG2_HUMAN KICSTOR complex protein ITFG2 OS=Homo sapiens OX=9606 GN=ITFG2 PE=1 SV=1	49.28	2	4.7		cellular response to amino acid starvation [GO:0034198]; cellular response to glucose starvation [GO:0042149]; germinal center B cell differentiation [GO:0002314]; negative regulation of TORC1 signaling [GO:1904262]; regulation of TOR signaling [GO:0032006]	cytosol [GO:0005829]; Golgi apparatus [GO:0005794]; intracellular membrane-bounded organelle [GO:0043231]; KICSTOR complex [GO:0140007]; lysosomal membrane [GO:0005765]; nucleoplasm [GO:0005654]	FALSE	TRUE	FALSE	1	0	0.501257	0.59155	0.404759	-0.212279	0.554348	0.347802	-0.931847	-1.11833	-0.300801	0.175157	-0.00989912	-0.414659	2	0.00243474	2	1	0	1	1	0	0	0	0	0	0	0	0	0	0	0	0	0	0	0
Q969R5	Q969R5	L3MBTL2	Lethal(3)malignant brain tumor-like protein 2	sp|Q969R5|LMBL2_HUMAN Lethal(3)malignant brain tumor-like protein 2 OS=Homo sapiens OX=9606 GN=L3MBTL2 PE=1 SV=1	79.06	3	5.4	chromatin binding [GO:0003682]; histone binding [GO:0042393]; methylated histone binding [GO:0035064]; zinc ion binding [GO:0008270]	chromatin organization [GO:0006325]; negative regulation of DNA-templated transcription [GO:0045892]	nucleoplasm [GO:0005654]; nucleus [GO:0005634]	FALSE	TRUE	FALSE	3	3	0.973406	0.982243	0.0460678	-1.30893	-1.38008	-1.4901	-0.987512	-1.44105	-1.18518	-1.36966	-1.2859	-1.33196	3	0	3	1	2	0	2	0	3	0	2	3	3	3	3	2	3	3	3	3	3	2
Q969Q6	Q969Q6	PPP2R3C	Serine/threonine-protein phosphatase 2A regulatory subunit B'' subunit gamma	sp|Q969Q6|P2R3C_HUMAN Serine/threonine-protein phosphatase 2A regulatory subunit B'' subunit gamma OS=Homo sapiens OX=9606 GN=PPP2R3C PE=1 SV=1	53.28	2	4.4	metal ion binding [GO:0046872]	B cell homeostasis [GO:0001782]; cortical cytoskeleton organization [GO:0030865]; microtubule cytoskeleton organization [GO:0000226]; positive regulation of B cell differentiation [GO:0045579]; regulation of antimicrobial humoral response [GO:0002759]; regulation of dephosphorylation [GO:0035303]; regulation of mitochondrial depolarization [GO:0051900]; spleen development [GO:0048536]; T cell hom…	centrosome [GO:0005813]; cytosol [GO:0005829]; Golgi apparatus [GO:0005794]; nucleoplasm [GO:0005654]	TRUE	TRUE	FALSE	3	3	0.134896	0.197731	-0.657057	1.52909	1.18003	0.960669	1.461	1.65412	1.73238	2.18637	1.20057	1.85762	2	0	2	1	2	1	0	1	1	2	0	0	0	0	0	0	0	0	0	0	2	2
Q969Q5	Q969Q5	RAB24	Ras-related protein Rab-24	sp|Q969Q5|RAB24_HUMAN Ras-related protein Rab-24 OS=Homo sapiens OX=9606 GN=RAB24 PE=1 SV=1	23.11	10	53.2	GTP binding [GO:0005525]; GTPase activity [GO:0003924]	autophagy [GO:0006914]; intracellular protein transport [GO:0006886]	autophagosome [GO:0005776]; cytosol [GO:0005829]; endomembrane system [GO:0012505]; plasma membrane [GO:0005886]; secretory granule membrane [GO:0030667]	TRUE	TRUE	FALSE	3	3	8.76023e-07	9.16261e-06	-1.02735	0.840098	0.503131	0.266872	0.209265	1.22358	1.37195	1.46579	0.326423	1.35377	12	0	10	9	9	10	9	9	9	8	9	8	8	8	9	8	8	9	9	9	10	10
Q969M3	Q969M3	YIPF5	Protein YIPF5	sp|Q969M3|YIPF5_HUMAN Protein YIPF5 OS=Homo sapiens OX=9606 GN=YIPF5 PE=1 SV=1	27.97	3	22.2		endoplasmic reticulum to Golgi vesicle-mediated transport [GO:0006888]; insulin processing [GO:0030070]; protein transport [GO:0015031]; regulation of ER to Golgi vesicle-mediated transport [GO:0060628]; vesicle fusion with Golgi apparatus [GO:0048280]	COPII-coated ER to Golgi transport vesicle [GO:0030134]; endoplasmic reticulum [GO:0005783]; endoplasmic reticulum exit site [GO:0070971]; endoplasmic reticulum membrane [GO:0005789]; Golgi apparatus [GO:0005794]; intracellular membrane-bounded organelle [GO:0043231]; nucleoplasm [GO:0005654]; trans-Golgi network [GO:0005802]	TRUE	TRUE	FALSE	3	3	1.8571e-06	1.63255e-05	-1.66922	0.167977	-0.465281	-0.531894	-1.00273	0.952929	0.697495	1.35734	-0.666634	1.00259	3	0	3	3	3	3	3	3	3	3	3	3	3	3	3	3	3	3	3	3	3	3
Q969K3	Q969K3	RNF34	E3 ubiquitin-protein ligase RNF34	sp|Q969K3|RNF34_HUMAN E3 ubiquitin-protein ligase RNF34 OS=Homo sapiens OX=9606 GN=RNF34 PE=1 SV=1	41.61	4	9.9	metal ion binding [GO:0046872]; p53 binding [GO:0002039]; phosphatidylinositol phosphate binding [GO:1901981]; ubiquitin protein ligase activity [GO:0061630]; ubiquitin protein ligase binding [GO:0031625]	apoptotic process [GO:0006915]; cellular response to cold [GO:0070417]; negative regulation of cysteine-type endopeptidase activity involved in execution phase of apoptosis [GO:2001271]; negative regulation of extrinsic apoptotic signaling pathway via death domain receptors [GO:1902042]; negative regulation of signal transduction by p53 class mediator [GO:1901797]; nucleotide-binding domain, leuc…	cytoplasm [GO:0005737]; cytosol [GO:0005829]; endomembrane system [GO:0012505]; nuclear body [GO:0016604]; nuclear speck [GO:0016607]; nucleoplasm [GO:0005654]; nucleus [GO:0005634]; plasma membrane [GO:0005886]	TRUE	TRUE	FALSE	3	3	0.000157154	0.000605888	-0.752584	1.04474	0.593175	0.879238	0.532927	1.29391	1.66347	1.30572	0.668447	1.42103	4	0	2	2	2	3	2	2	3	1	3	3	2	2	4	2	3	2	3	4	3	3
Q969J3	Q969J3	BORCS5	BLOC-1-related complex subunit 5	sp|Q969J3|BORC5_HUMAN BLOC-1-related complex subunit 5 OS=Homo sapiens OX=9606 GN=BORCS5 PE=1 SV=1	22.21	5	30.6		lysosome localization [GO:0032418]; organelle transport along microtubule [GO:0072384]; positive regulation of anterograde synaptic vesicle transport [GO:1903744]; regulation of endosome size [GO:0051036]; regulation of lysosome size [GO:0062196]	BORC complex [GO:0099078]; cytoplasmic side of lysosomal membrane [GO:0098574]; intracellular membrane-bounded organelle [GO:0043231]; membrane [GO:0016020]; plasma membrane [GO:0005886]; synaptic vesicle membrane [GO:0030672]	FALSE	TRUE	FALSE	3	3	8.35948e-09	3.94399e-07	-1.26508	0.0396444	-0.702525	-0.470593	-0.605573	0.636435	0.836017	0.544106	-0.592897	0.672186	7	0	4	4	4	4	4	4	4	4	4	4	4	4	4	4	4	4	4	4	5	4
Q969J2	Q969J2	ZKSCAN4	Zinc finger protein with KRAB and SCAN domains 4	sp|Q969J2|ZKSC4_HUMAN Zinc finger protein with KRAB and SCAN domains 4 OS=Homo sapiens OX=9606 GN=ZKSCAN4 PE=1 SV=1	61.54	4	7	DNA-binding transcription factor activity, RNA polymerase II-specific [GO:0000981]; identical protein binding [GO:0042802]; metal ion binding [GO:0046872]; RNA polymerase II cis-regulatory region sequence-specific DNA binding [GO:0000978]	regulation of transcription by RNA polymerase II [GO:0006357]	nucleoplasm [GO:0005654]	FALSE	TRUE	FALSE	3	2	0.146248	0.211982	0.977084	-1.10946	-0.779077	-0.545496	-0.538184	-1.75523	-1.96565	-1.07312	-0.620919	-1.598	4	0	3	3	4	3	2	2	2	2	2	3	4	4	2	3	4	3	3	4	0	2
Q969H6	Q969H6	POP5	Ribonuclease P/MRP protein subunit POP5	sp|Q969H6|POP5_HUMAN Ribonuclease P/MRP protein subunit POP5 OS=Homo sapiens OX=9606 GN=POP5 PE=1 SV=1	18.81	1	7.4	ribonuclease P activity [GO:0004526]; ribonuclease P RNA binding [GO:0033204]	rRNA processing [GO:0006364]; tRNA 5'-leader removal [GO:0001682]	multimeric ribonuclease P complex [GO:0030681]; nucleolar ribonuclease P complex [GO:0005655]; nucleolus [GO:0005730]; nucleoplasm [GO:0005654]; ribonuclease MRP complex [GO:0000172]	FALSE	FALSE	FALSE	0	0													1	0.000550888	0	0	0	0	0	0	0	0	0	1	0	1	1	0	1	0	1	1	0	0
Q92520	Q92520	FAM3C	Protein FAM3C	sp|Q92520|FAM3C_HUMAN Protein FAM3C OS=Homo sapiens OX=9606 GN=FAM3C PE=1 SV=1	24.66	3	14.5	cytokine activity [GO:0005125]		extracellular exosome [GO:0070062]; extracellular region [GO:0005576]; extracellular space [GO:0005615]; Golgi apparatus [GO:0005794]; platelet dense granule lumen [GO:0031089]	FALSE	TRUE	FALSE	1	2	0.278718	0.364255	-0.981191	0.457709	-0.123426	-0.336745	0.361513	1.29731	2.91895	-1.37135	-0.0328861	0.948305	3	0	0	0	1	1	1	0	1	1	1	0	0	1	0	0	0	0	0	1	1	3
Q8WZ73	Q8WZ73	RFFL	E3 ubiquitin-protein ligase rififylin	sp|Q8WZ73|RFFL_HUMAN E3 ubiquitin-protein ligase rififylin OS=Homo sapiens OX=9606 GN=RFFL PE=1 SV=1	40.49	5	19	metal ion binding [GO:0046872]; p53 binding [GO:0002039]; protease binding [GO:0002020]; protein kinase binding [GO:0019901]; ubiquitin protein ligase activity [GO:0061630]; ubiquitin protein ligase binding [GO:0031625]	apoptotic process [GO:0006915]; negative regulation of cysteine-type endopeptidase activity involved in execution phase of apoptosis [GO:2001271]; negative regulation of extrinsic apoptotic signaling pathway via death domain receptors [GO:1902042]; negative regulation of signal transduction by p53 class mediator [GO:1901797]; negative regulation of tumor necrosis factor-mediated signaling pathway…	cytoplasm [GO:0005737]; cytosol [GO:0005829]; endosome membrane [GO:0010008]; membrane [GO:0016020]; nucleoplasm [GO:0005654]; plasma membrane [GO:0005886]; recycling endosome membrane [GO:0055038]	FALSE	TRUE	FALSE	3	3	3.43497e-08	9.42531e-07	-1.28181	-0.0650243	-0.757139	-0.820663	-0.539979	0.693088	0.49119	0.543357	-0.705927	0.575878	6	0	3	3	3	3	2	3	3	2	2	2	3	2	3	3	4	4	3	3	4	3
Q92504	Q92504	SLC39A7	Zinc transporter SLC39A7	sp|Q92504|S39A7_HUMAN Zinc transporter SLC39A7 OS=Homo sapiens OX=9606 GN=SLC39A7 PE=1 SV=2	50.09	1	2.8	zinc ion transmembrane transporter activity [GO:0005385]	B cell differentiation [GO:0030183]; intracellular zinc ion homeostasis [GO:0006882]; regulation of ferroptosis [GO:0110075]; skin epidermis development [GO:0098773]; zinc ion transmembrane transport [GO:0071577]	endoplasmic reticulum [GO:0005783]; endoplasmic reticulum membrane [GO:0005789]; Golgi apparatus [GO:0005794]; membrane [GO:0016020]; nucleoplasm [GO:0005654]	FALSE	FALSE	FALSE	3	3			-0.177252	-0.279286	-0.47419	-0.525244	-0.104301	-0.43669	0.0173935	-0.152683	-0.367912	-0.19066	1	0	1	1	1	1	1	1	1	1	1	1	1	1	1	1	1	1	1	1	1	1
Q8TDB6	Q8TDB6	DTX3L	E3 ubiquitin-protein ligase DTX3L	sp|Q8TDB6|DTX3L_HUMAN E3 ubiquitin-protein ligase DTX3L OS=Homo sapiens OX=9606 GN=DTX3L PE=1 SV=1	83.5	14	21.2	enzyme binding [GO:0019899]; enzyme inhibitor activity [GO:0004857]; histone binding [GO:0042393]; histone ubiquitin ligase activity [GO:0140852]; metal ion binding [GO:0046872]; protein ADP-ribosyltransferase-substrate adaptor activity [GO:0140768]; STAT family protein binding [GO:0097677]; ubiquitin-like protein ligase binding [GO:0044389]; ubiquitin-protein transferase activity [GO:0004842]	defense response to virus [GO:0051607]; DNA damage checkpoint signaling [GO:0000077]; DNA repair-dependent chromatin remodeling [GO:0140861]; double-strand break repair [GO:0006302]; endosome to lysosome transport [GO:0008333]; innate immune response [GO:0045087]; negative regulation of ubiquitin-protein transferase activity [GO:0051444]; Notch signaling pathway [GO:0007219]; positive regulation …	cytoplasm [GO:0005737]; cytosol [GO:0005829]; early endosome membrane [GO:0031901]; lysosomal membrane [GO:0005765]; lysosome [GO:0005764]; nucleoplasm [GO:0005654]; nucleus [GO:0005634]; protein-containing complex [GO:0032991]	FALSE	TRUE	FALSE	3	3	0.000197758	0.000729823	-0.561185	0.527726	0.350723	0.160546	0.230131	0.570244	1.00025	0.854463	0.247134	0.808318	15	0	11	11	11	12	8	9	11	9	8	7	10	8	11	8	11	9	11	10	14	14
Q8TDR0	Q8TDR0	TRAF3IP1	TRAF3-interacting protein 1	sp|Q8TDR0|MIPT3_HUMAN TRAF3-interacting protein 1 OS=Homo sapiens OX=9606 GN=TRAF3IP1 PE=1 SV=1	78.58	6	8.4	microtubule binding [GO:0008017]	cilium assembly [GO:0060271]; intraciliary anterograde transport [GO:0035720]; intraciliary transport [GO:0042073]; kidney development [GO:0001822]; morphogenesis of a polarized epithelium [GO:0001738]; negative regulation of defense response to virus [GO:0050687]; negative regulation of protein phosphorylation [GO:0001933]; negative regulation of protein-containing complex assembly [GO:0031333];…	axoneme [GO:0005930]; centrosome [GO:0005813]; ciliary basal body [GO:0036064]; ciliary base [GO:0097546]; ciliary tip [GO:0097542]; ciliary transition zone [GO:0035869]; cilium [GO:0005929]; intraciliary transport particle B [GO:0030992]	FALSE	TRUE	FALSE	3	3	0.8552	0.891976	-0.0316428	-0.00392329	0.0124521	-0.293594	0.221908	-0.0108586	-0.0765423	0.123095	-0.0197447	0.0118981	6	0	4	5	3	4	4	4	4	4	5	4	5	5	4	5	4	3	3	5	5	4
Q8TDQ7	Q8TDQ7	GNPDA2	Glucosamine-6-phosphate isomerase 2	sp|Q8TDQ7|GNPI2_HUMAN Glucosamine-6-phosphate isomerase 2 OS=Homo sapiens OX=9606 GN=GNPDA2 PE=1 SV=1	31.06	7	38.8	glucosamine-6-phosphate deaminase activity [GO:0004342]; identical protein binding [GO:0042802]; isomerase activity [GO:0016853]	carbohydrate metabolic process [GO:0005975]; glucosamine catabolic process [GO:0006043]; N-acetylglucosamine catabolic process [GO:0006046]; N-acetylneuraminate catabolic process [GO:0019262]; UDP-N-acetylglucosamine biosynthetic process [GO:0006048]	cytoplasm [GO:0005737]; cytosol [GO:0005829]; nucleus [GO:0005634]	TRUE	TRUE	FALSE	3	3	5.95137e-07	6.8128e-06	1.73289	0.205214	1.17589	1.14528	0.893811	-0.487413	-0.486193	-1.01009	1.07166	-0.661232	11	0	6	5	5	6	6	6	5	4	5	3	3	4	5	5	5	3	5	3	2	4
Q8TDP1	Q8TDP1	RNASEH2C	Ribonuclease H2 subunit C	sp|Q8TDP1|RNH2C_HUMAN Ribonuclease H2 subunit C OS=Homo sapiens OX=9606 GN=RNASEH2C PE=1 SV=1	17.83	2	21.3		mismatch repair [GO:0006298]; RNA catabolic process [GO:0006401]	nucleus [GO:0005634]; ribonuclease H2 complex [GO:0032299]	FALSE	TRUE	FALSE	1	0	0.849255	0.887839	-0.194131	-1.70794	-2.35723	0.489043	-3.54681	-1.32619	-1.48346	-2.02296	-1.805	-1.61087	2	0.000550888	0	2	0	0	2	0	0	1	0	2	0	1	2	0	1	1	1	2	0	0
Q8TDN6	Q8TDN6	BRIX1	Ribosome biogenesis protein BRX1 homolog	sp|Q8TDN6|BRX1_HUMAN Ribosome biogenesis protein BRX1 homolog OS=Homo sapiens OX=9606 GN=BRIX1 PE=1 SV=2	41.37	10	37.4	RNA binding [GO:0003723]; rRNA binding [GO:0019843]	ribosomal large subunit assembly [GO:0000027]; rRNA processing [GO:0006364]	chromosome [GO:0005694]; nucleolus [GO:0005730]	FALSE	TRUE	FALSE	3	3	0.914879	0.937319	-0.0567829	-1.47648	-1.35787	-1.83469	-1.32207	-0.451054	-2.12649	-1.76674	-1.50488	-1.44809	15	0	9	9	8	8	7	7	10	7	6	9	9	9	9	9	9	9	9	9	9	7
Q8TDN4	Q8TDN4	CABLES1	CDK5 and ABL1 enzyme substrate 1	sp|Q8TDN4|CABL1_HUMAN CDK5 and ABL1 enzyme substrate 1 OS=Homo sapiens OX=9606 GN=CABLES1 PE=1 SV=2	67.56	4	7		cell cycle [GO:0007049]; cell division [GO:0051301]; nervous system development [GO:0007399]; regulation of cell cycle [GO:0051726]	cytosol [GO:0005829]; nucleus [GO:0005634]	FALSE	TRUE	FALSE	3	3	0.152776	0.220102	-0.279386	0.27944	0.466992	-0.0821063	0.0343545	0.142801	0.505552	0.609045	0.139747	0.419133	4	0	4	3	4	2	2	3	2	3	3	3	2	1	2	4	4	2	3	3	2	3
Q8TDM6	Q8TDM6	DLG5	Disks large homolog 5	sp|Q8TDM6|DLG5_HUMAN Disks large homolog 5 OS=Homo sapiens OX=9606 GN=DLG5 PE=1 SV=4	213.74	27	13.3	beta-catenin binding [GO:0008013]; cytoskeletal protein binding [GO:0008092]; signaling receptor complex adaptor activity [GO:0030159]	apical protein localization [GO:0045176]; cell-cell adhesion [GO:0098609]; epithelial to mesenchymal transition [GO:0001837]; epithelial tube branching involved in lung morphogenesis [GO:0060441]; establishment or maintenance of epithelial cell apical/basal polarity [GO:0045197]; intracellular signal transduction [GO:0035556]; maintenance of cell polarity [GO:0030011]; metanephric collecting duct…	adherens junction [GO:0005912]; cell junction [GO:0030054]; ciliary basal body [GO:0036064]; cytoplasm [GO:0005737]; glutamatergic synapse [GO:0098978]; plasma membrane [GO:0005886]; postsynaptic density [GO:0014069]	FALSE	TRUE	FALSE	3	3	1.59757e-09	1.39205e-07	-1.5864	0.0365174	-0.716961	-0.89268	-0.660405	0.791946	0.75286	0.944344	-0.756682	0.829717	28	0	11	4	8	8	6	5	8	6	7	13	11	10	15	12	12	16	18	17	20	20
Q8TDJ6	Q8TDJ6	DMXL2	DmX-like protein 2	sp|Q8TDJ6|DMXL2_HUMAN DmX-like protein 2 OS=Homo sapiens OX=9606 GN=DMXL2 PE=1 SV=2	339.43	20	8.3	small GTPase binding [GO:0031267]	vacuolar acidification [GO:0007035]	extracellular space [GO:0005615]; neuronal dense core vesicle [GO:0098992]; RAVE complex [GO:0043291]; synaptic vesicle [GO:0008021]; synaptic vesicle membrane [GO:0030672]	TRUE	TRUE	FALSE	3	3	0.00612494	0.013695	-0.493757	0.788927	0.559249	0.424068	0.642827	0.799669	1.00662	1.30112	0.542048	1.03581	22	0	18	17	16	15	14	15	16	12	16	16	17	12	13	15	14	13	15	14	19	17
Q8TDH9	Q8TDH9	BLOC1S5	Biogenesis of lysosome-related organelles complex 1 subunit 5	sp|Q8TDH9|BL1S5_HUMAN Biogenesis of lysosome-related organelles complex 1 subunit 5 OS=Homo sapiens OX=9606 GN=BLOC1S5 PE=1 SV=1	21.6	4	19.8		anterograde axonal transport [GO:0008089]; anterograde synaptic vesicle transport [GO:0048490]; endosome to melanosome transport [GO:0035646]; melanosome organization [GO:0032438]; melanosome transport [GO:0032402]; neuron projection development [GO:0031175]; otolith morphogenesis [GO:0032474]; positive regulation of pigment cell differentiation [GO:0050942]; vesicle-mediated transport [GO:001619…	axon cytoplasm [GO:1904115]; BLOC-1 complex [GO:0031083]; transport vesicle [GO:0030133]	TRUE	TRUE	FALSE	3	3	3.11536e-07	4.35904e-06	1.12065	0.719056	1.19722	1.16171	1.47921	0.0379725	0.258454	0.179771	1.27938	0.158732	4	0	4	3	4	4	4	4	3	4	4	4	4	3	4	4	4	3	3	4	3	3
Q8TDG4	Q8TDG4	HELQ	Helicase POLQ-like	sp|Q8TDG4|HELQ_HUMAN Helicase POLQ-like OS=Homo sapiens OX=9606 GN=HELQ PE=1 SV=2	124.05	3	3	ATP binding [GO:0005524]; ATP hydrolysis activity [GO:0016887]; DNA binding [GO:0003677]; single-stranded 3'-5' DNA helicase activity [GO:1990518]	DNA double-strand break processing involved in repair via single-strand annealing [GO:0010792]; double-strand break repair via alternative nonhomologous end joining [GO:0097681]; double-strand break repair via homologous recombination [GO:0000724]; double-strand break repair via synthesis-dependent strand annealing [GO:0045003]; positive regulation of double-strand break repair via homologous rec…	nucleus [GO:0005634]; site of DNA damage [GO:0090734]	FALSE	TRUE	FALSE	3	0	0.0507577	0.0856805	1.1958	-1.27672	-1.11622	-0.401413	-0.51883	-0.949556	-2.92331	-1.75101	-0.678821	-1.87462	3	0	1	2	1	1	1	1	0	0	2	3	2	2	3	2	3	3	2	2	0	0
Q8TDF5	Q8TDF5	NETO1	Neuropilin and tolloid-like protein 1	sp|Q8TDF5|NETO1_HUMAN Neuropilin and tolloid-like protein 1 OS=Homo sapiens OX=9606 GN=NETO1 PE=2 SV=2	60.15	1	3.2	ionotropic glutamate receptor binding [GO:0035255]	anterograde axonal transport of neurotransmitter receptor complex [GO:0140231]; memory [GO:0007613]; neurotransmitter receptor localization to postsynaptic specialization membrane [GO:0099645]; positive regulation of excitatory postsynaptic potential [GO:2000463]; regulation of kainate selective glutamate receptor activity [GO:2000312]; regulation of long-term neuronal synaptic plasticity [GO:004…	axon cytoplasm [GO:1904115]; excitatory synapse [GO:0060076]; extracellular region [GO:0005576]; glutamatergic synapse [GO:0098978]; postsynaptic density [GO:0014069]; postsynaptic density membrane [GO:0098839]; Schaffer collateral - CA1 synapse [GO:0098685]	FALSE	FALSE	FALSE	0	0													1	0	0	0	0	0	0	0	0	0	0	0	0	1	0	0	0	0	1	0	0	0
Q8TDD5	Q8TDD5	MCOLN3	Mucolipin-3	sp|Q8TDD5|MCLN3_HUMAN Mucolipin-3 OS=Homo sapiens OX=9606 GN=MCOLN3 PE=1 SV=1	64.21	1	1.3	calcium channel activity [GO:0005262]; lipid binding [GO:0008289]; NAADP-sensitive calcium-release channel activity [GO:0072345]	calcium ion transmembrane transport [GO:0070588]; inner ear auditory receptor cell differentiation [GO:0042491]; locomotory behavior [GO:0007626]	autophagosome membrane [GO:0000421]; early endosome membrane [GO:0031901]; late endosome membrane [GO:0031902]; lysosomal membrane [GO:0005765]; plasma membrane [GO:0005886]	FALSE	FALSE	FALSE	0	2													1	0	1	0	0	0	1	0	0	0	0	0	1	0	1	0	1	0	0	0	0	1
Q8TDD1	Q8TDD1	DDX54	ATP-dependent RNA helicase DDX54	sp|Q8TDD1|DDX54_HUMAN ATP-dependent RNA helicase DDX54 OS=Homo sapiens OX=9606 GN=DDX54 PE=1 SV=2	98.53	21	27.5	ATP binding [GO:0005524]; ATP hydrolysis activity [GO:0016887]; nuclear estrogen receptor binding [GO:0030331]; RNA binding [GO:0003723]; RNA helicase activity [GO:0003724]; signaling receptor binding [GO:0005102]; transcription corepressor activity [GO:0003714]	intracellular estrogen receptor signaling pathway [GO:0030520]; RNA metabolic process [GO:0016070]; RNA processing [GO:0006396]; rRNA processing [GO:0006364]	Golgi apparatus [GO:0005794]; membrane [GO:0016020]; nucleolus [GO:0005730]; nucleoplasm [GO:0005654]; nucleus [GO:0005634]	FALSE	TRUE	FALSE	3	3	0.790077	0.840169	0.0480518	-0.0154091	0.165896	-0.362274	0.222228	-0.0525751	-0.0652292	-0.00050081	0.00861675	-0.039435	23	0	17	16	16	14	16	11	15	13	14	17	14	15	16	16	13	15	12	16	16	18
Q8TDB4	Q8TDB4	MGARP	Protein MGARP	sp|Q8TDB4|HUMMR_HUMAN Protein MGARP OS=Homo sapiens OX=9606 GN=MGARP PE=1 SV=1	25.37	1	4.2		anterograde axonal transport [GO:0008089]; axon development [GO:0061564]; axonal transport of mitochondrion [GO:0019896]; cellular response to gonadotropin-releasing hormone [GO:0097211]; cellular response to hypoxia [GO:0071456]; cellular response to steroid hormone stimulus [GO:0071383]; cerebral cortex development [GO:0021987]; negative regulation of dendrite development [GO:2000171]; positive…	axon cytoplasm [GO:1904115]; mitochondrial inner membrane [GO:0005743]; mitochondrial outer membrane [GO:0005741]; mitochondrion [GO:0005739]	FALSE	FALSE	FALSE	2	2													1	0.000550888	1	0	1	0	0	0	0	1	0	0	0	0	0	0	0	0	1	0	0	1
Q8TDW5	Q8TDW5	SYTL5	Synaptotagmin-like protein 5	sp|Q8TDW5|SYTL5_HUMAN Synaptotagmin-like protein 5 OS=Homo sapiens OX=9606 GN=SYTL5 PE=1 SV=1	81.47	3	6	metal ion binding [GO:0046872]; neurexin family protein binding [GO:0042043]; phospholipid binding [GO:0005543]; small GTPase binding [GO:0031267]	exocytosis [GO:0006887]; intracellular protein transport [GO:0006886]	exocytic vesicle [GO:0070382]; plasma membrane [GO:0005886]	FALSE	TRUE	FALSE	0	1	0.0199639	0.0382258	-1.56675	1.08178	-0.223174	0.946176	0.172223	3.59151	0.543353	1.4606	0.298408	1.86515	3	0	0	0	0	0	0	0	0	0	0	0	0	0	0	0	0	0	0	0	2	0
Q8TD84	Q8TD84	DSCAML1	Cell adhesion molecule DSCAML1	sp|Q8TD84|DSCL1_HUMAN Cell adhesion molecule DSCAML1 OS=Homo sapiens OX=9606 GN=DSCAML1 PE=1 SV=2	224.32	1	0.4	cell-cell adhesion mediator activity [GO:0098632]; protein homodimerization activity [GO:0042803]	axon guidance [GO:0007411]; axonogenesis [GO:0007409]; brain development [GO:0007420]; cell fate determination [GO:0001709]; central nervous system development [GO:0007417]; dendrite self-avoidance [GO:0070593]; dorsal/ventral pattern formation [GO:0009953]; embryonic skeletal system morphogenesis [GO:0048704]; homophilic cell adhesion via plasma membrane adhesion molecules [GO:0007156]	axon [GO:0030424]; cell surface [GO:0009986]; extracellular space [GO:0005615]; plasma membrane [GO:0005886]; synapse [GO:0045202]	FALSE	FALSE	FALSE	3	3			-0.603129	-0.428786	-0.790963	-0.840583	-0.559506	-0.288547	-0.053988	-0.0391294	-0.730351	-0.127221	1	0	1	1	1	1	1	1	1	1	1	1	1	1	1	1	1	1	1	1	1	1
Q8TD55	Q8TD55	PLEKHO2	Pleckstrin homology domain-containing family O member 2	sp|Q8TD55|PKHO2_HUMAN Pleckstrin homology domain-containing family O member 2 OS=Homo sapiens OX=9606 GN=PLEKHO2 PE=1 SV=1	53.32	3	9.8		macrophage apoptotic process [GO:0071888]	extracellular region [GO:0005576]; ficolin-1-rich granule lumen [GO:1904813]	FALSE	TRUE	FALSE	3	3	0.243086	0.324676	-0.216669	0.109439	-0.158897	0.308321	-0.146109	0.0800729	0.352997	0.22025	0.00110493	0.217773	3	0	2	2	2	2	3	3	2	3	1	3	3	2	2	2	2	2	2	3	3	2
Q8TD31	Q8TD31	CCHCR1	Coiled-coil alpha-helical rod protein 1	sp|Q8TD31|CCHCR_HUMAN Coiled-coil alpha-helical rod protein 1 OS=Homo sapiens OX=9606 GN=CCHCR1 PE=1 SV=2	88.62	8	10.6	identical protein binding [GO:0042802]	cell differentiation [GO:0030154]; protein export from nucleus [GO:0006611]	centriole [GO:0005814]; cytosol [GO:0005829]; nucleus [GO:0005634]	TRUE	TRUE	FALSE	3	3	1.59708e-07	2.72845e-06	1.26303	1.39044	2.15503	1.79982	2.11102	0.955875	0.726981	0.593912	2.02196	0.758923	9	0	7	7	7	7	8	7	7	7	7	5	5	5	6	7	7	2	6	6	7	6
Q8TD30	Q8TD30	GPT2	Alanine aminotransferase 2	sp|Q8TD30|ALAT2_HUMAN Alanine aminotransferase 2 OS=Homo sapiens OX=9606 GN=GPT2 PE=1 SV=1	57.87	1	1.7	L-alanine:2-oxoglutarate aminotransferase activity [GO:0004021]; pyridoxal phosphate binding [GO:0030170]	2-oxoglutarate metabolic process [GO:0006103]; biosynthetic process [GO:0009058]; cellular response to insulin stimulus [GO:0032869]; L-alanine catabolic process [GO:0042853]; L-alanine metabolic process [GO:0042851]; positive regulation of gluconeogenesis [GO:0045722]; response to starvation [GO:0042594]; response to testosterone [GO:0033574]	extracellular space [GO:0005615]; mitochondrial matrix [GO:0005759]	FALSE	FALSE	FALSE	2	3			-1.34692	-0.113372		-1.15997	-0.41369	0.487249	0.542302	0.650706	-0.78683	0.560086	1	0	0	1	1	0	1	0	0	0	0	1	1	0	0	0	1	1	0	1	1	1
Q8TD26	Q8TD26	CHD6	Chromodomain-helicase-DNA-binding protein 6	sp|Q8TD26|CHD6_HUMAN Chromodomain-helicase-DNA-binding protein 6 OS=Homo sapiens OX=9606 GN=CHD6 PE=1 SV=4	305.22	22	9.1	ATP binding [GO:0005524]; ATP hydrolysis activity [GO:0016887]; ATP-dependent activity, acting on DNA [GO:0008094]; ATP-dependent chromatin remodeler activity [GO:0140658]; chromatin binding [GO:0003682]; DNA binding [GO:0003677]; helicase activity [GO:0004386]; histone binding [GO:0042393]; transcription coregulator binding [GO:0001221]	cell redox homeostasis [GO:0045454]; chromatin remodeling [GO:0006338]; positive regulation of transcription by RNA polymerase II [GO:0045944]; regulation of gene expression [GO:0010468]	chromatin [GO:0000785]; nucleoplasm [GO:0005654]; nucleus [GO:0005634]	FALSE	TRUE	FALSE	3	3	0.219384	0.297995	-0.247938	-1.66281	-1.69283	-2.05093	-1.61656	-1.55764	-1.53412	-1.52475	-1.78677	-1.53884	22	0	9	5	7	7	3	5	7	6	2	20	21	22	20	20	19	20	19	20	14	13
Q8TD19	Q8TD19	NEK9	Serine/threonine-protein kinase Nek9	sp|Q8TD19|NEK9_HUMAN Serine/threonine-protein kinase Nek9 OS=Homo sapiens OX=9606 GN=NEK9 PE=1 SV=2	107.1	29	42	ATP binding [GO:0005524]; metal ion binding [GO:0046872]; protein kinase activator activity [GO:0030295]; protein kinase binding [GO:0019901]; protein serine kinase activity [GO:0106310]; protein serine/threonine kinase activity [GO:0004674]	cell division [GO:0051301]; mitotic cell cycle [GO:0000278]; phosphorylation [GO:0016310]; regulation of mitotic cell cycle [GO:0007346]	cytosol [GO:0005829]; nucleus [GO:0005634]	FALSE	TRUE	FALSE	3	3	0.309715	0.398179	0.122068	0.849236	1.04	0.79105	0.899765	0.656457	0.875056	0.833092	0.91027	0.788202	37	0	25	24	25	24	26	25	24	25	25	22	23	21	26	23	24	23	22	23	26	24
Q8TD16	Q8TD16	BICD2	Protein bicaudal D homolog 2	sp|Q8TD16|BICD2_HUMAN Protein bicaudal D homolog 2 OS=Homo sapiens OX=9606 GN=BICD2 PE=1 SV=1	93.48	23	35.6	cytoskeletal anchor activity [GO:0008093]; dynactin binding [GO:0034452]; dynein complex binding [GO:0070840]; dynein light intermediate chain binding [GO:0051959]; small GTPase binding [GO:0031267]	centrosome localization [GO:0051642]; microtubule anchoring at microtubule organizing center [GO:0072393]; microtubule-based movement [GO:0007018]; minus-end-directed organelle transport along microtubule [GO:0072385]; mRNA transport [GO:0051028]; protein localization to Golgi apparatus [GO:0034067]; protein transport [GO:0015031]; regulation of microtubule cytoskeleton organization [GO:0070507];…	annulate lamellae [GO:0005642]; centrosome [GO:0005813]; cytoplasm [GO:0005737]; cytoplasmic vesicle [GO:0031410]; cytosol [GO:0005829]; Golgi apparatus [GO:0005794]; nuclear envelope [GO:0005635]; nuclear pore [GO:0005643]; plasma membrane [GO:0005886]	FALSE	TRUE	FALSE	3	3	0.588987	0.670819	0.0532549	0.852899	0.919126	0.747611	0.971842	0.691733	0.901554	0.885528	0.879527	0.826272	24	0	19	17	15	16	13	17	15	15	13	16	16	15	15	14	16	16	16	16	18	15
Q8TD10	Q8TD10	MIPOL1	Mirror-image polydactyly gene 1 protein	sp|Q8TD10|MIPO1_HUMAN Mirror-image polydactyly gene 1 protein OS=Homo sapiens OX=9606 GN=MIPOL1 PE=1 SV=1	51.5	7	18.1	identical protein binding [GO:0042802]		nucleus [GO:0005634]	FALSE	TRUE	FALSE	0	3	0.000837718	0.0024769	-2.3863	-0.884165	-1.85953	-1.02962	-3.3428	-0.0170222	0.504964	0.439018	-2.07732	0.308987	8	0	2	0	0	0	0	0	0	0	0	6	7	3	6	3	5	6	7	6	5	5
Q8TCZ2	Q8TCZ2	CD99L2	CD99 antigen-like protein 2	sp|Q8TCZ2|C99L2_HUMAN CD99 antigen-like protein 2 OS=Homo sapiens OX=9606 GN=CD99L2 PE=1 SV=1	27.97	1	5.7		cell adhesion [GO:0007155]; diapedesis [GO:0050904]; positive regulation of neutrophil extravasation [GO:2000391]; positive regulation of T cell extravasation [GO:2000409]	adherens junction [GO:0005912]; cell surface [GO:0009986]; extracellular region [GO:0005576]; focal adhesion [GO:0005925]; plasma membrane [GO:0005886]	FALSE	FALSE	FALSE	2	3			-1.3573	-0.414421	-1.00848	-1.17766		-0.0301094	0.342711	0.480087	-1.09307	0.264229	1	0	1	1	0	1	1	1	1	1	1	1	1	1	0	1	1	1	1	0	1	1
Q8TCY9	Q8TCY9	URGCP	Up-regulator of cell proliferation	sp|Q8TCY9|URGCP_HUMAN Up-regulator of cell proliferation OS=Homo sapiens OX=9606 GN=URGCP PE=1 SV=2	104.92	5	5.5	GTP binding [GO:0005525]	cell cycle [GO:0007049]	cytosol [GO:0005829]; nucleus [GO:0005634]	TRUE	TRUE	FALSE	3	3	0.0050166	0.0115394	0.632839	0.859573	1.20803	1.06131	1.25864	0.231222	0.461126	0.937113	1.17599	0.543154	5	0	3	4	3	3	4	3	3	3	3	3	3	4	4	3	3	3	3	2	5	3
Q8TCX1	Q8TCX1	DYNC2LI1	Cytoplasmic dynein 2 light intermediate chain 1	sp|Q8TCX1|DC2L1_HUMAN Cytoplasmic dynein 2 light intermediate chain 1 OS=Homo sapiens OX=9606 GN=DYNC2LI1 PE=1 SV=1	39.6	5	20.5	dynein heavy chain binding [GO:0045504]	determination of left/right symmetry [GO:0007368]; intraciliary retrograde transport [GO:0035721]; intraciliary transport involved in cilium assembly [GO:0035735]; regulation of cilium assembly [GO:1902017]	apical part of cell [GO:0045177]; axoneme [GO:0005930]; centrosome [GO:0005813]; ciliary basal body [GO:0036064]; ciliary tip [GO:0097542]; ciliary transition zone [GO:0035869]; cilium [GO:0005929]; cytoplasm [GO:0005737]; cytoplasmic dynein complex [GO:0005868]; cytosol [GO:0005829]; Golgi apparatus [GO:0005794]; microtubule [GO:0005874]; motile cilium [GO:0031514]	FALSE	TRUE	FALSE	3	2	0.00946523	0.0200884	0.891078	0.520313	0.761429	1.07475	1.06138	-0.417017	0.171916	0.469425	0.965852	0.0747747	5	0	3	4	3	3	4	5	2	0	4	3	0	3	4	3	4	2	3	5	0	3
Q8TCU4	Q8TCU4	ALMS1	Centrosome-associated protein ALMS1	sp|Q8TCU4|ALMS1_HUMAN Centrosome-associated protein ALMS1 OS=Homo sapiens OX=9606 GN=ALMS1 PE=1 SV=4	460.78	87	30.6	microtubule binding [GO:0008017]	endosomal transport [GO:0016197]; positive regulation of cold-induced thermogenesis [GO:0120162]; regulation of centriole replication [GO:0046599]; regulation of stress fiber assembly [GO:0051492]	centrosome [GO:0005813]; cilium [GO:0005929]; cytosol [GO:0005829]; spindle pole [GO:0000922]	FALSE	TRUE	FALSE	3	3	6.51458e-10	7.91159e-08	-1.27458	0.124665	-0.543179	-0.471329	-0.523374	0.73387	0.797895	0.754106	-0.512627	0.761957	94	0	55	58	59	57	54	59	52	45	53	63	64	54	71	66	71	66	70	71	79	76
Q8TDW0	Q8TDW0	LRRC8C	Volume-regulated anion channel subunit LRRC8C	sp|Q8TDW0|LRC8C_HUMAN Volume-regulated anion channel subunit LRRC8C OS=Homo sapiens OX=9606 GN=LRRC8C PE=1 SV=2	92.39	9	15.6	volume-sensitive anion channel activity [GO:0005225]	aspartate transmembrane transport [GO:0015810]; cellular response to osmotic stress [GO:0071470]; cyclic-GMP-AMP transmembrane import across plasma membrane [GO:0140361]; fat cell differentiation [GO:0045444]; monoatomic anion transmembrane transport [GO:0098656]; protein hexamerization [GO:0034214]; signal transduction [GO:0007165]; taurine transport [GO:0015734]	cytoplasm [GO:0005737]; endoplasmic reticulum membrane [GO:0005789]; membrane [GO:0016020]; monoatomic ion channel complex [GO:0034702]; plasma membrane [GO:0005886]	FALSE	TRUE	FALSE	3	3	4.8443e-05	0.000225792	-1.15393	-0.077758	-0.388449	-0.993449	-0.582264	0.35476	0.509367	0.633487	-0.654721	0.499205	9	0	6	6	6	5	3	4	5	4	7	6	6	7	6	4	5	7	7	7	8	7
Q8TDW7	Q8TDW7	FAT3	Protocadherin Fat 3	sp|Q8TDW7|FAT3_HUMAN Protocadherin Fat 3 OS=Homo sapiens OX=9606 GN=FAT3 PE=2 SV=3	501.67	1	0.3	calcium ion binding [GO:0005509]	cell morphogenesis involved in differentiation [GO:0000904]; cell-cell adhesion [GO:0098609]; dendrite development [GO:0016358]; homophilic cell adhesion via plasma membrane adhesion molecules [GO:0007156]; interneuron migration [GO:1904936]; negative regulation of dendrite development [GO:2000171]; retina layer formation [GO:0010842]	dendrite [GO:0030425]; plasma membrane [GO:0005886]	FALSE	FALSE	FALSE	0	2													1	0	0	0	0	0	0	0	0	0	0	0	1	1	1	1	0	1	1	1	0	1
Q8TEY7	Q8TEY7	USP33	Ubiquitin carboxyl-terminal hydrolase 33	sp|Q8TEY7|UBP33_HUMAN Ubiquitin carboxyl-terminal hydrolase 33 OS=Homo sapiens OX=9606 GN=USP33 PE=1 SV=2	106.66	19	28.3	cysteine-type deubiquitinase activity [GO:0004843]; cysteine-type endopeptidase activity [GO:0004197]; G protein-coupled receptor binding [GO:0001664]; small GTPase binding [GO:0031267]; zinc ion binding [GO:0008270]	axon guidance [GO:0007411]; cell migration [GO:0016477]; cellular response to starvation [GO:0009267]; centrosome duplication [GO:0051298]; endocytosis [GO:0006897]; negative regulation of protein binding [GO:0032091]; positive regulation of protein binding [GO:0032092]; protein deubiquitination [GO:0016579]; protein K48-linked deubiquitination [GO:0071108]; protein K63-linked deubiquitination [G…	centrosome [GO:0005813]; cytoplasm [GO:0005737]; cytosol [GO:0005829]; focal adhesion [GO:0005925]; Golgi apparatus [GO:0005794]; neuronal cell body [GO:0043025]; nucleoplasm [GO:0005654]; perinuclear region of cytoplasm [GO:0048471]; VCB complex [GO:0030891]	TRUE	TRUE	FALSE	3	3	1.40666e-06	1.31222e-05	-1.10422	0.964678	0.441934	0.296288	0.499487	1.31664	1.46252	1.7712	0.41257	1.51679	24	0	14	15	14	11	11	12	11	14	12	11	13	11	13	9	11	13	13	12	17	16
Q8TEJ3	Q8TEJ3	SH3RF3	E3 ubiquitin-protein ligase SH3RF3	sp|Q8TEJ3|SH3R3_HUMAN E3 ubiquitin-protein ligase SH3RF3 OS=Homo sapiens OX=9606 GN=SH3RF3 PE=1 SV=2	92.72	5	6.9	metal ion binding [GO:0046872]; ubiquitin protein ligase activity [GO:0061630]	positive regulation of JNK cascade [GO:0046330]; positive regulation of proteasomal ubiquitin-dependent protein catabolic process [GO:0032436]; protein autoubiquitination [GO:0051865]; protein ubiquitination [GO:0016567]		FALSE	TRUE	FALSE	2	3	0.395554	0.488374	0.346577	0.277774	0.738242	0.884697	-0.269753	-0.732798	0.469875	0.576378	0.451062	0.104485	5	0	3	2	0	4	1	4	2	3	0	2	4	3	5	2	4	3	3	4	2	1
Q8TEX9	Q8TEX9	IPO4	Importin-4	sp|Q8TEX9|IPO4_HUMAN Importin-4 OS=Homo sapiens OX=9606 GN=IPO4 PE=1 SV=2	118.64	11	13.9	nuclear import signal receptor activity [GO:0061608]; nuclear localization sequence binding [GO:0008139]; small GTPase binding [GO:0031267]	protein import into nucleus [GO:0006606]; protein localization to nucleus [GO:0034504]	chromatin [GO:0000785]; cytoplasm [GO:0005737]; membrane [GO:0016020]; nucleus [GO:0005634]; protein-containing complex [GO:0032991]	TRUE	TRUE	FALSE	3	3	1.02895e-05	6.33386e-05	1.13025	0.984892	1.85833	1.2664	1.52533	0.366255	0.309325	0.583715	1.55002	0.419765	11	0	10	9	8	9	9	8	8	7	8	7	3	4	5	6	6	6	4	7	8	8
Q8TEW8	Q8TEW8	PARD3B	Partitioning defective 3 homolog B	sp|Q8TEW8|PAR3L_HUMAN Partitioning defective 3 homolog B OS=Homo sapiens OX=9606 GN=PARD3B PE=1 SV=2	132.41	7	7.6	phosphatidylinositol binding [GO:0035091]	cell adhesion [GO:0007155]; cell cycle [GO:0007049]; cell division [GO:0051301]; establishment of cell polarity [GO:0030010]; establishment of centrosome localization [GO:0051660]; establishment or maintenance of epithelial cell apical/basal polarity [GO:0045197]; microtubule cytoskeleton organization [GO:0000226]; protein localization [GO:0008104]	adherens junction [GO:0005912]; apical junction complex [GO:0043296]; apical plasma membrane [GO:0016324]; bicellular tight junction [GO:0005923]; cell cortex [GO:0005938]; cell junction [GO:0030054]; endomembrane system [GO:0012505]; protein-containing complex [GO:0032991]	FALSE	TRUE	FALSE	2	3	0.0180172	0.0349162	-1.18873	-1.1912	-1.71051	-1.7745	-1.87169	-0.406233	-0.364858	-1.01941	-1.78557	-0.596833	7	0	0	2	2	3	3	0	2	0	1	6	6	6	6	6	6	6	6	5	5	5
Q8TEW0	Q8TEW0	PARD3	Partitioning defective 3 homolog	sp|Q8TEW0|PARD3_HUMAN Partitioning defective 3 homolog OS=Homo sapiens OX=9606 GN=PARD3 PE=1 SV=2	151.33	46	38.1	phosphatidylinositol binding [GO:0035091]; phosphatidylinositol-3,4,5-trisphosphate binding [GO:0005547]; phosphatidylinositol-3-phosphate binding [GO:0032266]; phosphatidylinositol-4,5-bisphosphate binding [GO:0005546]	asymmetric cell division [GO:0008356]; axonogenesis [GO:0007409]; bicellular tight junction assembly [GO:0070830]; cell adhesion [GO:0007155]; cell cycle [GO:0007049]; establishment of cell polarity [GO:0030010]; establishment of centrosome localization [GO:0051660]; establishment of epithelial cell polarity [GO:0090162]; establishment or maintenance of cell polarity [GO:0007163]; establishment o…	adherens junction [GO:0005912]; apical junction complex [GO:0043296]; apical plasma membrane [GO:0016324]; bicellular tight junction [GO:0005923]; cell cortex [GO:0005938]; cell junction [GO:0030054]; cell-cell junction [GO:0005911]; cytoskeleton [GO:0005856]; cytosol [GO:0005829]; endomembrane system [GO:0012505]; internode region of axon [GO:0033269]; PAR polarity complex [GO:0120157]; plasma m…	FALSE	TRUE	FALSE	3	3	1.61323e-09	1.39205e-07	-1.12273	-0.171069	-0.59811	-0.812907	-0.786281	0.399216	0.432543	0.339128	-0.732433	0.390296	55	0	35	37	36	38	34	37	35	30	35	39	38	38	40	40	38	38	39	38	41	40
Q8TEV9	Q8TEV9	SMCR8	Guanine nucleotide exchange protein SMCR8	sp|Q8TEV9|SMCR8_HUMAN Guanine nucleotide exchange protein SMCR8 OS=Homo sapiens OX=9606 GN=SMCR8 PE=1 SV=2	104.96	23	37.4	GTPase activator activity [GO:0005096]; guanyl-nucleotide exchange factor activity [GO:0005085]; protein kinase binding [GO:0019901]; protein kinase inhibitor activity [GO:0004860]	autophagy [GO:0006914]; negative regulation of autophagosome assembly [GO:1902902]; negative regulation of exocytosis [GO:0045920]; negative regulation of gene expression [GO:0010629]; negative regulation of immune response [GO:0050777]; negative regulation of macroautophagy [GO:0016242]; negative regulation of protein kinase activity [GO:0006469]; positive regulation of autophagosome maturation …	Atg1/ULK1 kinase complex [GO:1990316]; cell projection [GO:0042995]; chromatin [GO:0000785]; cytoplasm [GO:0005737]; guanyl-nucleotide exchange factor complex [GO:0032045]; nucleoplasm [GO:0005654]; postsynapse [GO:0098794]; presynapse [GO:0098793]	TRUE	TRUE	FALSE	3	3	0.00334516	0.00815522	-0.501118	1.14743	1.05125	0.746649	0.892723	1.18069	1.34915	1.66414	0.896875	1.39799	30	0	19	20	19	20	19	20	19	16	15	16	11	14	18	16	19	19	19	17	22	22
Q8TEU7	Q8TEU7	RAPGEF6	Rap guanine nucleotide exchange factor 6	sp|Q8TEU7|RPGF6_HUMAN Rap guanine nucleotide exchange factor 6 OS=Homo sapiens OX=9606 GN=RAPGEF6 PE=1 SV=2	179.31	23	16.7	GTP-dependent protein binding [GO:0030742]; guanyl-nucleotide exchange factor activity [GO:0005085]; phosphatidic acid binding [GO:0070300]; small GTPase binding [GO:0031267]	microvillus assembly [GO:0030033]; positive regulation of GTPase activity [GO:0043547]; protein localization to plasma membrane [GO:0072659]; Ras protein signal transduction [GO:0007265]; regulation of GTPase activity [GO:0043087]	apical plasma membrane [GO:0016324]; centrosome [GO:0005813]; cytosol [GO:0005829]; endocytic vesicle [GO:0030139]; plasma membrane [GO:0005886]	FALSE	TRUE	FALSE	3	3	0.00015704	0.000605805	-0.42767	0.123982	0.0159178	-0.177995	-0.107483	0.231987	0.402323	0.379141	-0.0898533	0.337817	27	0	18	16	19	16	16	16	15	13	10	20	20	17	23	21	21	21	22	22	19	18
Q8TES7	Q8TES7	FBF1	Fas-binding factor 1	sp|Q8TES7|FBF1_HUMAN Fas-binding factor 1 OS=Homo sapiens OX=9606 GN=FBF1 PE=1 SV=2	125.37	6	5.8		apical junction assembly [GO:0043297]; cilium assembly [GO:0060271]; establishment of epithelial cell polarity [GO:0090162]	anchoring junction [GO:0070161]; centriole [GO:0005814]; centrosome [GO:0005813]; ciliary basal body [GO:0036064]; ciliary transition fiber [GO:0097539]; cytosol [GO:0005829]; spindle pole [GO:0000922]	FALSE	TRUE	FALSE	3	3	0.000815699	0.00241881	0.668615	0.598333	0.90009	0.854993	1.04284	0.592418	0.186148	0.0135107	0.93264	0.264026	6	0	5	6	4	5	3	5	6	4	3	3	2	3	3	3	5	3	3	4	4	4
Q8TER5	Q8TER5	ARHGEF40	Rho guanine nucleotide exchange factor 40	sp|Q8TER5|ARH40_HUMAN Rho guanine nucleotide exchange factor 40 OS=Homo sapiens OX=9606 GN=ARHGEF40 PE=1 SV=3	164.56	3	2.3	guanyl-nucleotide exchange factor activity [GO:0005085]	axon guidance [GO:0007411]; regulation of small GTPase mediated signal transduction [GO:0051056]	cytoplasm [GO:0005737]; cytosol [GO:0005829]; extrinsic component of membrane [GO:0019898]; plasma membrane [GO:0005886]	FALSE	TRUE	FALSE	3	3	0.0574274	0.0957317	0.309553	0.111839	0.392405	0.236402	0.171039	0.0197068	0.0703345	-0.218855	0.266615	-0.0429378	3	0	3	2	3	2	3	2	1	3	2	2	2	2	3	3	3	3	3	3	2	2
Q8TEQ6	Q8TEQ6	GEMIN5	Gem-associated protein 5	sp|Q8TEQ6|GEMI5_HUMAN Gem-associated protein 5 OS=Homo sapiens OX=9606 GN=GEMIN5 PE=1 SV=3	168.48	43	33.8	mRNA 3'-UTR binding [GO:0003730]; ribosome binding [GO:0043022]; RNA 7-methylguanosine cap binding [GO:0000340]; RNA binding [GO:0003723]; snRNA binding [GO:0017069]; U1 snRNA binding [GO:0030619]; U4 snRNA binding [GO:0030621]; U4atac snRNA binding [GO:0030622]	mRNA splicing, via spliceosome [GO:0000398]; protein-containing complex assembly [GO:0065003]; regulation of translation [GO:0006417]; spliceosomal snRNP assembly [GO:0000387]; translation [GO:0006412]	cytoplasm [GO:0005737]; cytosol [GO:0005829]; Gemini of coiled bodies [GO:0097504]; membrane [GO:0016020]; nuclear body [GO:0016604]; nucleoplasm [GO:0005654]; nucleus [GO:0005634]; SMN complex [GO:0032797]; SMN-Gemin2 complex [GO:0034718]; SMN-Sm protein complex [GO:0034719]	FALSE	TRUE	FALSE	3	3	0.373172	0.464988	-0.110479	0.249024	0.378312	0.046812	0.156231	0.180919	0.359896	0.371975	0.193785	0.304263	52	0	39	38	38	34	34	34	35	35	35	36	36	36	34	30	30	36	33	34	39	38
Q8TEQ0	Q8TEQ0	SNX29	Sorting nexin-29	sp|Q8TEQ0|SNX29_HUMAN Sorting nexin-29 OS=Homo sapiens OX=9606 GN=SNX29 PE=1 SV=3	91.2	7	9.3	phosphatidylinositol binding [GO:0035091]			TRUE	TRUE	FALSE	3	3	0.000329955	0.00112098	-1.12702	0.590353	0.213241	-0.271527	0.13881	0.934927	1.17286	1.35381	0.0268414	1.15386	7	0	6	6	6	4	3	5	0	3	3	5	4	6	6	6	6	4	6	4	6	7
Q8TEP8	Q8TEP8	CEP192	Centrosomal protein of 192 kDa	sp|Q8TEP8|CE192_HUMAN Centrosomal protein of 192 kDa OS=Homo sapiens OX=9606 GN=CEP192 PE=1 SV=3	278.94	30	15.4	phosphatase binding [GO:0019902]; protein kinase binding [GO:0019901]	centriole replication [GO:0007099]; centrosome-templated microtubule nucleation [GO:0090222]; mitotic spindle assembly [GO:0090307]; protein localization to centrosome [GO:0071539]; response to bacterium [GO:0009617]	centriole [GO:0005814]; centrosome [GO:0005813]; cytoplasm [GO:0005737]; cytosol [GO:0005829]; pericentriolar material [GO:0000242]; procentriole [GO:0120098]; procentriole replication complex [GO:0120099]	TRUE	TRUE	FALSE	3	3	0.00118248	0.00333249	-0.603998	1.01496	0.739662	0.665571	0.733653	1.66689	1.12593	1.15806	0.712962	1.31696	32	0	21	22	21	18	15	17	20	22	18	15	11	12	18	15	18	18	22	19	27	24
Q8TEM1	Q8TEM1	NUP210	Nuclear pore membrane glycoprotein 210	sp|Q8TEM1|PO210_HUMAN Nuclear pore membrane glycoprotein 210 OS=Homo sapiens OX=9606 GN=NUP210 PE=1 SV=3	204.98	29	19.6		mRNA transport [GO:0051028]; nucleocytoplasmic transport [GO:0006913]; protein transport [GO:0015031]	endoplasmic reticulum membrane [GO:0005789]; membrane [GO:0016020]; nuclear envelope [GO:0005635]; nuclear membrane [GO:0031965]; nuclear pore [GO:0005643]	FALSE	TRUE	FALSE	3	3	9.62631e-08	1.91882e-06	-1.44782	-0.202233	-0.916966	-1.03054	-0.830926	0.254118	0.508718	0.802201	-0.926145	0.521679	35	0	21	21	18	25	19	18	17	17	20	25	24	23	27	25	27	24	25	25	26	28
Q8TEK3	Q8TEK3	DOT1L	Histone-lysine N-methyltransferase, H3 lysine-79 specific	sp|Q8TEK3|DOT1L_HUMAN Histone-lysine N-methyltransferase, H3 lysine-79 specific OS=Homo sapiens OX=9606 GN=DOT1L PE=1 SV=3	164.75	17	14.1	DNA binding [GO:0003677]; histone H3 methyltransferase activity [GO:0140938]; histone H3K79 methyltransferase activity [GO:0031151]; histone H3K79 trimethyltransferase activity [GO:0140956]; histone methyltransferase activity [GO:0042054]; nucleic acid binding [GO:0003676]; RNA polymerase II-specific DNA-binding transcription factor binding [GO:0061629]; transcription coactivator activity [GO:000…	DNA damage checkpoint signaling [GO:0000077]; DNA repair [GO:0006281]; gene expression [GO:0010467]; heterochromatin formation [GO:0031507]; histone H3-K79 methylation [GO:0034729]; positive regulation of cell population proliferation [GO:0008284]; positive regulation of transcription by RNA polymerase II [GO:0045944]; regulation of receptor signaling pathway via JAK-STAT [GO:0046425]; regulation…	cytoplasm [GO:0005737]; intracellular membrane-bounded organelle [GO:0043231]; nucleoplasm [GO:0005654]; nucleus [GO:0005634]; protein-containing complex [GO:0032991]	FALSE	TRUE	FALSE	3	3	0.155168	0.223036	-0.185023	-1.68782	-1.77834	-1.88972	-1.67293	-1.6764	-1.6336	-1.47592	-1.78033	-1.59531	20	0	9	8	8	9	6	3	7	4	3	17	17	17	14	16	15	16	16	14	13	11
Q8TEH3	Q8TEH3	DENND1A	DENN domain-containing protein 1A	sp|Q8TEH3|DEN1A_HUMAN DENN domain-containing protein 1A OS=Homo sapiens OX=9606 GN=DENND1A PE=1 SV=2	110.51	4	4.2	guanyl-nucleotide exchange factor activity [GO:0005085]; phosphatidylinositol phosphate binding [GO:1901981]; phosphatidylinositol-3-phosphate binding [GO:0032266]	endocytic recycling [GO:0032456]; endocytosis [GO:0006897]; protein transport [GO:0015031]; regulation of Rab protein signal transduction [GO:0032483]	cell projection [GO:0042995]; clathrin-coated vesicle [GO:0030136]; clathrin-coated vesicle membrane [GO:0030665]; cytosol [GO:0005829]; intracellular membrane-bounded organelle [GO:0043231]; presynaptic membrane [GO:0042734]	TRUE	TRUE	FALSE	3	3	0.00593869	0.0133514	0.438482	2.56102	2.99229	2.75829	2.5902	2.21167	2.39181	2.42186	2.78026	2.34178	4	0	4	4	3	4	2	2	2	3	4	2	0	0	2	3	3	0	2	4	3	2
Q8TDX7	Q8TDX7	NEK7	Serine/threonine-protein kinase Nek7	sp|Q8TDX7|NEK7_HUMAN Serine/threonine-protein kinase Nek7 OS=Homo sapiens OX=9606 GN=NEK7 PE=1 SV=1	34.53	5	24.8	ATP binding [GO:0005524]; metal ion binding [GO:0046872]; molecular function activator activity [GO:0140677]; protein serine kinase activity [GO:0106310]; protein serine/threonine kinase activity [GO:0004674]	cellular response to potassium ion [GO:0035865]; positive regulation of NLRP3 inflammasome complex assembly [GO:1900227]; positive regulation of telomerase activity [GO:0051973]; positive regulation of telomere capping [GO:1904355]; positive regulation of telomere maintenance via telomerase [GO:0032212]; protein phosphorylation [GO:0006468]; regulation of mitotic cell cycle [GO:0007346]; spindle …	cytoplasm [GO:0005737]; microtubule [GO:0005874]; microtubule organizing center [GO:0005815]; nucleoplasm [GO:0005654]; nucleus [GO:0005634]; spindle pole [GO:0000922]	FALSE	TRUE	FALSE	3	3	0.343003	0.433413	0.102926	-0.0756023	0.0240553	-0.152365	0.0558913	-0.0415053	-0.184812	-0.154879	-0.0241395	-0.127065	6	0	4	4	4	4	4	4	4	4	4	4	4	4	4	5	4	4	4	5	4	4
Q8TED9	Q8TED9	AFAP1L1	Actin filament-associated protein 1-like 1	sp|Q8TED9|AF1L1_HUMAN Actin filament-associated protein 1-like 1 OS=Homo sapiens OX=9606 GN=AFAP1L1 PE=1 SV=2	86.38	1	3.5	SH3 domain binding [GO:0017124]		anchoring junction [GO:0070161]; cell projection [GO:0042995]; cytosol [GO:0005829]; podosome [GO:0002102]	FALSE	FALSE	FALSE	0	1													1	0.00269505	0	0	0	0	0	0	0	0	0	0	0	1	0	0	1	0	0	0	1	1
Q8TED1	Q8TED1	GPX8	Probable glutathione peroxidase 8	sp|Q8TED1|GPX8_HUMAN Probable glutathione peroxidase 8 OS=Homo sapiens OX=9606 GN=GPX8 PE=1 SV=2	23.87	6	27.8	glutathione peroxidase activity [GO:0004602]; peroxidase activity [GO:0004601]	cellular response to oxidative stress [GO:0034599]	endoplasmic reticulum lumen [GO:0005788]; membrane [GO:0016020]	TRUE	TRUE	FALSE	3	3	1.05388e-06	1.05196e-05	-1.24759	0.521181	-0.0488063	-0.313035	0.053999	0.980237	1.19526	1.25943	-0.102614	1.14498	6	0	6	5	5	5	5	4	5	6	4	5	5	5	4	6	5	5	6	6	6	6
Q8TED0	Q8TED0	UTP15	U3 small nucleolar RNA-associated protein 15 homolog	sp|Q8TED0|UTP15_HUMAN U3 small nucleolar RNA-associated protein 15 homolog OS=Homo sapiens OX=9606 GN=UTP15 PE=1 SV=3	58.38	9	22	RNA binding [GO:0003723]	positive regulation of rRNA processing [GO:2000234]; positive regulation of transcription by RNA polymerase I [GO:0045943]; ribosomal small subunit biogenesis [GO:0042274]; rRNA processing [GO:0006364]	cytoplasm [GO:0005737]; endoplasmic reticulum [GO:0005783]; fibrillar center [GO:0001650]; nucleolus [GO:0005730]; nucleoplasm [GO:0005654]; small-subunit processome [GO:0032040]	FALSE	TRUE	FALSE	3	3	0.409012	0.501276	0.579979	0.76618	0.886937	0.994673	1.2869	2.08131	-0.433492	-0.219251	1.05617	0.47619	10	0	6	6	8	7	7	5	9	7	6	4	6	3	4	4	5	4	4	3	8	3
Q8TEB7	Q8TEB7	RNF128	E3 ubiquitin-protein ligase RNF128	sp|Q8TEB7|RN128_HUMAN E3 ubiquitin-protein ligase RNF128 OS=Homo sapiens OX=9606 GN=RNF128 PE=1 SV=1	46.49	1	2.6	metal ion binding [GO:0046872]; ubiquitin protein ligase activity [GO:0061630]	negative regulation of cytokine production [GO:0001818]; positive regulation of protein catabolic process in the vacuole [GO:1904352]; protein localization to lysosome [GO:0061462]; protein ubiquitination [GO:0016567]; regulation of protein stability [GO:0031647]; ubiquitin-dependent protein catabolic process [GO:0006511]	cytoplasm [GO:0005737]; cytoskeleton [GO:0005856]; cytosol [GO:0005829]; endoplasmic reticulum [GO:0005783]; Golgi apparatus [GO:0005794]; late endosome [GO:0005770]; membrane [GO:0016020]; perinuclear region of cytoplasm [GO:0048471]	FALSE	FALSE	FALSE	0	2				0.350292				0.15901		0.541574		0.350292	1	0.000143575	0	0	0	0	0	0	0	0	0	1	0	0	1	1	0	1	1	1	1	0
Q8TEA8	Q8TEA8	DTD1	D-aminoacyl-tRNA deacylase 1	sp|Q8TEA8|DTD1_HUMAN D-aminoacyl-tRNA deacylase 1 OS=Homo sapiens OX=9606 GN=DTD1 PE=1 SV=2	23.41	1	7.7	D-tyrosyl-tRNA(Tyr) deacylase activity [GO:0051500]; DNA binding [GO:0003677]; metal ion binding [GO:0046872]; tRNA binding [GO:0000049]	DNA duplex unwinding [GO:0032508]; DNA replication [GO:0006260]; tRNA metabolic process [GO:0006399]	cytoplasm [GO:0005737]; nucleus [GO:0005634]	FALSE	FALSE	FALSE	3	1													1	0	1	1	1	1	1	1	1	0	0	0	0	0	1	0	1	1	1	0	1	0
Q8TEA7	Q8TEA7	TBCK	TBC domain-containing protein kinase-like protein	sp|Q8TEA7|TBCK_HUMAN TBC domain-containing protein kinase-like protein OS=Homo sapiens OX=9606 GN=TBCK PE=1 SV=4	100.61	2	3.7	ATP binding [GO:0005524]; GTPase activator activity [GO:0005096]; protein kinase activity [GO:0004672]	actin cytoskeleton organization [GO:0030036]; cell population proliferation [GO:0008283]; regulation of TOR signaling [GO:0032006]	cytoplasm [GO:0005737]; midbody [GO:0030496]; mitotic spindle [GO:0072686]	FALSE	TRUE	FALSE	1	2	0.901051	0.926916	-0.0818708	0.820113	1.67558	0.440593	0.221361	-0.161608	1.45713	1.28762	0.779177	0.861048	2	0.000420934	1	0	0	0	1	0	0	0	1	0	0	0	0	0	0	0	0	0	0	1
Q8TEA1	Q8TEA1	NSUN6	tRNA (cytosine(72)-C(5))-methyltransferase NSUN6	sp|Q8TEA1|NSUN6_HUMAN tRNA (cytosine(72)-C(5))-methyltransferase NSUN6 OS=Homo sapiens OX=9606 GN=NSUN6 PE=1 SV=1	51.74	8	22.2	tRNA (cytosine-5-)-methyltransferase activity [GO:0016428]; tRNA binding [GO:0000049]	RNA methylation [GO:0001510]; tRNA C5-cytosine methylation [GO:0002946]; tRNA methylation [GO:0030488]; tRNA modification [GO:0006400]	cytoplasm [GO:0005737]; cytosol [GO:0005829]	FALSE	TRUE	FALSE	2	2	0.669906	0.739728	0.445972	-1.18845	0.368839	0.194939	-3.46017	0.0253138	-0.0782124	-4.18141	-0.965463	-1.41144	8	0	8	7	0	8	5	6	6	6	7	6	5	4	6	5	6	0	5	5	7	6
Q8TE76	Q8TE76	MORC4	MORC family CW-type zinc finger protein 4	sp|Q8TE76|MORC4_HUMAN MORC family CW-type zinc finger protein 4 OS=Homo sapiens OX=9606 GN=MORC4 PE=1 SV=2	106.28	25	31.3	ATP hydrolysis activity [GO:0016887]; methylated histone binding [GO:0035064]; zinc ion binding [GO:0008270]		nucleoplasm [GO:0005654]; nucleus [GO:0005634]	FALSE	TRUE	FALSE	3	3	6.60411e-06	4.43747e-05	1.12929	-2.59577	-1.89473	-2.33982	-1.85883	-3.12824	-3.25698	-3.09604	-2.03113	-3.16042	29	0	10	13	13	9	9	8	6	8	9	23	22	19	22	22	23	19	21	23	7	6
Q8TE49	Q8TE49	OTUD7A	OTU domain-containing protein 7A	sp|Q8TE49|OTU7A_HUMAN OTU domain-containing protein 7A OS=Homo sapiens OX=9606 GN=OTUD7A PE=1 SV=1	100.61	1	1.5	cysteine-type deubiquitinase activity [GO:0004843]; DNA binding [GO:0003677]; K63-linked polyubiquitin modification-dependent protein binding [GO:0070530]; zinc ion binding [GO:0008270]	protein K11-linked deubiquitination [GO:0035871]	cytoplasm [GO:0005737]; cytosol [GO:0005829]; nucleus [GO:0005634]	FALSE	FALSE	FALSE	0	0													1	0.000284738	0	0	0	1	1	1	0	0	0	0	0	0	1	1	1	0	0	0	1	0
Q8TE04	Q8TE04	PANK1	Pantothenate kinase 1	sp|Q8TE04|PANK1_HUMAN Pantothenate kinase 1 OS=Homo sapiens OX=9606 GN=PANK1 PE=1 SV=2	64.3	2	2.8	acetyl-CoA binding [GO:1905502]; ATP binding [GO:0005524]; pantothenate kinase activity [GO:0004594]; protein homodimerization activity [GO:0042803]	coenzyme A biosynthetic process [GO:0015937]; phosphorylation [GO:0016310]	clathrin-coated vesicle [GO:0030136]; cytoplasm [GO:0005737]; cytosol [GO:0005829]; nucleolus [GO:0005730]; nucleus [GO:0005634]; recycling endosome [GO:0055037]	FALSE	TRUE	FALSE	2	1	0.32218	0.412184	0.423367	-1.64775	-2.79472	-0.77615	-0.737327	-1.2929	-2.04902	-2.23638	-1.43607	-1.85943	2	0	0	2	2	2	2	2	2	1	2	1	2	1	2	2	2	1	2	1	2	0
Q8TE02	Q8TE02	ELP5	Elongator complex protein 5	sp|Q8TE02|ELP5_HUMAN Elongator complex protein 5 OS=Homo sapiens OX=9606 GN=ELP5 PE=1 SV=2	34.82	2	8.9		positive regulation of cell migration [GO:0030335]; regulation of translation [GO:0006417]; tRNA modification [GO:0006400]; tRNA wobble uridine modification [GO:0002098]	cytoplasm [GO:0005737]; cytosol [GO:0005829]; elongator holoenzyme complex [GO:0033588]; nucleoplasm [GO:0005654]; nucleus [GO:0005634]	FALSE	TRUE	FALSE	3	3	6.69859e-05	0.00029463	0.644242	0.228362	0.610284	0.625798	0.415368	-0.265523	0.0329684	-0.0487213	0.550483	-0.0937586	2	0	2	1	1	2	1	1	1	1	1	1	1	1	2	1	1	2	1	1	2	1
Q8TDZ2	Q8TDZ2	MICAL1	[F-actin]-monooxygenase MICAL1	sp|Q8TDZ2|MICA1_HUMAN [F-actin]-monooxygenase MICAL1 OS=Homo sapiens OX=9606 GN=MICAL1 PE=1 SV=2	117.8	1	0.7	actin binding [GO:0003779]; actin filament binding [GO:0051015]; FAD binding [GO:0071949]; metal ion binding [GO:0046872]; monooxygenase activity [GO:0004497]; NAD(P)H oxidase H2O2-forming activity [GO:0016174]; NADPH oxidase H202-forming activity [GO:0106294]; oxidoreductase activity, acting on paired donors, with incorporation or reduction of molecular oxygen, NAD(P)H as one donor, and incorpor…	actin filament bundle assembly [GO:0051017]; actin filament depolymerization [GO:0030042]; cytoskeleton organization [GO:0007010]; negative regulation of apoptotic process [GO:0043066]; negative regulation of protein phosphorylation [GO:0001933]; regulation of regulated secretory pathway [GO:1903305]; signal transduction [GO:0007165]; sulfur oxidation [GO:0019417]	actin cytoskeleton [GO:0015629]; actin filament [GO:0005884]; cytoplasm [GO:0005737]; cytosol [GO:0005829]; hippocampal mossy fiber expansion [GO:1990026]; intercellular bridge [GO:0045171]; intermediate filament [GO:0005882]; midbody [GO:0030496]; plasma membrane [GO:0005886]	FALSE	FALSE	FALSE	3	1			0.0271226	0.688689	0.570115	0.658966	0.87767	0.675128			0.70225	0.675128	1	0	1	1	1	1	1	0	0	1	1	1	1	0	1	1	1	0	1	1	1	0
Q8TCT9	Q8TCT9	HM13	Minor histocompatibility antigen H13	sp|Q8TCT9|HM13_HUMAN Minor histocompatibility antigen H13 OS=Homo sapiens OX=9606 GN=HM13 PE=1 SV=1	41.46	3	7.7	aspartic endopeptidase activity, intramembrane cleaving [GO:0042500]; peptidase activity [GO:0008233]; protein homodimerization activity [GO:0042803]; ubiquitin protein ligase binding [GO:0031625]	cellular response to oxidative stress [GO:0034599]; in utero embryonic development [GO:0001701]; membrane protein proteolysis [GO:0033619]; membrane protein proteolysis involved in retrograde protein transport, ER to cytosol [GO:1904211]; signal peptide processing [GO:0006465]	cell surface [GO:0009986]; cytoplasmic side of endoplasmic reticulum membrane [GO:0098554]; Derlin-1 retrotranslocation complex [GO:0036513]; endoplasmic reticulum [GO:0005783]; endoplasmic reticulum membrane [GO:0005789]; lumenal side of endoplasmic reticulum membrane [GO:0098553]; membrane [GO:0016020]; plasma membrane [GO:0005886]; rough endoplasmic reticulum [GO:0005791]	TRUE	TRUE	FALSE	3	3	0.0118265	0.0243357	-0.596746	0.865164	0.652044	0.287092	0.761238	0.646454	1.50456	1.3396	0.566791	1.16354	4	0	3	3	3	3	3	3	3	3	3	3	3	3	3	3	3	3	3	3	3	3
Q8TCT8	Q8TCT8	SPPL2A	Signal peptide peptidase-like 2A	sp|Q8TCT8|SPP2A_HUMAN Signal peptide peptidase-like 2A OS=Homo sapiens OX=9606 GN=SPPL2A PE=1 SV=2	58.1	1	2.7	aspartic endopeptidase activity, intramembrane cleaving [GO:0042500]; protein homodimerization activity [GO:0042803]	membrane protein ectodomain proteolysis [GO:0006509]; membrane protein intracellular domain proteolysis [GO:0031293]; membrane protein proteolysis [GO:0033619]; regulation of immune response [GO:0050776]; regulation of tumor necrosis factor-mediated signaling pathway [GO:0010803]	cytoplasmic side of endoplasmic reticulum membrane [GO:0098554]; extracellular exosome [GO:0070062]; Golgi-associated vesicle membrane [GO:0030660]; intracellular membrane-bounded organelle [GO:0043231]; late endosome [GO:0005770]; late endosome membrane [GO:0031902]; lumenal side of endoplasmic reticulum membrane [GO:0098553]; lysosomal membrane [GO:0005765]; membrane [GO:0016020]; plasma membra…	FALSE	FALSE	FALSE	0	3				0.6228				0.306153	0.788391	0.773857		0.6228	1	0	0	0	1	0	0	0	0	0	0	1	0	0	1	0	0	1	1	1	1	1
Q8TCS8	Q8TCS8	PNPT1	Polyribonucleotide nucleotidyltransferase 1, mitochondrial	sp|Q8TCS8|PNPT1_HUMAN Polyribonucleotide nucleotidyltransferase 1, mitochondrial OS=Homo sapiens OX=9606 GN=PNPT1 PE=1 SV=2	85.9	5	6.9	3'-5'-RNA exonuclease activity [GO:0000175]; identical protein binding [GO:0042802]; miRNA binding [GO:0035198]; poly(G) binding [GO:0034046]; poly(U) RNA binding [GO:0008266]; polyribonucleotide nucleotidyltransferase activity [GO:0004654]; RNA binding [GO:0003723]	cellular response to interferon-beta [GO:0035458]; cellular response to oxidative stress [GO:0034599]; liver regeneration [GO:0097421]; mitochondrial mRNA catabolic process [GO:0000958]; mitochondrial mRNA polyadenylation [GO:0097222]; mitochondrial RNA 3'-end processing [GO:0000965]; mitochondrial RNA 5'-end processing [GO:0000964]; mitochondrial RNA catabolic process [GO:0000957]; mitochondrion…	cytoplasm [GO:0005737]; cytosol [GO:0005829]; endoplasmic reticulum membrane [GO:0005789]; mitochondrial degradosome [GO:0045025]; mitochondrial intermembrane space [GO:0005758]; mitochondrial matrix [GO:0005759]; mitochondrion [GO:0005739]; polysomal ribosome [GO:0042788]	FALSE	TRUE	FALSE	0	2	0.000248078	0.000877143	-2.42554	-1.8056	-3.13577	-2.74208	-3.17725	0.384034	-0.5455	-1.61702	-3.01837	-0.592829	5	0	0	0	0	2	3	0	4	1	5	3	2	4	0	1	2	2	1	2	4	2
Q8TAF3	Q8TAF3	WDR48	WD repeat-containing protein 48	sp|Q8TAF3|WDR48_HUMAN WD repeat-containing protein 48 OS=Homo sapiens OX=9606 GN=WDR48 PE=1 SV=1	76.16	13	24.4	deubiquitinase activator activity [GO:0035800]; DNA binding [GO:0003677]; double-stranded DNA binding [GO:0003690]; single-stranded DNA binding [GO:0003697]; ubiquitin binding [GO:0043130]	DNA damage response [GO:0006974]; double-strand break repair via homologous recombination [GO:0000724]; embryonic organ development [GO:0048568]; homeostasis of number of cells [GO:0048872]; multicellular organism growth [GO:0035264]; positive regulation of double-strand break repair via homologous recombination [GO:1905168]; positive regulation of epithelial cell proliferation [GO:0050679]; posi…	cytoplasm [GO:0005737]; cytosol [GO:0005829]; intracellular membrane-bounded organelle [GO:0043231]; late endosome [GO:0005770]; lysosome [GO:0005764]; nucleoplasm [GO:0005654]; nucleus [GO:0005634]	FALSE	TRUE	FALSE	3	3	0.0033641	0.00819226	-0.485238	-0.585646	-0.682828	-0.692139	-1.10983	-0.57347	-0.164464	-0.291149	-0.828265	-0.343027	15	0	11	10	11	10	9	8	6	8	10	12	12	12	12	10	12	13	12	11	12	9
Q8TB03	Q8TB03	CXorf38	Uncharacterized protein CXorf38	sp|Q8TB03|CX038_HUMAN Uncharacterized protein CXorf38 OS=Homo sapiens OX=9606 GN=CXorf38 PE=1 SV=1	36.65	1	2.8				FALSE	FALSE	FALSE	2	2			-0.665384	-1.45737	-1.59113		-1.989	-1.25821		-0.991154	-1.79007	-1.12468	1	0	1	0	1	1	1	1	0	0	1	1	1	1	1	1	1	1	1	0	1	0
Q8TAY7	Q8TAY7	FAM110D	Protein FAM110D	sp|Q8TAY7|F110D_HUMAN Protein FAM110D OS=Homo sapiens OX=9606 GN=FAM110D PE=2 SV=1	28.69	1	7				FALSE	FALSE	FALSE	0	1													1	0.00360529	0	0	0	0	0	0	0	0	0	0	0	0	0	0	1	0	0	0	1	0
Q8TAV0	Q8TAV0	FAM76A	Protein FAM76A	sp|Q8TAV0|FA76A_HUMAN Protein FAM76A OS=Homo sapiens OX=9606 GN=FAM76A PE=2 SV=1	35.03	10	33.9			nuclear speck [GO:0016607]; nucleoplasm [GO:0005654]	FALSE	TRUE	FALSE	3	3	6.28161e-09	3.36913e-07	1.63023	-1.88192	-1.19252	-0.900302	-1.10761	-2.64779	-2.76407	-2.67926	-1.06681	-2.69704	11	0	10	9	9	9	10	10	9	9	10	10	10	10	10	9	10	9	9	9	6	6
Q8TAT6	Q8TAT6	NPLOC4	Nuclear protein localization protein 4 homolog	sp|Q8TAT6|NPL4_HUMAN Nuclear protein localization protein 4 homolog OS=Homo sapiens OX=9606 GN=NPLOC4 PE=1 SV=3	68.08	18	39	ATPase binding [GO:0051117]; K48-linked polyubiquitin modification-dependent protein binding [GO:0036435]; K63-linked polyubiquitin modification-dependent protein binding [GO:0070530]; metal ion binding [GO:0046872]; protein-containing complex binding [GO:0044877]; ubiquitin binding [GO:0043130]; ubiquitin protein ligase binding [GO:0031625]	Golgi organization [GO:0007030]; negative regulation of RIG-I signaling pathway [GO:0039536]; negative regulation of type I interferon production [GO:0032480]; retrograde protein transport, ER to cytosol [GO:0030970]; ubiquitin-dependent ERAD pathway [GO:0030433]; ubiquitin-dependent protein catabolic process [GO:0006511]	cytosol [GO:0005829]; endoplasmic reticulum [GO:0005783]; nuclear outer membrane-endoplasmic reticulum membrane network [GO:0042175]; nucleoplasm [GO:0005654]; nucleus [GO:0005634]; UFD1-NPL4 complex [GO:0036501]; VCP-NPL4-UFD1 AAA ATPase complex [GO:0034098]	FALSE	TRUE	FALSE	3	3	0.713515	0.77445	-0.0496024	-0.306632	-0.38568	-0.104581	-0.504039	-0.250575	-0.357003	-0.237915	-0.331433	-0.281831	23	0	14	15	14	14	13	14	14	13	15	16	17	13	17	14	16	17	12	16	16	12
Q8TAT5	Q8TAT5	NEIL3	Endonuclease 8-like 3	sp|Q8TAT5|NEIL3_HUMAN Endonuclease 8-like 3 OS=Homo sapiens OX=9606 GN=NEIL3 PE=1 SV=3	67.73	5	9.4	bubble DNA binding [GO:0000405]; class I DNA-(apurinic or apyrimidinic site) endonuclease activity [GO:0140078]; damaged DNA binding [GO:0003684]; DNA N-glycosylase activity [GO:0019104]; DNA-(apurinic or apyrimidinic site) endonuclease activity [GO:0003906]; double-stranded DNA binding [GO:0003690]; MCM complex binding [GO:1904931]; single-stranded DNA binding [GO:0003697]; zinc ion binding [GO:…	base-excision repair [GO:0006284]; base-excision repair, AP site formation [GO:0006285]; depurination [GO:0045007]; interstrand cross-link repair [GO:0036297]	chromosome [GO:0005694]; nucleoplasm [GO:0005654]; nucleus [GO:0005634]	FALSE	TRUE	FALSE	1	1	0.821778	0.866852	0.115281	-1.99049	-1.11772	-1.98038	-2.70047	-2.04227	-0.796276	-3.30586	-1.93285	-2.04814	5	0	1	0	0	0	1	0	1	1	2	2	1	3	0	1	1	3	4	4	0	3
Q8TAS1	Q8TAS1	UHMK1	Serine/threonine-protein kinase Kist	sp|Q8TAS1|UHMK1_HUMAN Serine/threonine-protein kinase Kist OS=Homo sapiens OX=9606 GN=UHMK1 PE=1 SV=2	46.52	2	6	ATP binding [GO:0005524]; enzyme binding [GO:0019899]; protein serine kinase activity [GO:0106310]; protein serine/threonine kinase activity [GO:0004674]; ribonucleoprotein complex binding [GO:0043021]; RNA binding [GO:0003723]; splicing factor binding [GO:1990935]; transferase activity [GO:0016740]	neuron projection development [GO:0031175]; peptidyl-serine phosphorylation [GO:0018105]; positive regulation of translational initiation [GO:0045948]; protein autophosphorylation [GO:0046777]; regulation of cell cycle [GO:0051726]; regulation of protein export from nucleus [GO:0046825]	axon [GO:0030424]; dendrite cytoplasm [GO:0032839]; intracellular membrane-bounded organelle [GO:0043231]; neuronal ribonucleoprotein granule [GO:0071598]; nuclear speck [GO:0016607]; nucleoplasm [GO:0005654]; nucleus [GO:0005634]	FALSE	TRUE	FALSE	0	2	0.00996871	0.0209669	-1.14675	0.895187	0.709897	-0.701399	0.95694	1.03344	1.46696	1.90528	0.321812	1.46856	2	0	0	0	0	1	2	0	1	0	0	0	0	0	0	0	0	2	2	2	0	2
Q8TAQ5	Q8TAQ5	ZNF420	Zinc finger protein 420	sp|Q8TAQ5|ZN420_HUMAN Zinc finger protein 420 OS=Homo sapiens OX=9606 GN=ZNF420 PE=1 SV=1	80.19	3	4.8	DNA-binding transcription factor activity, RNA polymerase II-specific [GO:0000981]; metal ion binding [GO:0046872]; RNA polymerase II cis-regulatory region sequence-specific DNA binding [GO:0000978]	regulation of transcription by RNA polymerase II [GO:0006357]	nucleoplasm [GO:0005654]; nucleus [GO:0005634]	FALSE	TRUE	FALSE	3	3	0.670108	0.739759	-0.0913179	-0.930941	-1.25007	-1.08835	-0.591386	-0.965938	-0.790248	-0.899659	-0.976599	-0.885282	3	0	2	2	2	2	2	2	2	2	2	2	3	3	2	2	2	2	2	2	2	2
Q8TAQ2	Q8TAQ2	SMARCC2	SWI/SNF complex subunit SMARCC2	sp|Q8TAQ2|SMRC2_HUMAN SWI/SNF complex subunit SMARCC2 OS=Homo sapiens OX=9606 GN=SMARCC2 PE=1 SV=1	132.8	40	34.2	histone binding [GO:0042393]; transcription coactivator activity [GO:0003713]	chromatin remodeling [GO:0006338]; negative regulation of DNA-templated transcription [GO:0045892]; nervous system development [GO:0007399]; nucleosome disassembly [GO:0006337]; positive regulation of cell differentiation [GO:0045597]; positive regulation of DNA-templated transcription [GO:0045893]; positive regulation of double-strand break repair [GO:2000781]; positive regulation of myoblast di…	bBAF complex [GO:0140092]; brahma complex [GO:0035060]; chromatin [GO:0000785]; kinetochore [GO:0000776]; nBAF complex [GO:0071565]; npBAF complex [GO:0071564]; nuclear matrix [GO:0016363]; nucleoplasm [GO:0005654]; protein-containing complex [GO:0032991]; RSC-type complex [GO:0016586]; SWI/SNF complex [GO:0016514]	FALSE	TRUE	FALSE	3	3	2.03502e-05	0.000110478	0.861744	-2.42372	-1.97276	-2.16183	-1.84395	-2.99546	-2.70493	-2.86339	-1.99285	-2.85459	70	0	31	31	33	31	31	30	32	29	32	40	39	39	38	38	39	37	37	39	30	28
Q8TAP8	Q8TAP8	PPP1R35	Protein phosphatase 1 regulatory subunit 35	sp|Q8TAP8|PPR35_HUMAN Protein phosphatase 1 regulatory subunit 35 OS=Homo sapiens OX=9606 GN=PPP1R35 PE=1 SV=1	27.94	3	14.2	phosphatase binding [GO:0019902]; protein phosphatase inhibitor activity [GO:0004864]	notochord morphogenesis [GO:0048570]; positive regulation of centriole elongation [GO:1903724]; positive regulation of cilium assembly [GO:0045724]	centriole [GO:0005814]; centrosome [GO:0005813]; cytoplasm [GO:0005737]	FALSE	TRUE	FALSE	2	3	0.804793	0.852776	0.154458	0.254484	1.28025	0.297978	-0.583088	0.691846	-0.285802	0.125719	0.331713	0.177254	3	0.000143575	3	2	0	3	3	0	3	1	2	2	2	0	2	0	2	0	0	1	3	2
Q8TAM2	Q8TAM2	TTC8	Tetratricopeptide repeat protein 8	sp|Q8TAM2|TTC8_HUMAN Tetratricopeptide repeat protein 8 OS=Homo sapiens OX=9606 GN=TTC8 PE=1 SV=2	61.49	1	3	RNA polymerase II-specific DNA-binding transcription factor binding [GO:0061629]	axon guidance [GO:0007411]; camera-type eye photoreceptor cell differentiation [GO:0060219]; cilium assembly [GO:0060271]; establishment of anatomical structure orientation [GO:0048560]; establishment of epithelial cell apical/basal polarity [GO:0045198]; establishment of planar polarity [GO:0001736]; fat cell differentiation [GO:0045444]; inner ear receptor cell stereocilium organization [GO:006…	BBSome [GO:0034464]; centrosome [GO:0005813]; ciliary basal body [GO:0036064]; ciliary membrane [GO:0060170]; cilium [GO:0005929]; cytosol [GO:0005829]; non-motile cilium [GO:0097730]; photoreceptor connecting cilium [GO:0032391]	FALSE	FALSE	FALSE	2	0													1	0.000143575	0	1	1	1	1	0	1	1	1	0	0	0	1	1	1	0	0	1	0	0
Q8TAG9	Q8TAG9	EXOC6	Exocyst complex component 6	sp|Q8TAG9|EXOC6_HUMAN Exocyst complex component 6 OS=Homo sapiens OX=9606 GN=EXOC6 PE=1 SV=3	93.66	3	3.9		exocytosis [GO:0006887]; Golgi to plasma membrane transport [GO:0006893]; intracellular protein transport [GO:0006886]; membrane fission [GO:0090148]; mitotic cytokinesis [GO:0000281]; vesicle docking involved in exocytosis [GO:0006904]; vesicle tethering involved in exocytosis [GO:0090522]	cytosol [GO:0005829]; exocyst [GO:0000145]; Flemming body [GO:0090543]; growth cone [GO:0030426]; perinuclear region of cytoplasm [GO:0048471]; plasma membrane [GO:0005886]	TRUE	TRUE	FALSE	3	3	0.0327876	0.0588615	0.41182	1.44582	1.92377	1.2226	1.80882	1.10551	1.27188	1.34235	1.65173	1.23991	4	0.000143575	3	3	3	3	3	3	3	3	3	3	3	3	3	0	2	0	3	2	3	3
Q8TAG6	Q8TAG6	VXN	Vexin	sp|Q8TAG6|VEXIN_HUMAN Vexin OS=Homo sapiens OX=9606 GN=VXN PE=1 SV=2	22.57	1	11.1		neurogenesis [GO:0022008]; neuron differentiation [GO:0030182]	nucleus [GO:0005634]; plasma membrane [GO:0005886]	FALSE	FALSE	FALSE	1	0				-1.5255		-1.5255					-1.5255		1	0.00785752	0	1	0	0	0	0	0	1	0	0	0	1	1	0	0	0	0	0	0	0
Q8TAE8	Q8TAE8	GADD45GIP1	Large ribosomal subunit protein mL64	sp|Q8TAE8|G45IP_HUMAN Large ribosomal subunit protein mL64 OS=Homo sapiens OX=9606 GN=GADD45GIP1 PE=1 SV=1	25.37	1	4.5		cell cycle [GO:0007049]; mitochondrial translation [GO:0032543]	mitochondrial inner membrane [GO:0005743]; mitochondrial large ribosomal subunit [GO:0005762]; mitochondrial matrix [GO:0005759]; mitochondrion [GO:0005739]; nucleoplasm [GO:0005654]	FALSE	FALSE	FALSE	3	1			-0.506117	0.665347	0.313215	0.39243	0.531221	0.918406			0.412289	0.918406	2	0	1	1	1	1	1	0	1	0	0	1	1	1	1	0	0	1	1	1	1	1
Q8TCN5	Q8TCN5	ZNF507	Zinc finger protein 507	sp|Q8TCN5|ZN507_HUMAN Zinc finger protein 507 OS=Homo sapiens OX=9606 GN=ZNF507 PE=1 SV=2	105.7	11	13	DNA binding [GO:0003677]; metal ion binding [GO:0046872]	positive regulation of transcription by RNA polymerase II [GO:0045944]	nucleus [GO:0005634]	FALSE	TRUE	FALSE	3	3	0.0186416	0.0359987	0.4563	-0.668472	-0.236251	-0.680882	-0.403833	-0.910335	-0.903487	-0.876043	-0.440322	-0.896621	11	0	10	8	7	6	5	9	7	6	7	7	5	6	8	5	6	6	7	8	5	4
Q8TAD8	Q8TAD8	SNIP1	Smad nuclear-interacting protein 1	sp|Q8TAD8|SNIP1_HUMAN Smad nuclear-interacting protein 1 OS=Homo sapiens OX=9606 GN=SNIP1 PE=1 SV=1	45.75	3	9.1	mRNA binding [GO:0003729]; RNA binding [GO:0003723]	canonical NF-kappaB signal transduction [GO:0007249]; miRNA processing [GO:0035196]; mRNA splicing, via spliceosome [GO:0000398]; regulation of transcription by RNA polymerase II [GO:0006357]; U2-type prespliceosome assembly [GO:1903241]	cytosol [GO:0005829]; nucleoplasm [GO:0005654]; nucleus [GO:0005634]; spliceosomal complex [GO:0005681]; U2 snRNP [GO:0005686]; U2-type precatalytic spliceosome [GO:0071005]	FALSE	TRUE	FALSE	1	1	0.660149	0.73154	0.358858	-1.2918	-2.06112	-0.854088	-0.421895	0.734007	-2.33946	-2.80823	-1.11237	-1.47123	3	0	0	0	3	2	2	0	3	0	0	2	3	2	3	2	0	3	2	1	3	0
Q8TAD7	Q8TAD7	OCC1	Overexpressed in colon carcinoma 1 protein	sp|Q8TAD7|OCC1_HUMAN Overexpressed in colon carcinoma 1 protein OS=Homo sapiens OX=9606 GN=OCC1 PE=1 SV=2	6.4	1	19				FALSE	FALSE	FALSE	3	3			-1.49278	-0.029189	-0.399246	-0.565221	-1.36227	1.12701	1.11043	-0.0858282	-0.77558	0.717202	1	0	1	1	1	1	1	1	1	1	1	1	1	1	1	1	1	1	1	1	1	1
Q8TAD4	Q8TAD4	SLC30A5	Proton-coupled zinc antiporter SLC30A5	sp|Q8TAD4|ZNT5_HUMAN Proton-coupled zinc antiporter SLC30A5 OS=Homo sapiens OX=9606 GN=SLC30A5 PE=1 SV=1	83.99	4	8.2	antiporter activity [GO:0015297]; metal ion binding [GO:0046872]; zinc efflux transmembrane transporter activity [GO:0022883]; zinc ion transmembrane transporter activity [GO:0005385]; zinc:proton antiporter activity [GO:0140826]	cobalt ion transport [GO:0006824]; GPI anchor biosynthetic process [GO:0006506]; insulin processing [GO:0030070]; intracellular zinc ion homeostasis [GO:0006882]; response to zinc ion [GO:0010043]; zinc ion import across plasma membrane [GO:0071578]; zinc ion import into Golgi lumen [GO:1904257]; zinc ion import into organelle [GO:0062111]; zinc ion transmembrane transport [GO:0071577]; zinc ion …	apical plasma membrane [GO:0016324]; cytoplasmic vesicle [GO:0031410]; endoplasmic reticulum membrane [GO:0005789]; ER to Golgi transport vesicle membrane [GO:0012507]; Golgi apparatus [GO:0005794]; Golgi cis cisterna membrane [GO:1990674]; Golgi membrane [GO:0000139]; membrane [GO:0016020]; nucleolus [GO:0005730]; nucleoplasm [GO:0005654]; plasma membrane [GO:0005886]; secretory granule [GO:0030…	FALSE	TRUE	FALSE	3	3	0.603331	0.68324	-0.740076	1.66536	1.1825	1.37423	1.32923	1.50261	2.26869	2.3349	1.29532	2.0354	4	0	2	2	1	2	3	2	2	2	0	2	0	2	0	3	0	2	2	1	3	4
Q8TAC9	Q8TAC9	SCAMP5	Secretory carrier-associated membrane protein 5	sp|Q8TAC9|SCAM5_HUMAN Secretory carrier-associated membrane protein 5 OS=Homo sapiens OX=9606 GN=SCAMP5 PE=1 SV=1	26.09	2	8.5	protein-containing complex binding [GO:0044877]	exocytosis [GO:0006887]; negative regulation of endocytosis [GO:0045806]; positive regulation of calcium ion-dependent exocytosis [GO:0045956]; positive regulation of cytokine production [GO:0001819]; protein transport [GO:0015031]; response to endoplasmic reticulum stress [GO:0034976]	Golgi membrane [GO:0000139]; membrane [GO:0016020]; plasma membrane [GO:0005886]; recycling endosome membrane [GO:0055038]; synaptic vesicle membrane [GO:0030672]; trans-Golgi network membrane [GO:0032588]	FALSE	TRUE	FALSE	0	0	0.273208	0.358769	-0.524251	0.102762	-0.0484134	-0.28942	-0.140257	0.492025	0.555792	0.0468453	-0.159363	0.364887	2	0.000143575	0	0	0	1	2	0	0	0	0	0	1	0	2	1	0	0	0	0	0	0
Q8TAA9	Q8TAA9	VANGL1	Vang-like protein 1	sp|Q8TAA9|VANG1_HUMAN Vang-like protein 1 OS=Homo sapiens OX=9606 GN=VANGL1 PE=1 SV=1	59.94	10	25.8		pigmentation [GO:0043473]; Wnt signaling pathway, planar cell polarity pathway [GO:0060071]	lateral plasma membrane [GO:0016328]; plasma membrane [GO:0005886]	FALSE	TRUE	FALSE	3	3	0.0886576	0.138962	-0.281619	-0.729494	-0.952877	-0.765435	-0.892596	-0.512448	-0.542162	-0.711443	-0.870303	-0.588684	11	0	5	5	5	4	4	5	5	4	3	7	7	7	6	7	8	8	9	7	7	7
Q8TAA5	Q8TAA5	GRPEL2	GrpE protein homolog 2, mitochondrial	sp|Q8TAA5|GRPE2_HUMAN GrpE protein homolog 2, mitochondrial OS=Homo sapiens OX=9606 GN=GRPEL2 PE=1 SV=1	25.42	5	23.1	adenyl-nucleotide exchange factor activity [GO:0000774]; protein homodimerization activity [GO:0042803]; protein-folding chaperone binding [GO:0051087]; unfolded protein binding [GO:0051082]	intracellular protein transport [GO:0006886]; protein folding [GO:0006457]; protein import into mitochondrial matrix [GO:0030150]	mitochondrial inner membrane [GO:0005743]; mitochondrion [GO:0005739]; PAM complex, Tim23 associated import motor [GO:0001405]; TIM23 mitochondrial import inner membrane translocase complex [GO:0005744]	FALSE	TRUE	FALSE	3	2	0.223243	0.30251	0.748843	-0.784178	-0.391618	-0.469023	-0.368628	-0.153277	-0.0402462	-3.28227	-0.409756	-1.1586	5	0	5	5	4	4	5	4	5	4	5	5	5	5	4	4	4	5	5	4	5	4
Q8TAA3	Q8TAA3	PSMA8	Proteasome subunit alpha-type 8	sp|Q8TAA3|PSMA8_HUMAN Proteasome subunit alpha-type 8 OS=Homo sapiens OX=9606 GN=PSMA8 PE=2 SV=3	28.51	4	21.5		cell differentiation [GO:0030154]; meiotic cell cycle [GO:0051321]; proteasomal protein catabolic process [GO:0010498]; regulation of meiosis I [GO:0060631]; spermatogenesis [GO:0007283]; ubiquitin-dependent protein catabolic process [GO:0006511]	cytosol [GO:0005829]; extracellular exosome [GO:0070062]; nucleus [GO:0005634]; proteasome core complex, alpha-subunit complex [GO:0019773]; spermatoproteasome complex [GO:1990111]	FALSE	TRUE	FALSE	3	3	1.36571e-05	7.91895e-05	0.754173	-0.0747024	0.328583	0.360358	0.218211	-0.570828	-0.315703	-0.468836	0.302384	-0.451789	4	0	4	4	3	3	4	3	4	3	4	4	3	4	4	0	4	4	3	4	4	4
Q8TA86	Q8TA86	RP9	Retinitis pigmentosa 9 protein	sp|Q8TA86|RP9_HUMAN Retinitis pigmentosa 9 protein OS=Homo sapiens OX=9606 GN=RP9 PE=1 SV=2	26.09	9	45.7	metal ion binding [GO:0046872]; RNA binding [GO:0003723]	cognition [GO:0050890]; RNA splicing [GO:0008380]	nucleus [GO:0005634]; signal recognition particle receptor complex [GO:0005785]	TRUE	TRUE	FALSE	3	3	2.00299e-05	0.000108829	1.18201	0.841667	1.33588	1.4228	1.53932	0.477416	0.123535	0.15104	1.43267	0.250664	11	0	9	9	9	9	9	9	9	9	9	8	8	6	9	8	9	8	8	8	8	8
Q8NI77	Q8NI77	KIF18A	Kinesin-like protein KIF18A	sp|Q8NI77|KI18A_HUMAN Kinesin-like protein KIF18A OS=Homo sapiens OX=9606 GN=KIF18A PE=1 SV=2	102.22	7	8.5	actin binding [GO:0003779]; ATP binding [GO:0005524]; ATP hydrolysis activity [GO:0016887]; microtubule binding [GO:0008017]; microtubule plus-end binding [GO:0051010]; plus-end-directed microtubule motor activity [GO:0008574]; tubulin-dependent ATPase activity [GO:0070463]	cellular response to estradiol stimulus [GO:0071392]; male meiotic nuclear division [GO:0007140]; microtubule depolymerization [GO:0007019]; microtubule-based movement [GO:0007018]; mitotic metaphase chromosome alignment [GO:0007080]; mitotic sister chromatid segregation [GO:0000070]; protein transport [GO:0015031]; regulation of microtubule cytoskeleton organization [GO:0070507]; seminiferous tu…	caveola [GO:0005901]; cytoplasm [GO:0005737]; cytosol [GO:0005829]; kinesin complex [GO:0005871]; kinetochore [GO:0000776]; kinetochore microtubule [GO:0005828]; microtubule cytoskeleton [GO:0015630]; microtubule organizing center [GO:0005815]; mitotic spindle astral microtubule [GO:0061673]; mitotic spindle midzone [GO:1990023]; nucleus [GO:0005634]; ruffle [GO:0001726]	FALSE	TRUE	FALSE	3	3	0.538911	0.625297	-0.177328	-0.542814	-0.586109	-0.770711	-0.537614	-0.525696	-0.433897	-0.402856	-0.631478	-0.45415	7	0	6	4	4	3	3	0	3	3	3	7	6	5	5	5	6	6	6	7	5	3
Q8NI60	Q8NI60	COQ8A	Atypical kinase COQ8A, mitochondrial	sp|Q8NI60|COQ8A_HUMAN Atypical kinase COQ8A, mitochondrial OS=Homo sapiens OX=9606 GN=COQ8A PE=1 SV=1	71.9	12	23.6	ADP binding [GO:0043531]; ATP binding [GO:0005524]; kinase activity [GO:0016301]	phosphorylation [GO:0016310]; ubiquinone biosynthetic process [GO:0006744]	membrane [GO:0016020]; mitochondrion [GO:0005739]	FALSE	TRUE	FALSE	3	3	0.0024152	0.00612961	-0.571222	-0.234809	-0.238257	-0.614234	-0.708769	0.146287	0.198345	-0.192225	-0.52042	0.0508025	14	0	10	10	8	9	9	6	8	8	9	11	11	10	10	11	10	11	10	10	11	9
Q8NI36	Q8NI36	WDR36	WD repeat-containing protein 36	sp|Q8NI36|WDR36_HUMAN WD repeat-containing protein 36 OS=Homo sapiens OX=9606 GN=WDR36 PE=1 SV=1	105.26	17	19.8	RNA binding [GO:0003723]	response to stimulus [GO:0050896]; ribosomal small subunit biogenesis [GO:0042274]; rRNA processing [GO:0006364]; visual perception [GO:0007601]	nucleoplasm [GO:0005654]; Pwp2p-containing subcomplex of 90S preribosome [GO:0034388]; small-subunit processome [GO:0032040]	FALSE	TRUE	FALSE	3	3	0.936157	0.954253	0.0486677	-0.664201	-0.759953	-0.869666	-0.289984	0.725813	-1.49477	-1.29665	-0.639868	-0.688535	19	0	15	13	13	14	14	13	17	13	13	14	14	14	15	13	13	15	14	14	16	12
Q8NI35	Q8NI35	PATJ	InaD-like protein	sp|Q8NI35|INADL_HUMAN InaD-like protein OS=Homo sapiens OX=9606 GN=PATJ PE=1 SV=3	196.25	18	14		establishment of apical/basal cell polarity [GO:0035089]; establishment or maintenance of epithelial cell apical/basal polarity [GO:0045197]; intracellular signal transduction [GO:0035556]; microtubule organizing center organization [GO:0031023]; regulation of microtubule cytoskeleton organization [GO:0070507]; tight junction assembly [GO:0120192]	apical junction complex [GO:0043296]; apical part of cell [GO:0045177]; apical plasma membrane [GO:0016324]; bicellular tight junction [GO:0005923]; cell junction [GO:0030054]; centriolar satellite [GO:0034451]; cytoplasm [GO:0005737]; cytosol [GO:0005829]; extracellular exosome [GO:0070062]; perinuclear region of cytoplasm [GO:0048471]; plasma membrane [GO:0005886]	FALSE	TRUE	FALSE	3	3	3.38434e-05	0.000167002	-0.872012	-0.223055	-0.498297	-0.800754	-0.67813	0.214808	0.25268	0.171366	-0.65906	0.212951	19	0	8	8	11	9	5	4	8	6	9	16	12	8	13	13	13	12	14	14	16	13
Q8TB36	Q8TB36	GDAP1	Ganglioside-induced differentiation-associated protein 1	sp|Q8TB36|GDAP1_HUMAN Ganglioside-induced differentiation-associated protein 1 OS=Homo sapiens OX=9606 GN=GDAP1 PE=1 SV=3	41.32	8	25.1		cellular response to vitamin D [GO:0071305]; mitochondrial fission [GO:0000266]; mitochondrial fusion [GO:0008053]; protein targeting to mitochondrion [GO:0006626]; response to retinoic acid [GO:0032526]	cytosol [GO:0005829]; membrane [GO:0016020]; mitochondrial outer membrane [GO:0005741]; mitochondrion [GO:0005739]; nucleus [GO:0005634]; peroxisomal membrane [GO:0005778]	TRUE	TRUE	FALSE	3	3	3.22515e-09	2.18047e-07	-1.9565	1.42384	0.493168	0.255004	0.588585	2.16671	2.30905	2.73052	0.445586	2.40209	8	0	6	6	7	6	5	7	5	5	5	6	5	4	6	5	5	7	7	7	8	8
Q8TB37	Q8TB37	NUBPL	Iron-sulfur protein NUBPL	sp|Q8TB37|NUBPL_HUMAN Iron-sulfur protein NUBPL OS=Homo sapiens OX=9606 GN=NUBPL PE=1 SV=3	34.06	2	11.9	4 iron, 4 sulfur cluster binding [GO:0051539]; ATP binding [GO:0005524]; ATP-dependent FeS chaperone activity [GO:0140663]; metal ion binding [GO:0046872]	iron-sulfur cluster assembly [GO:0016226]; mitochondrial respiratory chain complex I assembly [GO:0032981]; mitochondrion morphogenesis [GO:0070584]	mitochondrial matrix [GO:0005759]; mitochondrion [GO:0005739]; plasma membrane [GO:0005886]	FALSE	TRUE	FALSE	2	3	0.430066	0.522098	-0.363701	-0.47582	-0.00891186	-0.633333	-1.33077	0.0279629	-0.664578	-0.245294	-0.657671	-0.29397	2	0	2	2	1	2	0	0	0	0	0	2	2	1	2	2	0	2	2	2	2	2
Q8TB52	Q8TB52	FBXO30	F-box only protein 30	sp|Q8TB52|FBX30_HUMAN F-box only protein 30 OS=Homo sapiens OX=9606 GN=FBXO30 PE=1 SV=3	82.25	15	23.4	ubiquitin protein ligase activity [GO:0061630]; zinc ion binding [GO:0008270]	protein ubiquitination [GO:0016567]	cytosol [GO:0005829]	TRUE	TRUE	FALSE	3	3	2.4535e-05	0.000127902	0.809173	0.615356	1.06426	1.13141	0.86416	0.134	0.25614	0.242169	1.01994	0.21077	17	0	13	14	13	13	12	12	11	10	11	9	5	7	9	9	8	9	8	8	8	10
Q8TB61	Q8TB61	SLC35B2	Adenosine 3'-phospho 5'-phosphosulfate transporter 1	sp|Q8TB61|S35B2_HUMAN Adenosine 3'-phospho 5'-phosphosulfate transporter 1 OS=Homo sapiens OX=9606 GN=SLC35B2 PE=1 SV=1	47.48	4	8.1	3'-phosphoadenosine 5'-phosphosulfate transmembrane transporter activity [GO:0046964]; antiporter activity [GO:0015297]	3'-phosphoadenosine 5'-phosphosulfate transport [GO:0046963]; 5'-adenylyl sulfate transmembrane transport [GO:1902558]; chondroitin sulfate biosynthetic process [GO:0030206]; positive regulation of canonical NF-kappaB signal transduction [GO:0043123]	Golgi apparatus [GO:0005794]; Golgi membrane [GO:0000139]; membrane [GO:0016020]	TRUE	TRUE	FALSE	3	3	0.0611082	0.100919	-0.538812	1.93298	1.8657	1.40805	1.71697	1.9517	2.32707	2.32839	1.66357	2.20239	4	0	3	4	3	3	4	4	3	0	3	3	0	3	2	1	3	2	2	3	3	3
Q8TCJ2	Q8TCJ2	STT3B	Dolichyl-diphosphooligosaccharide--protein glycosyltransferase subunit STT3B	sp|Q8TCJ2|STT3B_HUMAN Dolichyl-diphosphooligosaccharide--protein glycosyltransferase subunit STT3B OS=Homo sapiens OX=9606 GN=STT3B PE=1 SV=1	93.61	7	8.1	dolichyl-diphosphooligosaccharide-protein glycotransferase activity [GO:0004579]; metal ion binding [GO:0046872]	co-translational protein modification [GO:0043686]; glycoprotein catabolic process [GO:0006516]; post-translational protein modification [GO:0043687]; protein N-linked glycosylation [GO:0006487]; protein N-linked glycosylation via asparagine [GO:0018279]; response to unfolded protein [GO:0006986]; ubiquitin-dependent ERAD pathway [GO:0030433]	endoplasmic reticulum [GO:0005783]; endoplasmic reticulum membrane [GO:0005789]; membrane [GO:0016020]; oligosaccharyltransferase complex [GO:0008250]; oligosaccharyltransferase I complex [GO:0034998]; protein-containing complex [GO:0032991]	FALSE	TRUE	FALSE	3	3	7.40445e-05	0.00032024	-0.891323	0.230998	-0.095496	-0.401269	-0.147227	0.523087	0.783976	0.722914	-0.214664	0.676659	8	0	5	6	5	5	5	5	6	5	5	4	5	5	5	5	6	6	6	6	4	5
Q8TCG2	Q8TCG2	PI4K2B	Phosphatidylinositol 4-kinase type 2-beta	sp|Q8TCG2|P4K2B_HUMAN Phosphatidylinositol 4-kinase type 2-beta OS=Homo sapiens OX=9606 GN=PI4K2B PE=1 SV=1	54.71	7	16.4	1-phosphatidylinositol 4-kinase activity [GO:0004430]; ATP binding [GO:0005524]	endosome organization [GO:0007032]; Golgi organization [GO:0007030]; phosphatidylinositol biosynthetic process [GO:0006661]; phosphatidylinositol phosphate biosynthetic process [GO:0046854]; phosphorylation [GO:0016310]	cytosol [GO:0005829]; early endosome membrane [GO:0031901]; endoplasmic reticulum membrane [GO:0005789]; endosome [GO:0005768]; Golgi membrane [GO:0000139]; membrane [GO:0016020]; plasma membrane [GO:0005886]; trans-Golgi network [GO:0005802]	FALSE	TRUE	FALSE	3	3	0.000293932	0.00101614	-0.839704	0.00451029	-0.262785	-0.512962	-0.470278	0.345857	0.371517	0.555713	-0.415342	0.424362	7	0	5	4	5	4	4	4	2	2	3	6	4	5	4	5	5	6	5	5	7	7
Q8TCG1	Q8TCG1	CIP2A	Protein CIP2A	sp|Q8TCG1|CIP2A_HUMAN Protein CIP2A OS=Homo sapiens OX=9606 GN=CIP2A PE=1 SV=2	102.12	19	22.7	cadherin binding [GO:0045296]; protein homodimerization activity [GO:0042803]		cytoplasm [GO:0005737]; cytosol [GO:0005829]; plasma membrane [GO:0005886]	TRUE	TRUE	FALSE	3	3	0.00124358	0.00347928	0.723747	1.38478	1.96456	1.4458	1.82959	0.862601	0.942591	1.26352	1.74665	1.0229	19	0	17	15	16	12	17	11	11	12	13	7	6	6	8	7	8	6	8	7	9	13
Q8TCF1	Q8TCF1	ZFAND1	AN1-type zinc finger protein 1	sp|Q8TCF1|ZFAN1_HUMAN AN1-type zinc finger protein 1 OS=Homo sapiens OX=9606 GN=ZFAND1 PE=1 SV=1	30.77	1	5.6	proteasome binding [GO:0070628]; zinc ion binding [GO:0008270]	cellular response to arsenite ion [GO:1903843]; positive regulation of intracellular protein transport [GO:0090316]; stress granule disassembly [GO:0035617]	cytoplasm [GO:0005737]; cytoplasmic stress granule [GO:0010494]	FALSE	FALSE	FALSE	3	3			0.211654	-0.516948	-0.582132	0.0542561	-0.705487	-0.705261	-0.233687	-0.929377	-0.411121	-0.622775	1	0	1	1	1	1	1	1	1	1	1	1	1	1	1	1	1	1	1	0	1	1
Q8TCD1	Q8TCD1	C18orf32	UPF0729 protein C18orf32	sp|Q8TCD1|CR032_HUMAN UPF0729 protein C18orf32 OS=Homo sapiens OX=9606 GN=C18orf32 PE=1 SV=1	8.66	4	38.2		positive regulation of canonical NF-kappaB signal transduction [GO:0043123]	endoplasmic reticulum [GO:0005783]; lipid droplet [GO:0005811]	FALSE	TRUE	FALSE	3	3	9.08681e-05	0.000380289	-0.735118	0.19512	-0.273974	0.0211574	-0.264502	0.470672	0.602964	0.614402	-0.172439	0.562679	5	0	3	2	4	3	4	4	2	2	3	3	2	2	2	2	4	2	3	2	3	4
Q8TCC3	Q8TCC3	MRPL30	Large ribosomal subunit protein uL30m	sp|Q8TCC3|RM30_HUMAN Large ribosomal subunit protein uL30m OS=Homo sapiens OX=9606 GN=MRPL30 PE=1 SV=1	18.53	2	11.2	structural constituent of ribosome [GO:0003735]	mitochondrial translation [GO:0032543]	mitochondrial inner membrane [GO:0005743]; mitochondrial large ribosomal subunit [GO:0005762]; mitochondrion [GO:0005739]	FALSE	TRUE	FALSE	3	3	0.30652	0.394768	-0.658014	-0.12412	-0.796915	-0.7638	0.201334	0.737434	-0.181972	0.0591971	-0.453127	0.204886	2	0	1	1	2	0	1	0	1	0	0	1	1	1	1	1	1	1	1	1	2	1
Q8TC76	Q8TC76	FAM110B	Protein FAM110B	sp|Q8TC76|F110B_HUMAN Protein FAM110B OS=Homo sapiens OX=9606 GN=FAM110B PE=1 SV=1	40.7	3	10.5			cytosol [GO:0005829]; microtubule organizing center [GO:0005815]; mitochondrion [GO:0005739]	FALSE	TRUE	FALSE	3	2	0.0413068	0.071645	0.689645	-0.215114	0.190521	0.35274	-0.154135	-0.0897687	-0.0701502	-1.51989	0.129709	-0.559936	3	0	3	2	2	3	2	2	2	1	2	1	2	2	3	3	3	2	2	2	2	2
Q8TC12	Q8TC12	RDH11	Retinol dehydrogenase 11	sp|Q8TC12|RDH11_HUMAN Retinol dehydrogenase 11 OS=Homo sapiens OX=9606 GN=RDH11 PE=1 SV=2	35.36	5	18.2	11-cis-retinol dehydrogenase activity [GO:0102354]; aldehyde dehydrogenase (NADP+) activity [GO:0033721]; NAD-retinol dehydrogenase activity [GO:0004745]; NADP-retinol dehydrogenase activity [GO:0052650]; oxidoreductase activity, acting on the CH-OH group of donors, NAD or NADP as acceptor [GO:0016616]	adaptation of rhodopsin mediated signaling [GO:0016062]; cellular detoxification of aldehyde [GO:0110095]; retinal metabolic process [GO:0042574]; retinoid metabolic process [GO:0001523]; retinol metabolic process [GO:0042572]; visual perception [GO:0007601]	endoplasmic reticulum membrane [GO:0005789]; photoreceptor inner segment [GO:0001917]	TRUE	TRUE	FALSE	3	3	0.0099803	0.0209846	-0.696834	0.928453	0.792413	0.384978	0.562717	0.904795	1.64629	1.27952	0.580036	1.27687	5	0	5	5	5	5	4	4	5	3	5	4	4	4	3	4	4	5	3	4	5	5
Q8TC07	Q8TC07	TBC1D15	TBC1 domain family member 15	sp|Q8TC07|TBC15_HUMAN TBC1 domain family member 15 OS=Homo sapiens OX=9606 GN=TBC1D15 PE=1 SV=2	79.44	25	43	GTPase activator activity [GO:0005096]	regulation of GTPase activity [GO:0043087]	cytoplasm [GO:0005737]; extracellular region [GO:0005576]	TRUE	TRUE	FALSE	3	3	0.0172714	0.0336101	-0.35547	1.40846	1.19179	1.40706	1.09331	1.40031	1.50297	1.85529	1.23072	1.58619	31	0	21	21	21	21	22	22	21	20	21	20	20	18	22	20	20	21	19	21	21	23
Q8TBZ6	Q8TBZ6	TRMT10A	tRNA methyltransferase 10 homolog A	sp|Q8TBZ6|TM10A_HUMAN tRNA methyltransferase 10 homolog A OS=Homo sapiens OX=9606 GN=TRMT10A PE=1 SV=1	39.69	1	3.8	RNA binding [GO:0003723]; tRNA (guanine(9)-N(1))-methyltransferase activity [GO:0052905]; tRNA (guanine-N1-)-methyltransferase activity [GO:0009019]; tRNA binding [GO:0000049]	tRNA methylation [GO:0030488]; tRNA N1-guanine methylation [GO:0002939]	actin cytoskeleton [GO:0015629]; cytosol [GO:0005829]; extracellular exosome [GO:0070062]; nucleolus [GO:0005730]; nucleoplasm [GO:0005654]; nucleus [GO:0005634]	FALSE	FALSE	FALSE	1	0				0.00920878			0.00920878				0.00920878		2	0	1	1	1	1	1	1	1	1	1	1	1	1	1	1	1	1	1	1	0	1
Q8TBZ3	Q8TBZ3	WDR20	WD repeat-containing protein 20	sp|Q8TBZ3|WDR20_HUMAN WD repeat-containing protein 20 OS=Homo sapiens OX=9606 GN=WDR20 PE=1 SV=2	62.85	3	6.9			nucleoplasm [GO:0005654]	FALSE	TRUE	FALSE	3	2	0.67016	0.739759	0.284739	-0.663382	-0.461667	-0.598995	-0.502376	-0.260468	-0.486311	-1.67048	-0.521013	-0.805752	3	0	2	3	2	2	0	2	2	1	0	2	2	2	2	2	2	2	2	2	2	3
Q8TBX8	Q8TBX8	PIP4K2C	Phosphatidylinositol 5-phosphate 4-kinase type-2 gamma	sp|Q8TBX8|PI42C_HUMAN Phosphatidylinositol 5-phosphate 4-kinase type-2 gamma OS=Homo sapiens OX=9606 GN=PIP4K2C PE=1 SV=3	47.27	7	17.1	1-phosphatidylinositol-4-phosphate 5-kinase activity [GO:0016308]; 1-phosphatidylinositol-5-phosphate 4-kinase activity [GO:0016309]; ATP binding [GO:0005524]; identical protein binding [GO:0042802]	1-phosphatidyl-1D-myo-inositol 4,5-bisphosphate biosynthetic process [GO:1902635]; negative regulation of insulin receptor signaling pathway [GO:0046627]; phosphatidylinositol phosphate biosynthetic process [GO:0046854]; phosphorylation [GO:0016310]; positive regulation of autophagosome assembly [GO:2000786]; regulation of autophagy [GO:0010506]	autophagosome [GO:0005776]; cytosol [GO:0005829]; endoplasmic reticulum [GO:0005783]; extracellular exosome [GO:0070062]; intracellular organelle [GO:0043229]; nucleoplasm [GO:0005654]; plasma membrane [GO:0005886]	FALSE	TRUE	FALSE	3	3	0.00179607	0.00474372	-0.649199	-0.36158	-0.691827	-0.499226	-0.867485	-0.128627	0.102655	-0.0849677	-0.686179	-0.0369801	9	0	7	6	6	7	6	5	4	5	5	7	7	6	7	7	7	7	6	6	6	7
Q8TBN0	Q8TBN0	RAB3IL1	Guanine nucleotide exchange factor for Rab-3A	sp|Q8TBN0|R3GEF_HUMAN Guanine nucleotide exchange factor for Rab-3A OS=Homo sapiens OX=9606 GN=RAB3IL1 PE=1 SV=1	42.61	4	14.1	guanyl-nucleotide exchange factor activity [GO:0005085]; identical protein binding [GO:0042802]	exocytosis [GO:0006887]; protein transport [GO:0015031]	cytosol [GO:0005829]; Golgi to plasma membrane transport vesicle [GO:0070319]	FALSE	TRUE	FALSE	3	3	7.49364e-05	0.000323311	1.05066	-0.369201	0.0587492	0.411746	-0.00211363	-0.738585	-0.778957	-1.16605	0.156127	-0.894529	4	0	3	3	3	4	3	3	3	3	3	3	3	3	3	4	3	3	3	3	2	3
Q8TBM8	Q8TBM8	DNAJB14	DnaJ homolog subfamily B member 14	sp|Q8TBM8|DJB14_HUMAN DnaJ homolog subfamily B member 14 OS=Homo sapiens OX=9606 GN=DNAJB14 PE=1 SV=1	42.49	9	25.3	Hsp70 protein binding [GO:0030544]	cellular response to misfolded protein [GO:0071218]; chaperone cofactor-dependent protein refolding [GO:0051085]; protein-containing complex assembly [GO:0065003]	endoplasmic reticulum [GO:0005783]; endoplasmic reticulum membrane [GO:0005789]; membrane [GO:0016020]; nuclear membrane [GO:0031965]	TRUE	TRUE	FALSE	3	3	6.31905e-09	3.36913e-07	-1.90023	0.167084	-0.84385	-0.828945	-0.676297	0.802342	1.1438	1.40546	-0.783031	1.1172	13	0	5	7	6	6	5	5	5	6	5	6	6	6	6	6	6	7	8	7	8	9
Q8TBK6	Q8TBK6	ZCCHC10	Zinc finger CCHC domain-containing protein 10	sp|Q8TBK6|ZCH10_HUMAN Zinc finger CCHC domain-containing protein 10 OS=Homo sapiens OX=9606 GN=ZCCHC10 PE=1 SV=1	20.95	1	7.8	nucleic acid binding [GO:0003676]; zinc ion binding [GO:0008270]			FALSE	FALSE	FALSE	2	2			-0.940752	-0.221125	-1.12116		-0.261844	1.20637		-0.707871	-0.691501	0.249251	1	0.000550888	1	0	1	0	1	0	1	1	1	1	1	1	1	0	0	1	1	0	1	0
Q8TBF4	Q8TBF4	ZCRB1	Zinc finger CCHC-type and RNA-binding motif-containing protein 1	sp|Q8TBF4|ZCRB1_HUMAN Zinc finger CCHC-type and RNA-binding motif-containing protein 1 OS=Homo sapiens OX=9606 GN=ZCRB1 PE=1 SV=2	24.58	2	10.6	RNA binding [GO:0003723]; zinc ion binding [GO:0008270]	mRNA splicing, via spliceosome [GO:0000398]; RNA splicing [GO:0008380]	cytosol [GO:0005829]; nucleoplasm [GO:0005654]; U12-type spliceosomal complex [GO:0005689]	FALSE	TRUE	FALSE	2	1	0.131268	0.193104	0.792367	-0.648903	-0.0791274	-0.351725	-0.327304	-0.859223	-0.96314	-1.3129	-0.252719	-1.04509	2	0	2	2	0	2	1	0	2	0	1	1	2	2	2	0	0	1	0	2	1	0
Q8TBE9	Q8TBE9	NANP	N-acylneuraminate-9-phosphatase	sp|Q8TBE9|NANP_HUMAN N-acylneuraminate-9-phosphatase OS=Homo sapiens OX=9606 GN=NANP PE=1 SV=1	27.8	5	22.6	N-acylneuraminate-9-phosphatase activity [GO:0050124]	carbohydrate metabolic process [GO:0005975]; dephosphorylation [GO:0016311]; N-acetylglucosamine biosynthetic process [GO:0006045]; N-acetylneuraminate biosynthetic process [GO:0046380]	cytosol [GO:0005829]	FALSE	TRUE	FALSE	3	3	0.00164886	0.00440456	1.24936	-0.639486	-0.126814	0.271352	-0.188965	-0.854687	-1.56686	-1.37095	-0.0148087	-1.26416	6	0	4	4	4	4	5	4	2	3	4	4	4	3	4	4	4	4	4	4	2	2
Q8TBE7	Q8TBE7	SLC35G2	Solute carrier family 35 member G2	sp|Q8TBE7|S35G2_HUMAN Solute carrier family 35 member G2 OS=Homo sapiens OX=9606 GN=SLC35G2 PE=1 SV=3	46.39	3	3.9			Golgi apparatus [GO:0005794]; plasma membrane [GO:0005886]; synaptic vesicle membrane [GO:0030672]	TRUE	TRUE	FALSE	0	3	0.0080022	0.017377	-2.16683	1.29199	-0.433462	0.513848	0.545346	2.59298	2.20593	2.32731	0.208578	2.37541	4	0.000143575	0	0	0	1	1	0	0	0	0	0	1	0	2	0	0	1	1	1	2	2
Q8TBE0	Q8TBE0	BAHD1	Bromo adjacent homology domain-containing 1 protein	sp|Q8TBE0|BAHD1_HUMAN Bromo adjacent homology domain-containing 1 protein OS=Homo sapiens OX=9606 GN=BAHD1 PE=1 SV=2	84.6	1	2.1	chromatin binding [GO:0003682]; transcription cis-regulatory region binding [GO:0000976]	heterochromatin formation [GO:0031507]; negative regulation of DNA-templated transcription [GO:0045892]	chromatin silencing complex [GO:0005677]; chromosome [GO:0005694]; nucleoplasm [GO:0005654]	FALSE	FALSE	FALSE	3	1			-0.6885	-0.264747	-0.731026	-0.759833	-0.336134	0.0795027			-0.608998	0.0795027	1	0	1	1	1	1	0	0	1	1	1	0	0	1	1	0	1	0	1	1	1	0
Q8TBC5	Q8TBC5	ZSCAN18	Zinc finger and SCAN domain-containing protein 18	sp|Q8TBC5|ZSC18_HUMAN Zinc finger and SCAN domain-containing protein 18 OS=Homo sapiens OX=9606 GN=ZSCAN18 PE=1 SV=2	54.77	3	9	DNA-binding transcription factor activity, RNA polymerase II-specific [GO:0000981]; metal ion binding [GO:0046872]; RNA polymerase II cis-regulatory region sequence-specific DNA binding [GO:0000978]	regulation of transcription by RNA polymerase II [GO:0006357]	nucleus [GO:0005634]	FALSE	TRUE	FALSE	3	1	0.000870114	0.00255425	1.9619	-0.446506	0.488854	0.519533	0.594948	-0.746183	-1.98285	-1.55334	0.534445	-1.42746	3	0	2	2	2	1	1	1	2	2	2	3	2	1	3	2	2	2	2	3	1	0
Q8TBC4	Q8TBC4	UBA3	NEDD8-activating enzyme E1 catalytic subunit	sp|Q8TBC4|UBA3_HUMAN NEDD8-activating enzyme E1 catalytic subunit OS=Homo sapiens OX=9606 GN=UBA3 PE=1 SV=2	51.82	7	22.7	ATP binding [GO:0005524]; identical protein binding [GO:0042802]; NEDD8 activating enzyme activity [GO:0019781]; NEDD8 transferase activity [GO:0019788]; protein heterodimerization activity [GO:0046982]	endomitotic cell cycle [GO:0007113]; post-translational protein modification [GO:0043687]; protein modification process [GO:0036211]; protein neddylation [GO:0045116]; proteolysis [GO:0006508]; regulation of cell cycle [GO:0051726]	cytoplasm [GO:0005737]; cytosol [GO:0005829]; nucleus [GO:0005634]; protein-containing complex [GO:0032991]	FALSE	TRUE	FALSE	3	2	0.00303045	0.00747974	1.83146	-1.18299	-0.0384442	-0.338342	-0.424995	-0.793916	-1.7149	-3.78734	-0.26726	-2.09872	7	0	4	6	4	7	6	5	5	5	6	6	6	6	6	6	6	4	5	7	3	4
Q8TBC3	Q8TBC3	SHKBP1	SH3KBP1-binding protein 1	sp|Q8TBC3|SHKB1_HUMAN SH3KBP1-binding protein 1 OS=Homo sapiens OX=9606 GN=SHKBP1 PE=1 SV=2	76.3	8	19.2	identical protein binding [GO:0042802]	positive regulation of epidermal growth factor receptor signaling pathway [GO:0045742]; protein homooligomerization [GO:0051260]	lysosome [GO:0005764]	FALSE	TRUE	FALSE	3	3	0.00101126	0.00290489	-1.0301	-0.592307	-0.921836	-1.18387	-1.21637	0.0699604	-0.00505138	-0.29668	-1.10736	-0.077257	9	0	5	6	6	7	4	4	4	5	4	7	7	6	7	8	6	5	7	7	7	6
Q8TBB5	Q8TBB5	KLHDC4	Kelch domain-containing protein 4	sp|Q8TBB5|KLDC4_HUMAN Kelch domain-containing protein 4 OS=Homo sapiens OX=9606 GN=KLHDC4 PE=1 SV=1	57.86	5	12.1				FALSE	TRUE	FALSE	3	3	0.126517	0.187165	0.334746	-0.292746	-0.239057	0.223061	-0.360124	-0.268859	-0.367021	-0.744476	-0.125373	-0.460119	5	0	3	4	3	5	4	4	4	3	3	3	4	3	5	4	3	5	4	4	4	3
Q8TBA6	Q8TBA6	GOLGA5	Golgin subfamily A member 5	sp|Q8TBA6|GOGA5_HUMAN Golgin subfamily A member 5 OS=Homo sapiens OX=9606 GN=GOLGA5 PE=1 SV=3	82.97	45	69.9	protein homodimerization activity [GO:0042803]; small GTPase binding [GO:0031267]	Golgi organization [GO:0007030]; Golgi vesicle transport [GO:0048193]; retrograde transport, vesicle recycling within Golgi [GO:0000301]	cis-Golgi network [GO:0005801]; Golgi apparatus [GO:0005794]; Golgi cisterna [GO:0031985]; Golgi membrane [GO:0000139]; membrane [GO:0016020]; transport vesicle [GO:0030133]	FALSE	TRUE	FALSE	3	3	1.86252e-06	1.63259e-05	-1.01922	-0.0169603	-0.45061	-0.628814	-0.500291	0.363047	0.598863	0.516043	-0.526572	0.492651	53	0	35	36	36	35	34	35	31	31	30	36	38	37	42	38	42	37	38	37	43	42
Q8TB72	Q8TB72	PUM2	Pumilio homolog 2	sp|Q8TB72|PUM2_HUMAN Pumilio homolog 2 OS=Homo sapiens OX=9606 GN=PUM2 PE=1 SV=2	114.14	11	12.3	lncRNA binding [GO:0106222]; miRNA binding [GO:0035198]; mRNA 3'-UTR binding [GO:0003730]; pumilio-response element binding [GO:0062104]; RNA binding [GO:0003723]	3'-UTR-mediated mRNA destabilization [GO:0061158]; adipose tissue development [GO:0060612]; chromosome organization [GO:0051276]; hair follicle development [GO:0001942]; miRNA processing [GO:0035196]; mitochondrion organization [GO:0007005]; positive regulation of miRNA-mediated gene silencing [GO:2000637]; positive regulation of RIG-I signaling pathway [GO:1900246]; positive regulation of sprout…	cytoplasm [GO:0005737]; cytoplasmic stress granule [GO:0010494]; cytosol [GO:0005829]; neuronal cell body [GO:0043025]; nuclear membrane [GO:0031965]; perinuclear region of cytoplasm [GO:0048471]	FALSE	TRUE	FALSE	3	3	2.72846e-05	0.000138923	-0.638148	0.337835	0.11626	0.0459375	-0.105914	0.726134	0.734209	0.510386	0.018761	0.656909	14	0	8	8	8	7	5	7	7	8	7	8	8	8	9	7	8	9	8	9	11	10
Q8TEY5	Q8TEY5	CREB3L4	Cyclic AMP-responsive element-binding protein 3-like protein 4	sp|Q8TEY5|CR3L4_HUMAN Cyclic AMP-responsive element-binding protein 3-like protein 4 OS=Homo sapiens OX=9606 GN=CREB3L4 PE=1 SV=1	43.41	1	3.3	DNA-binding transcription activator activity, RNA polymerase II-specific [GO:0001228]; DNA-binding transcription factor activity, RNA polymerase II-specific [GO:0000981]; RNA polymerase II cis-regulatory region sequence-specific DNA binding [GO:0000978]; sequence-specific double-stranded DNA binding [GO:1990837]	positive regulation of transcription by RNA polymerase II [GO:0045944]; regulation of transcription by RNA polymerase II [GO:0006357]; response to unfolded protein [GO:0006986]; spermatogenesis [GO:0007283]	chromatin [GO:0000785]; endoplasmic reticulum [GO:0005783]; endoplasmic reticulum membrane [GO:0005789]; Golgi apparatus [GO:0005794]; Golgi membrane [GO:0000139]; mitochondrion [GO:0005739]; nuclear membrane [GO:0031965]; nucleoplasm [GO:0005654]; nucleus [GO:0005634]	FALSE	FALSE	FALSE	0	0													1	0.00347826	0	0	0	0	0	1	0	0	0	0	0	0	0	0	0	0	0	0	0	0
Q8TF01	Q8TF01	PNISR	Arginine/serine-rich protein PNISR	sp|Q8TF01|PNISR_HUMAN Arginine/serine-rich protein PNISR OS=Homo sapiens OX=9606 GN=PNISR PE=1 SV=2	92.52	10	12.2	RNA binding [GO:0003723]		cytosol [GO:0005829]; nuclear speck [GO:0016607]; nucleoplasm [GO:0005654]; plasma membrane [GO:0005886]; presynaptic active zone [GO:0048786]	FALSE	TRUE	FALSE	3	2	0.000112756	0.000456735	2.86404	-3.12522	-2.01817	-1.52212	-1.53931	-4.18406	-3.15716	-6.33049	-1.6932	-4.55724	11	0	5	4	6	6	6	5	5	5	5	9	10	7	8	9	7	8	7	6	3	5
Q92499	Q92499	DDX1	ATP-dependent RNA helicase DDX1	sp|Q92499|DDX1_HUMAN ATP-dependent RNA helicase DDX1 OS=Homo sapiens OX=9606 GN=DDX1 PE=1 SV=2	82.38	38	57	ATP binding [GO:0005524]; ATP hydrolysis activity [GO:0016887]; chromatin binding [GO:0003682]; DNA binding [GO:0003677]; DNA/RNA helicase activity [GO:0033677]; double-stranded RNA binding [GO:0003725]; exonuclease activity [GO:0004527]; nuclease activity [GO:0004518]; poly(A) binding [GO:0008143]; RNA binding [GO:0003723]; RNA helicase activity [GO:0003724]; transcription coregulator activity […	defense response to virus [GO:0051607]; DNA duplex unwinding [GO:0032508]; double-strand break repair [GO:0006302]; innate immune response [GO:0045087]; nucleic acid phosphodiester bond hydrolysis [GO:0090305]; positive regulation of canonical NF-kappaB signal transduction [GO:0043123]; positive regulation of myeloid dendritic cell cytokine production [GO:0002735]; protein localization to cytopla…	cleavage body [GO:0071920]; cytoplasm [GO:0005737]; cytoplasmic stress granule [GO:0010494]; cytosol [GO:0005829]; membrane [GO:0016020]; mitochondrion [GO:0005739]; nucleoplasm [GO:0005654]; nucleus [GO:0005634]; ribonucleoprotein complex [GO:1990904]; tRNA-splicing ligase complex [GO:0072669]	FALSE	TRUE	FALSE	3	3	0.00032008	0.00109249	-0.467148	-1.60787	-1.83998	-1.74573	-1.9386	-1.34361	-1.30945	-1.46982	-1.84144	-1.37429	52	0	30	31	30	31	31	29	28	24	28	32	34	32	33	34	35	33	34	36	33	31
Q8WWH5	Q8WWH5	TRUB1	Pseudouridylate synthase TRUB1	sp|Q8WWH5|TRUB1_HUMAN Pseudouridylate synthase TRUB1 OS=Homo sapiens OX=9606 GN=TRUB1 PE=1 SV=1	37.23	14	47.6	pre-miRNA binding [GO:0070883]; pseudouridine synthase activity [GO:0009982]	mRNA processing [GO:0006397]; mRNA pseudouridine synthesis [GO:1990481]; positive regulation of pre-miRNA processing [GO:2000633]; tRNA modification [GO:0006400]	cytosol [GO:0005829]; mitochondrion [GO:0005739]; nucleus [GO:0005634]	FALSE	TRUE	FALSE	3	3	1.72714e-05	9.60696e-05	0.719959	-1.06406	-0.899252	-0.515128	-0.697849	-1.45376	-1.28037	-1.53798	-0.704076	-1.42404	14	0	9	11	10	9	10	7	8	7	11	12	11	11	8	10	10	10	11	11	8	8
Q8WXD5	Q8WXD5	GEMIN6	Gem-associated protein 6	sp|Q8WXD5|GEMI6_HUMAN Gem-associated protein 6 OS=Homo sapiens OX=9606 GN=GEMIN6 PE=1 SV=1	18.81	7	35.9	RNA binding [GO:0003723]	mRNA splicing, via spliceosome [GO:0000398]; spliceosomal complex assembly [GO:0000245]; spliceosomal snRNP assembly [GO:0000387]	cytoplasm [GO:0005737]; cytosol [GO:0005829]; Gemini of coiled bodies [GO:0097504]; nuclear body [GO:0016604]; nucleoplasm [GO:0005654]; SMN complex [GO:0032797]; SMN-Sm protein complex [GO:0034719]	FALSE	TRUE	FALSE	3	3	5.71304e-05	0.000258387	0.720514	0.35553	0.914808	0.465186	0.767367	-0.0963812	0.0404742	0.0417255	0.715787	-0.00472717	9	0	7	7	7	6	6	6	7	6	6	6	5	6	5	5	6	5	5	5	7	6
Q8WXA9	Q8WXA9	SREK1	Splicing regulatory glutamine/lysine-rich protein 1	sp|Q8WXA9|SREK1_HUMAN Splicing regulatory glutamine/lysine-rich protein 1 OS=Homo sapiens OX=9606 GN=SREK1 PE=1 SV=1	59.35	6	18.3	RNA binding [GO:0003723]	mRNA processing [GO:0006397]; RNA splicing [GO:0008380]	nuclear speck [GO:0016607]; nucleoplasm [GO:0005654]; spliceosomal complex [GO:0005681]	FALSE	TRUE	FALSE	3	3	0.0354068	0.0627562	-0.612457	-1.45514	-1.93044	-1.50053	-1.85315	-0.776831	-1.46861	-1.2013	-1.76137	-1.14891	6	0	4	5	5	5	4	5	6	3	5	6	5	6	6	6	6	4	6	5	5	5
Q8WXA3	Q8WXA3	RUFY2	RUN and FYVE domain-containing protein 2	sp|Q8WXA3|RUFY2_HUMAN RUN and FYVE domain-containing protein 2 OS=Homo sapiens OX=9606 GN=RUFY2 PE=1 SV=3	69.97	13	22.8	metal ion binding [GO:0046872]; SH3 domain binding [GO:0017124]	regulation of endocytosis [GO:0030100]	cytoplasm [GO:0005737]; endosome [GO:0005768]; nucleus [GO:0005634]	FALSE	TRUE	FALSE	3	3	0.0746606	0.119918	-0.226603	0.242451	0.138839	0.134826	0.113785	0.113512	0.450263	0.503484	0.12915	0.355753	14	0	12	6	10	8	8	8	6	8	8	8	6	5	8	8	6	8	7	6	9	9
Q8WX93	Q8WX93	PALLD	Palladin	sp|Q8WX93|PALLD_HUMAN Palladin OS=Homo sapiens OX=9606 GN=PALLD PE=1 SV=3	150.47	35	30.3	actin binding [GO:0003779]; cell-cell adhesion mediator activity [GO:0098632]; muscle alpha-actinin binding [GO:0051371]	actin cytoskeleton organization [GO:0030036]; axon guidance [GO:0007411]; cell migration [GO:0016477]; cytoskeleton organization [GO:0007010]; dendrite self-avoidance [GO:0070593]; epithelial cell morphogenesis [GO:0003382]; homophilic cell adhesion via plasma membrane adhesion molecules [GO:0007156]; keratinocyte development [GO:0003334]	actin cytoskeleton [GO:0015629]; actin filament [GO:0005884]; axon [GO:0030424]; cytosol [GO:0005829]; excitatory synapse [GO:0060076]; focal adhesion [GO:0005925]; growth cone [GO:0030426]; lamellipodium [GO:0030027]; mitochondrion [GO:0005739]; nucleus [GO:0005634]; plasma membrane [GO:0005886]; podosome [GO:0002102]; ruffle [GO:0001726]; stress fiber [GO:0001725]; Z disc [GO:0030018]	FALSE	TRUE	FALSE	3	3	0.597565	0.677983	0.0805471	-0.572927	-0.607528	-0.357726	-0.632706	-0.65655	-0.464665	-0.718388	-0.532654	-0.613201	39	0	29	31	27	30	33	32	32	30	32	34	34	31	35	34	34	32	33	34	30	31
Q8WX92	Q8WX92	NELFB	Negative elongation factor B	sp|Q8WX92|NELFB_HUMAN Negative elongation factor B OS=Homo sapiens OX=9606 GN=NELFB PE=1 SV=1	65.66	8	20	RNA binding [GO:0003723]	cell population proliferation [GO:0008283]; negative regulation of stem cell differentiation [GO:2000737]; negative regulation of transcription elongation by RNA polymerase II [GO:0034244]; stem cell differentiation [GO:0048863]	cytoplasm [GO:0005737]; NELF complex [GO:0032021]; nucleoplasm [GO:0005654]; nucleus [GO:0005634]	FALSE	TRUE	FALSE	3	3	8.73836e-05	0.000368766	1.05545	-1.97986	-1.37588	-1.60007	-1.38045	-2.06401	-2.53637	-2.92239	-1.45214	-2.50759	8	0	6	5	6	6	6	7	5	6	5	6	7	7	7	7	7	6	6	6	4	4
Q8WWZ3	Q8WWZ3	EDARADD	Ectodysplasin-A receptor-associated adapter protein	sp|Q8WWZ3|EDAD_HUMAN Ectodysplasin-A receptor-associated adapter protein OS=Homo sapiens OX=9606 GN=EDARADD PE=1 SV=3	24.79	3	15.3		cell differentiation [GO:0030154]; signal transduction [GO:0007165]	cytosol [GO:0005829]	TRUE	TRUE	FALSE	3	3	6.94826e-05	0.00030398	0.933827	0.735532	1.42689	1.09214	1.08831	0.141192	0.45195	0.212712	1.20244	0.268618	3	0	2	3	3	3	3	3	2	2	3	1	2	0	2	2	2	2	2	1	1	2
Q8WWY3	Q8WWY3	PRPF31	U4/U6 small nuclear ribonucleoprotein Prp31	sp|Q8WWY3|PRP31_HUMAN U4/U6 small nuclear ribonucleoprotein Prp31 OS=Homo sapiens OX=9606 GN=PRPF31 PE=1 SV=2	55.42	15	40.5	identical protein binding [GO:0042802]; ribonucleoprotein complex binding [GO:0043021]; RNA binding [GO:0003723]; snRNP binding [GO:0070990]; U4 snRNA binding [GO:0030621]; U4atac snRNA binding [GO:0030622]	mRNA splicing, via spliceosome [GO:0000398]; ribonucleoprotein complex localization [GO:0071166]; spliceosomal tri-snRNP complex assembly [GO:0000244]	Cajal body [GO:0015030]; MLL1 complex [GO:0071339]; nuclear speck [GO:0016607]; nucleoplasm [GO:0005654]; nucleus [GO:0005634]; precatalytic spliceosome [GO:0071011]; spliceosomal tri-snRNP complex [GO:0097526]; U2-type precatalytic spliceosome [GO:0071005]; U2-type spliceosomal complex [GO:0005684]; U4 snRNP [GO:0005687]; U4/U6 x U5 tri-snRNP complex [GO:0046540]; U4atac snRNP [GO:0005690]	FALSE	TRUE	FALSE	3	3	0.0651323	0.106857	0.371088	-1.31989	-1.0897	-1.16716	-1.1462	-1.1755	-1.5663	-1.77451	-1.13435	-1.50544	17	0	11	8	11	10	8	8	12	8	9	14	15	13	13	12	15	11	12	14	11	7
Q8WWW0	Q8WWW0	RASSF5	Ras association domain-containing protein 5	sp|Q8WWW0|RASF5_HUMAN Ras association domain-containing protein 5 OS=Homo sapiens OX=9606 GN=RASSF5 PE=1 SV=1	47.06	5	12.4	identical protein binding [GO:0042802]; metal ion binding [GO:0046872]	apoptotic process [GO:0006915]; lymphocyte proliferation [GO:0046651]; negative regulation of lymphocyte proliferation [GO:0050672]; positive regulation of protein ubiquitination [GO:0031398]; regulation of protein localization to nucleus [GO:1900180]; signal transduction [GO:0007165]	cytoplasm [GO:0005737]; microtubule [GO:0005874]; nucleus [GO:0005634]	TRUE	TRUE	FALSE	3	3	0.688126	0.754384	0.0407072	1.74916	1.84281	1.62449	1.84123	1.60175	1.79886	1.78581	1.76951	1.7288	5	0	4	4	4	3	4	4	4	4	4	3	0	2	5	4	4	4	4	4	4	3
Q8WWQ0	Q8WWQ0	PHIP	PH-interacting protein	sp|Q8WWQ0|PHIP_HUMAN PH-interacting protein OS=Homo sapiens OX=9606 GN=PHIP PE=1 SV=2	206.56	40	24.8	insulin receptor binding [GO:0005158]; lysine-acetylated histone binding [GO:0070577]	cytoskeleton organization [GO:0007010]; insulin receptor signaling pathway [GO:0008286]; negative regulation of apoptotic process [GO:0043066]; negative regulation of extrinsic apoptotic signaling pathway [GO:2001237]; positive regulation of cell population proliferation [GO:0008284]; positive regulation of DNA-templated transcription [GO:0045893]; positive regulation of insulin-like growth facto…	nucleus [GO:0005634]	FALSE	TRUE	FALSE	3	3	0.591696	0.672736	-0.801014	0.668843	-1.14129	0.0460599	1.90024	3.49494	-0.656897	0.370003	0.268336	1.06935	45	0	5	7	20	6	9	0	38	12	2	1	5	2	3	0	2	0	2	0	37	3
Q8WWM7	Q8WWM7	ATXN2L	Ataxin-2-like protein	sp|Q8WWM7|ATX2L_HUMAN Ataxin-2-like protein OS=Homo sapiens OX=9606 GN=ATXN2L PE=1 SV=2	113.3	40	36.8	cadherin binding [GO:0045296]; mRNA binding [GO:0003729]; RNA binding [GO:0003723]	mRNA metabolic process [GO:0016071]; stress granule assembly [GO:0034063]	cytoplasmic stress granule [GO:0010494]; cytosol [GO:0005829]; membrane [GO:0016020]; nuclear speck [GO:0016607]	FALSE	TRUE	FALSE	3	3	0.000744112	0.00223643	-0.465338	-0.0969432	-0.453281	-0.210861	-0.324694	0.125046	0.266806	0.0153253	-0.329612	0.135726	69	0	35	37	34	35	37	37	34	34	36	35	35	37	36	36	37	36	37	36	36	37
Q8WWK9	Q8WWK9	CKAP2	Cytoskeleton-associated protein 2	sp|Q8WWK9|CKAP2_HUMAN Cytoskeleton-associated protein 2 OS=Homo sapiens OX=9606 GN=CKAP2 PE=1 SV=1	76.94	23	37.3		apoptotic process [GO:0006915]; mitotic cytokinesis [GO:0000281]; negative regulation of microtubule depolymerization [GO:0007026]; positive regulation of transcription by RNA polymerase II [GO:0045944]	centrosome [GO:0005813]; cytoplasm [GO:0005737]; microtubule [GO:0005874]; microtubule cytoskeleton [GO:0015630]; mitotic spindle [GO:0072686]; spindle pole [GO:0000922]	FALSE	TRUE	FALSE	3	3	4.82519e-06	3.46589e-05	-0.656125	-0.0124544	-0.369969	-0.3799	-0.271682	0.193118	0.404666	0.34904	-0.340517	0.315608	28	0	20	22	21	19	19	19	20	18	21	22	22	21	21	22	21	22	22	20	21	22
Q8WWI1	Q8WWI1	LMO7	LIM domain only protein 7	sp|Q8WWI1|LMO7_HUMAN LIM domain only protein 7 OS=Homo sapiens OX=9606 GN=LMO7 PE=1 SV=3	192.58	34	24.2	metal ion binding [GO:0046872]; ubiquitin-protein transferase activity [GO:0004842]	positive regulation of transcription by RNA polymerase II [GO:0045944]; protein ubiquitination [GO:0016567]; regulation of cell adhesion [GO:0030155]; regulation of signaling [GO:0023051]	apical plasma membrane [GO:0016324]; cell surface [GO:0009986]; cytoplasm [GO:0005737]; cytosol [GO:0005829]; focal adhesion [GO:0005925]; nuclear envelope [GO:0005635]; nucleus [GO:0005634]; ubiquitin ligase complex [GO:0000151]	FALSE	TRUE	FALSE	3	3	1.19955e-06	1.15856e-05	-0.901365	-0.522225	-0.989816	-0.895231	-1.03367	-0.101898	0.0393783	-0.152107	-0.972907	-0.0715422	35	0	26	31	26	21	25	25	26	25	24	29	31	24	29	28	29	30	31	30	30	30
Q8WWH4	Q8WWH4	ASZ1	Ankyrin repeat, SAM and basic leucine zipper domain-containing protein 1	sp|Q8WWH4|ASZ1_HUMAN Ankyrin repeat, SAM and basic leucine zipper domain-containing protein 1 OS=Homo sapiens OX=9606 GN=ASZ1 PE=1 SV=1	53.42	1	1.5		cell differentiation [GO:0030154]; male meiotic nuclear division [GO:0007140]; piRNA processing [GO:0034587]; retrotransposon silencing [GO:0010526]; spermatogenesis [GO:0007283]	cytoplasm [GO:0005737]; pi-body [GO:0071546]	FALSE	FALSE	FALSE	3	1			-0.877705	-0.447256	-0.957387	-1.29129	-0.409654			-0.00840358	-0.886109	-0.00840358	1	0.00269505	1	1	1	1	1	0	1	0	1	1	0	1	1	1	0	1	1	1	0	0
Q8WXE0	Q8WXE0	CASKIN2	Caskin-2	sp|Q8WXE0|CSKI2_HUMAN Caskin-2 OS=Homo sapiens OX=9606 GN=CASKIN2 PE=1 SV=2	126.71	8	8.7			cytoplasm [GO:0005737]	FALSE	TRUE	FALSE	3	3	0.11315	0.170937	0.224417	0.704983	0.837216	0.71502	0.899338	0.413465	0.608129	0.75673	0.817192	0.592775	9	0	5	4	6	6	4	5	4	4	6	4	5	4	6	4	5	4	4	4	6	6
Q8WWC4	Q8WWC4	MAIP1	m-AAA protease-interacting protein 1, mitochondrial	sp|Q8WWC4|MAIP1_HUMAN m-AAA protease-interacting protein 1, mitochondrial OS=Homo sapiens OX=9606 GN=MAIP1 PE=1 SV=1	32.52	8	31.3	ribosome binding [GO:0043022]	calcium import into the mitochondrion [GO:0036444]; inner mitochondrial membrane organization [GO:0007007]; mitochondrial calcium ion homeostasis [GO:0051560]; protein insertion into mitochondrial inner membrane from matrix [GO:0032979]; protein insertion into mitochondrial membrane [GO:0051204]	mitochondrial inner membrane [GO:0005743]; mitochondrial matrix [GO:0005759]	FALSE	TRUE	FALSE	3	3	0.851991	0.890132	-0.0195535	0.795313	0.883375	0.530298	0.942935	0.699223	0.841331	0.874715	0.785536	0.80509	8	0	7	7	7	7	6	7	7	7	7	7	7	6	7	6	7	6	6	6	7	7
Q8WW38	Q8WW38	ZFPM2	Zinc finger protein ZFPM2	sp|Q8WW38|FOG2_HUMAN Zinc finger protein ZFPM2 OS=Homo sapiens OX=9606 GN=ZFPM2 PE=1 SV=3	128.08	4	4.4	DNA binding [GO:0003677]; RNA polymerase II-specific DNA-binding transcription factor binding [GO:0061629]; transcription coactivator activity [GO:0003713]; transcription corepressor activity [GO:0003714]; zinc ion binding [GO:0008270]	cell differentiation [GO:0030154]; embryonic organ development [GO:0048568]; fat cell differentiation [GO:0045444]; gonadal mesoderm development [GO:0007506]; heart development [GO:0007507]; in utero embryonic development [GO:0001701]; lung development [GO:0030324]; negative regulation of DNA-templated transcription [GO:0045892]; negative regulation of fat cell differentiation [GO:0045599]; negat…	chromatin [GO:0000785]; cytoplasm [GO:0005737]; male germ cell nucleus [GO:0001673]; nucleoplasm [GO:0005654]; nucleus [GO:0005634]	FALSE	FALSE	FALSE	0	0			-0.218388	-2.43783	-2.39769	-2.58896	-2.65442	-2.09917	-2.25139	-2.63533	-2.54702	-2.32863	4	0	0	0	0	1	0	0	0	0	0	4	4	4	3	2	2	3	4	4	0	0
Q8WW12	Q8WW12	PCNP	PEST proteolytic signal-containing nuclear protein	sp|Q8WW12|PCNP_HUMAN PEST proteolytic signal-containing nuclear protein OS=Homo sapiens OX=9606 GN=PCNP PE=1 SV=2	18.91	5	36		cell cycle [GO:0007049]; proteasome-mediated ubiquitin-dependent protein catabolic process [GO:0043161]; protein ubiquitination [GO:0016567]	nuclear body [GO:0016604]; nucleoplasm [GO:0005654]; nucleus [GO:0005634]	FALSE	TRUE	FALSE	3	1	6.80381e-07	7.62431e-06	2.43001	-1.70008	-0.836413	-0.161112	-0.457709	-2.41836	-2.61172	-3.71519	-0.485078	-2.91509	5	0	3	3	3	5	5	4	4	3	5	5	5	5	5	5	5	5	4	4	1	2
Q8WW01	Q8WW01	TSEN15	tRNA-splicing endonuclease subunit Sen15	sp|Q8WW01|SEN15_HUMAN tRNA-splicing endonuclease subunit Sen15 OS=Homo sapiens OX=9606 GN=TSEN15 PE=1 SV=1	18.63	1	10.5	nucleic acid binding [GO:0003676]	mRNA processing [GO:0006397]; tRNA splicing, via endonucleolytic cleavage and ligation [GO:0006388]	nucleolus [GO:0005730]; nucleoplasm [GO:0005654]	FALSE	FALSE	FALSE	3	0				-0.55953	-0.310956	-0.70915	-0.658484				-0.55953		1	0.00269505	1	1	1	1	0	0	1	1	0	1	1	0	1	1	1	1	1	1	0	0
Q8WVY7	Q8WVY7	UBLCP1	Ubiquitin-like domain-containing CTD phosphatase 1	sp|Q8WVY7|UBCP1_HUMAN Ubiquitin-like domain-containing CTD phosphatase 1 OS=Homo sapiens OX=9606 GN=UBLCP1 PE=1 SV=2	36.78	8	20.4	metal ion binding [GO:0046872]; myosin phosphatase activity [GO:0017018]; protein serine/threonine phosphatase activity [GO:0004722]	protein dephosphorylation [GO:0006470]	nucleolus [GO:0005730]; nucleoplasm [GO:0005654]; nucleus [GO:0005634]	FALSE	TRUE	FALSE	3	3	1.54056e-07	2.68246e-06	1.27337	-1.23336	-0.732684	-0.551497	-0.505847	-1.92119	-1.75422	-1.93472	-0.596676	-1.87004	10	0	5	5	5	7	5	5	6	5	5	6	6	6	6	8	8	6	8	6	5	4
Q8WVX9	Q8WVX9	FAR1	Fatty acyl-CoA reductase 1	sp|Q8WVX9|FACR1_HUMAN Fatty acyl-CoA reductase 1 OS=Homo sapiens OX=9606 GN=FAR1 PE=1 SV=1	59.32	12	27.2	alcohol-forming long-chain fatty acyl-CoA reductase activity [GO:0102965]; alcohol-forming very long-chain fatty acyl-CoA reductase activity [GO:0080019]; oxidoreductase activity [GO:0016491]	ether lipid biosynthetic process [GO:0008611]; glycerophospholipid biosynthetic process [GO:0046474]; long-chain fatty-acyl-CoA metabolic process [GO:0035336]; wax biosynthetic process [GO:0010025]	peroxisomal membrane [GO:0005778]; peroxisome [GO:0005777]	TRUE	TRUE	FALSE	3	3	1.60469e-08	5.94553e-07	-1.95455	0.496322	-0.287962	-0.849363	-0.305541	1.25248	1.4958	1.67251	-0.480955	1.4736	15	0	8	4	7	3	3	3	5	3	5	6	8	7	4	2	6	7	8	6	9	11
Q8WVV9	Q8WVV9	HNRNPLL	Heterogeneous nuclear ribonucleoprotein L-like	sp|Q8WVV9|HNRLL_HUMAN Heterogeneous nuclear ribonucleoprotein L-like OS=Homo sapiens OX=9606 GN=HNRNPLL PE=1 SV=1	60.04	19	50.4	mRNA binding [GO:0003729]; RNA binding [GO:0003723]	mRNA processing [GO:0006397]; positive regulation of RNA splicing [GO:0033120]; regulation of RNA splicing [GO:0043484]	membrane [GO:0016020]; nucleus [GO:0005634]; ribonucleoprotein complex [GO:1990904]; synapse [GO:0045202]	FALSE	TRUE	FALSE	3	3	4.91233e-07	5.95472e-06	0.907895	-1.92321	-1.43505	-1.4757	-1.49703	-2.27554	-2.32572	-2.5302	-1.46926	-2.37715	22	0	17	15	16	17	17	16	17	15	14	18	17	18	18	18	17	17	18	17	14	13
Q8WVV4	Q8WVV4	POF1B	Protein POF1B	sp|Q8WVV4|POF1B_HUMAN Protein POF1B OS=Homo sapiens OX=9606 GN=POF1B PE=1 SV=3	68.02	6	11.5	actin filament binding [GO:0051015]	actin cytoskeleton organization [GO:0030036]; actin filament organization [GO:0007015]; bicellular tight junction assembly [GO:0070830]; epithelial cell morphogenesis [GO:0003382]	actin filament [GO:0005884]; adherens junction [GO:0005912]; bicellular tight junction [GO:0005923]; desmosome [GO:0030057]	FALSE	FALSE	FALSE	0	0													6	0	0	0	0	0	0	0	0	0	0	0	0	0	0	0	0	0	0	5	0	0
Q8WVT3	Q8WVT3	TRAPPC12	Trafficking protein particle complex subunit 12	sp|Q8WVT3|TPC12_HUMAN Trafficking protein particle complex subunit 12 OS=Homo sapiens OX=9606 GN=TRAPPC12 PE=1 SV=3	79.33	7	17.4		COPII vesicle coating [GO:0048208]; endoplasmic reticulum to Golgi vesicle-mediated transport [GO:0006888]; Golgi organization [GO:0007030]; metaphase chromosome alignment [GO:0051310]; positive regulation of protein localization to kinetochore [GO:1905342]; regulation of kinetochore assembly [GO:0090234]; vesicle tethering [GO:0099022]	cytoplasm [GO:0005737]; cytosol [GO:0005829]; endoplasmic reticulum-Golgi intermediate compartment [GO:0005793]; Golgi apparatus [GO:0005794]; kinetochore [GO:0000776]; nucleoplasm [GO:0005654]; nucleus [GO:0005634]; TRAPP complex [GO:0030008]; TRAPPIII protein complex [GO:1990072]	TRUE	TRUE	FALSE	3	3	0.349571	0.440863	0.128504	1.05995	1.30985	1.15165	0.91112	0.93279	1.10078	0.953531	1.12421	0.995702	8	0	7	5	6	7	6	7	7	7	6	4	4	4	7	5	5	6	5	5	6	7
Q8WVS4	Q8WVS4	DYNC2I1	Cytoplasmic dynein 2 intermediate chain 1	sp|Q8WVS4|DC2I1_HUMAN Cytoplasmic dynein 2 intermediate chain 1 OS=Homo sapiens OX=9606 GN=DYNC2I1 PE=1 SV=3	122.5	8	7	dynein heavy chain binding [GO:0045504]; dynein light chain binding [GO:0045503]	cilium assembly [GO:0060271]; embryonic skeletal system morphogenesis [GO:0048704]; intraciliary retrograde transport [GO:0035721]	centrosome [GO:0005813]; ciliary base [GO:0097546]; ciliary tip [GO:0097542]; cilium [GO:0005929]; cytoplasm [GO:0005737]; cytoplasmic dynein complex [GO:0005868]; extracellular space [GO:0005615]; pericentriolar material [GO:0000242]	FALSE	TRUE	FALSE	3	3	0.0199241	0.0381606	0.472697	-0.119405	-0.00951364	0.157386	0.20296	-0.529863	-0.290672	-0.246724	0.116944	-0.355753	9	0	5	5	4	3	4	5	5	5	6	5	5	4	5	5	5	5	5	6	4	4
Q8WVR3	Q8WVR3	TRAPPC14	Trafficking protein particle complex subunit 14	sp|Q8WVR3|TPC14_HUMAN Trafficking protein particle complex subunit 14 OS=Homo sapiens OX=9606 GN=TRAPPC14 PE=1 SV=2	62.56	1	1.4	alpha-tubulin binding [GO:0043014]	cilium assembly [GO:0060271]; regulation of cell population proliferation [GO:0042127]	centriolar satellite [GO:0034451]; intracellular membrane-bounded organelle [GO:0043231]; midbody [GO:0030496]; mitotic spindle [GO:0072686]; plasma membrane [GO:0005886]; TRAPPII protein complex [GO:1990071]	FALSE	FALSE	FALSE	3	2			0.659145	0.632395	0.997377	0.882527	1.006	-0.0498501		0.655495	0.961967	0.302823	1	0	1	1	1	1	1	1	1	1	1	1	1	0	1	1	1	1	1	1	1	0
Q8WVP7	Q8WVP7	LMBR1	Limb region 1 protein homolog	sp|Q8WVP7|LMBR1_HUMAN Limb region 1 protein homolog OS=Homo sapiens OX=9606 GN=LMBR1 PE=1 SV=1	55.06	1	2.9	transmembrane signaling receptor activity [GO:0004888]	embryonic digit morphogenesis [GO:0042733]; signal transduction [GO:0007165]	membrane [GO:0016020]	FALSE	FALSE	FALSE	0	3													2	0	0	1	0	0	0	0	0	0	1	1	1	0	1	1	1	1	1	1	1	1
Q8WXD9	Q8WXD9	CASKIN1	Caskin-1	sp|Q8WXD9|CSKI1_HUMAN Caskin-1 OS=Homo sapiens OX=9606 GN=CASKIN1 PE=1 SV=1	149.72	11	10.5	identical protein binding [GO:0042802]	signal transduction [GO:0007165]	cytoplasm [GO:0005737]	FALSE	TRUE	FALSE	3	2	0.004753	0.0110283	1.04748	-1.74473	-1.12614	-1.30103	-1.23579	-3.29488	-1.528	-1.98253	-1.22099	-2.26847	11	0	5	6	4	6	6	4	3	3	5	9	9	5	8	8	9	8	10	7	0	3
Q8WXE1	Q8WXE1	ATRIP	ATR-interacting protein	sp|Q8WXE1|ATRIP_HUMAN ATR-interacting protein OS=Homo sapiens OX=9606 GN=ATRIP PE=1 SV=1	85.78	5	6.8	K63-linked polyubiquitin modification-dependent protein binding [GO:0070530]	DNA damage checkpoint signaling [GO:0000077]; DNA repair [GO:0006281]; nucleobase-containing compound metabolic process [GO:0006139]; regulation of double-strand break repair [GO:2000779]	ATR-ATRIP complex [GO:0070310]; nucleoplasm [GO:0005654]; nucleus [GO:0005634]	FALSE	TRUE	FALSE	3	3	0.350144	0.441331	-0.20208	-0.211463	-0.224229	-0.378386	-0.334893	-0.686012	0.512946	-0.158202	-0.312502	-0.110423	6	0	4	4	4	4	2	3	4	4	4	5	4	4	5	3	5	4	5	5	4	4
Q8TF05	Q8TF05	PPP4R1	Serine/threonine-protein phosphatase 4 regulatory subunit 1	sp|Q8TF05|PP4R1_HUMAN Serine/threonine-protein phosphatase 4 regulatory subunit 1 OS=Homo sapiens OX=9606 GN=PPP4R1 PE=1 SV=1	106.94	16	23.2	protein phosphatase regulator activity [GO:0019888]	protein phosphorylation [GO:0006468]; signal transduction [GO:0007165]	protein phosphatase 4 complex [GO:0030289]	TRUE	TRUE	FALSE	3	3	0.0951186	0.1472	0.215548	0.997471	0.890133	1.22315	1.20246	0.775992	1.00273	0.890374	1.10525	0.889697	23	0	12	11	11	14	12	13	12	12	12	8	7	7	11	12	11	8	8	12	11	11
Q8WYH8	Q8WYH8	ING5	Inhibitor of growth protein 5	sp|Q8WYH8|ING5_HUMAN Inhibitor of growth protein 5 OS=Homo sapiens OX=9606 GN=ING5 PE=1 SV=1	27.73	5	25.4	chromatin binding [GO:0003682]; metal ion binding [GO:0046872]; methylated histone binding [GO:0035064]	apoptotic signaling pathway [GO:0097190]; DNA replication-dependent chromatin disassembly [GO:0140889]; fibroblast proliferation [GO:0048144]; negative regulation of cell population proliferation [GO:0008285]; negative regulation of fibroblast proliferation [GO:0048147]; negative regulation of growth [GO:0045926]; positive regulation of apoptotic process [GO:0043065]; positive regulation of apopt…	histone acetyltransferase complex [GO:0000123]; MOZ/MORF histone acetyltransferase complex [GO:0070776]; nucleoplasm [GO:0005654]; nucleus [GO:0005634]	FALSE	TRUE	FALSE	3	3	0.953271	0.967433	-0.0226603	-1.23973	-1.29813	-1.16903	-1.28601	-0.905324	-1.23387	-1.546	-1.25106	-1.2284	7	0	3	3	4	3	3	3	3	3	3	4	5	4	5	4	5	5	4	4	3	3
Q92466	Q92466	DDB2	DNA damage-binding protein 2	sp|Q92466|DDB2_HUMAN DNA damage-binding protein 2 OS=Homo sapiens OX=9606 GN=DDB2 PE=1 SV=1	47.83	3	7.5	damaged DNA binding [GO:0003684]; DNA binding [GO:0003677]; protein-containing complex binding [GO:0044877]	cellular response to UV [GO:0034644]; DNA damage response [GO:0006974]; DNA repair [GO:0006281]; nucleotide-excision repair [GO:0006289]; protein autoubiquitination [GO:0051865]; protein polyubiquitination [GO:0000209]; pyrimidine dimer repair [GO:0006290]; response to UV [GO:0009411]; UV-damage excision repair [GO:0070914]	cell junction [GO:0030054]; chromatin [GO:0000785]; Cul4-RING E3 ubiquitin ligase complex [GO:0080008]; Cul4A-RING E3 ubiquitin ligase complex [GO:0031464]; Cul4B-RING E3 ubiquitin ligase complex [GO:0031465]; nucleoplasm [GO:0005654]; nucleus [GO:0005634]; protein-containing complex [GO:0032991]; site of DNA damage [GO:0090734]	FALSE	FALSE	FALSE	0	0			-0.0344256	-1.05575	-1.4054	-1.21342	-0.600066	-0.77316	0.0879655	-2.43042	-1.07296	-1.03854	3	0	0	0	0	0	0	0	0	0	0	2	2	1	0	0	2	2	3	3	1	0
Q8WZA9	Q8WZA9	IRGQ	Immunity-related GTPase family Q protein	sp|Q8WZA9|IRGQ_HUMAN Immunity-related GTPase family Q protein OS=Homo sapiens OX=9606 GN=IRGQ PE=1 SV=1	62.68	7	13	GTP binding [GO:0005525]			FALSE	TRUE	FALSE	3	3	2.69792e-06	2.18701e-05	1.01095	0.0857618	0.564761	0.673241	0.535704	-0.242038	-0.376622	-0.640475	0.591235	-0.419712	7	0	6	7	7	7	7	7	6	7	7	6	6	5	7	7	7	6	6	7	6	4
Q8WZA0	Q8WZA0	LZIC	Protein LZIC	sp|Q8WZA0|LZIC_HUMAN Protein LZIC OS=Homo sapiens OX=9606 GN=LZIC PE=1 SV=1	21.48	3	14.2	beta-catenin binding [GO:0008013]	negative regulation of Wnt signaling pathway [GO:0030178]		FALSE	TRUE	FALSE	3	3	0.371927	0.46353	0.492726	1.17927	1.39874	1.45025	1.42791	0.862454	1.02269	0.913582	1.42563	0.932908	3	0	3	3	3	2	0	2	3	2	2	1	0	1	2	2	2	2	2	2	1	1
Q8WZ74	Q8WZ74	CTTNBP2	Cortactin-binding protein 2	sp|Q8WZ74|CTTB2_HUMAN Cortactin-binding protein 2 OS=Homo sapiens OX=9606 GN=CTTNBP2 PE=1 SV=1	180.94	18	12.3	SH3 domain binding [GO:0017124]	regulation of modification of postsynaptic actin cytoskeleton [GO:1905274]; regulation of synapse organization [GO:0050807]	cell cortex [GO:0005938]; dendritic spine [GO:0043197]; glutamatergic synapse [GO:0098978]; postsynaptic actin cytoskeleton [GO:0098871]; synaptic vesicle [GO:0008021]	FALSE	TRUE	FALSE	3	3	0.468492	0.559324	-0.0783577	0.290264	0.30139	0.163158	0.288706	0.149855	0.383585	0.454887	0.251085	0.329442	21	0	15	13	15	14	13	15	12	13	15	16	12	12	13	14	16	13	16	14	16	17
Q96C36	Q96C36	PYCR2	Pyrroline-5-carboxylate reductase 2	sp|Q96C36|P5CR2_HUMAN Pyrroline-5-carboxylate reductase 2 OS=Homo sapiens OX=9606 GN=PYCR2 PE=1 SV=1	33.62	8	26.6	pyrroline-5-carboxylate reductase activity [GO:0004735]	cellular response to oxidative stress [GO:0034599]; L-proline biosynthetic process [GO:0055129]; proline biosynthetic process [GO:0006561]	mitochondrial matrix [GO:0005759]; mitochondrion [GO:0005739]	FALSE	TRUE	FALSE	3	3	0.0014455	0.00395314	-0.623545	-0.253025	-0.393503	-0.859316	-0.441573	0.173432	0.018915	-0.0161046	-0.564797	0.0587475	10	0	7	7	7	6	7	5	6	5	8	8	8	8	6	7	7	7	7	8	8	8
Q8WZ64	Q8WZ64	ARAP2	Arf-GAP with Rho-GAP domain, ANK repeat and PH domain-containing protein 2	sp|Q8WZ64|ARAP2_HUMAN Arf-GAP with Rho-GAP domain, ANK repeat and PH domain-containing protein 2 OS=Homo sapiens OX=9606 GN=ARAP2 PE=1 SV=3	193.33	4	3	GTPase activator activity [GO:0005096]; metal ion binding [GO:0046872]; phosphatidylinositol-3,4,5-trisphosphate binding [GO:0005547]	signal transduction [GO:0007165]	cytoplasm [GO:0005737]	FALSE	TRUE	FALSE	2	1	0.360673	0.451829	0.588007	-0.380989	-1.84174	0.586086	0.994694	-0.866889	-1.45986	0.301771	-0.0869852	-0.674992	4	0	0	2	3	2	3	3	0	2	1	2	0	0	2	0	0	0	0	0	0	0
Q8WZ42	Q8WZ42	TTN	Titin	sp|Q8WZ42|TITIN_HUMAN Titin OS=Homo sapiens OX=9606 GN=TTN PE=1 SV=4	3813.65	19	0.9	actin filament binding [GO:0051015]; actinin binding [GO:0042805]; ATP binding [GO:0005524]; calcium ion binding [GO:0005509]; calmodulin binding [GO:0005516]; enzyme binding [GO:0019899]; identical protein binding [GO:0042802]; muscle alpha-actinin binding [GO:0051371]; protease binding [GO:0002020]; protein kinase binding [GO:0019901]; protein self-association [GO:0043621]; protein serine kinas…	cardiac muscle cell development [GO:0055013]; cardiac muscle contraction [GO:0060048]; cardiac muscle hypertrophy [GO:0003300]; cardiac muscle tissue morphogenesis [GO:0055008]; cardiac myofibril assembly [GO:0055003]; detection of muscle stretch [GO:0035995]; mitotic chromosome condensation [GO:0007076]; muscle contraction [GO:0006936]; phosphorylation [GO:0016310]; positive regulation of gene e…	condensed nuclear chromosome [GO:0000794]; cytosol [GO:0005829]; extracellular exosome [GO:0070062]; extracellular region [GO:0005576]; I band [GO:0031674]; M band [GO:0031430]; striated muscle thin filament [GO:0005865]; Z disc [GO:0030018]	FALSE	TRUE	FALSE	2	2	0.473543	0.564123	-0.872591	1.06711	1.64383	2.03769	-1.78906	2.49549	2.18045	-0.165708	0.630818	1.50341	19	0.00347826	5	6	0	7	7	0	4	3	0	0	0	4	6	7	3	0	5	2	7	3
Q8WYQ9	Q8WYQ9	ZCCHC14	Zinc finger CCHC domain-containing protein 14	sp|Q8WYQ9|ZCH14_HUMAN Zinc finger CCHC domain-containing protein 14 OS=Homo sapiens OX=9606 GN=ZCCHC14 PE=1 SV=1	99.98	5	6.1	nucleic acid binding [GO:0003676]; phosphatidylinositol binding [GO:0035091]; zinc ion binding [GO:0008270]			TRUE	TRUE	FALSE	2	3	0.104304	0.159262	-1.44143	2.55648	-0.867552	3.26519	3.10965	3.13403	3.21816	3.47938	1.83576	3.27719	5	0	0	3	3	2	3	2	2	3	3	0	0	0	0	0	0	0	2	0	2	3
Q8WYQ5	Q8WYQ5	DGCR8	Microprocessor complex subunit DGCR8	sp|Q8WYQ5|DGCR8_HUMAN Microprocessor complex subunit DGCR8 OS=Homo sapiens OX=9606 GN=DGCR8 PE=1 SV=1	85.99	9	12.4	double-stranded RNA binding [GO:0003725]; heme binding [GO:0020037]; identical protein binding [GO:0042802]; metal ion binding [GO:0046872]; primary miRNA binding [GO:0070878]; protein homodimerization activity [GO:0042803]; protein-RNA adaptor activity [GO:0140517]	positive regulation of pre-miRNA processing [GO:2000633]; primary miRNA processing [GO:0031053]; regulation of stem cell proliferation [GO:0072091]	cytoplasm [GO:0005737]; cytosol [GO:0005829]; glutamatergic synapse [GO:0098978]; microprocessor complex [GO:0070877]; nuclear body [GO:0016604]; nucleolus [GO:0005730]; nucleoplasm [GO:0005654]; nucleus [GO:0005634]; postsynaptic density [GO:0014069]	FALSE	TRUE	FALSE	3	3	0.00432591	0.0101428	-0.505432	-0.784771	-0.87597	-1.265	-0.971486	-0.568032	-0.604804	-0.423329	-1.03749	-0.532055	10	0	8	8	8	7	7	7	7	7	7	9	9	9	7	7	7	9	9	9	9	9
Q8WYQ3	Q8WYQ3	CHCHD10	Coiled-coil-helix-coiled-coil-helix domain-containing protein 10, mitochondrial	sp|Q8WYQ3|CHC10_HUMAN Coiled-coil-helix-coiled-coil-helix domain-containing protein 10, mitochondrial OS=Homo sapiens OX=9606 GN=CHCHD10 PE=1 SV=1	14.14	2	22.5		maintenance of protein location in nucleus [GO:0051457]; maintenance of synapse structure [GO:0099558]; mitochondria-nucleus signaling pathway [GO:0031930]; mitochondrial nucleoid organization [GO:0090144]; mitochondrion organization [GO:0007005]; oxidative phosphorylation [GO:0006119]; positive regulation of cristae formation [GO:1903852]; positive regulation of mitochondrial outer membrane perm…	MICOS complex [GO:0061617]; mitochondrial intermembrane space [GO:0005758]; mitochondrion [GO:0005739]; nucleus [GO:0005634]	FALSE	TRUE	FALSE	0	2	0.104298	0.159262	-2.07805	-0.0785897	0.0980428	-2.01837	-1.43252	2.91011	2.3209	-2.3497	-1.11762	0.960436	2	0	0	0	0	1	1	1	1	0	0	0	1	0	1	1	1	1	1	0	1	1
Q8WYP5	Q8WYP5	AHCTF1	Protein ELYS	sp|Q8WYP5|ELYS_HUMAN Protein ELYS OS=Homo sapiens OX=9606 GN=AHCTF1 PE=1 SV=3	252.34	40	23.7	DNA binding [GO:0003677]	cell cycle [GO:0007049]; cell division [GO:0051301]; mRNA transport [GO:0051028]; nuclear pore complex assembly [GO:0051292]; nucleocytoplasmic transport [GO:0006913]; protein transport [GO:0015031]; regulation of cytokinesis [GO:0032465]	cytosol [GO:0005829]; extracellular exosome [GO:0070062]; kinetochore [GO:0000776]; nuclear body [GO:0016604]; nuclear envelope [GO:0005635]; nuclear matrix [GO:0016363]; nuclear membrane [GO:0031965]; nuclear pore [GO:0005643]; nucleoplasm [GO:0005654]; nucleus [GO:0005634]	FALSE	TRUE	FALSE	3	3	0.262311	0.346194	-0.476532	-0.221695	-0.452999	-0.852029	-0.0748553	0.493194	-0.372744	-0.0707369	-0.459961	0.0165708	44	0	31	29	35	27	25	24	38	30	24	32	35	31	29	30	29	32	31	32	36	29
Q8WYL5	Q8WYL5	SSH1	Protein phosphatase Slingshot homolog 1	sp|Q8WYL5|SSH1_HUMAN Protein phosphatase Slingshot homolog 1 OS=Homo sapiens OX=9606 GN=SSH1 PE=1 SV=2	115.44	1	2.4	actin binding [GO:0003779]; myosin phosphatase activity [GO:0017018]; phosphoprotein phosphatase activity [GO:0004721]; protein tyrosine phosphatase activity [GO:0004725]; protein tyrosine/serine/threonine phosphatase activity [GO:0008138]	actin cytoskeleton organization [GO:0030036]; cell morphogenesis [GO:0000902]; cellular response to ATP [GO:0071318]; excitatory chemical synaptic transmission [GO:0098976]; negative regulation of actin filament polymerization [GO:0030837]; positive regulation of AMPA glutamate receptor clustering [GO:1904719]; positive regulation of excitatory postsynaptic potential [GO:2000463]; positive regula…	cleavage furrow [GO:0032154]; cytoplasm [GO:0005737]; cytoskeleton [GO:0005856]; growth cone [GO:0030426]; lamellipodium [GO:0030027]; midbody [GO:0030496]; plasma membrane [GO:0005886]; synapse [GO:0045202]	FALSE	FALSE	FALSE	0	1													1	0.000143575	0	1	1	1	1	0	1	1	1	0	0	0	1	0	1	0	0	0	1	1
Q8WYB5	Q8WYB5	KAT6B	Histone acetyltransferase KAT6B	sp|Q8WYB5|KAT6B_HUMAN Histone acetyltransferase KAT6B OS=Homo sapiens OX=9606 GN=KAT6B PE=1 SV=3	231.23	18	10.1	DNA binding [GO:0003677]; histone acetyltransferase activity [GO:0004402]; histone H3K14 acetyltransferase activity [GO:0036408]; metal ion binding [GO:0046872]; peptide-lysine-N-acetyltransferase activity [GO:0061733]; protein-containing complex binding [GO:0044877]; transcription coactivator activity [GO:0003713]; transcription coregulator activity [GO:0003712]	negative regulation of DNA-templated transcription [GO:0045892]; nucleosome assembly [GO:0006334]; positive regulation of DNA-templated transcription [GO:0045893]; positive regulation of transcription by RNA polymerase II [GO:0045944]; regulation of developmental process [GO:0050793]; regulation of DNA-templated transcription [GO:0006355]; regulation of hemopoiesis [GO:1903706]	MOZ/MORF histone acetyltransferase complex [GO:0070776]; nucleoplasm [GO:0005654]; nucleosome [GO:0000786]; nucleus [GO:0005634]	FALSE	TRUE	FALSE	3	3	0.0662667	0.108346	-0.402299	-1.65779	-1.81767	-2.10046	-1.65869	-1.36174	-1.66528	-1.34291	-1.85894	-1.45664	21	0	6	5	5	4	5	5	5	3	5	14	16	14	13	14	17	16	14	16	12	7
Q8WXE9	Q8WXE9	STON2	Stonin-2	sp|Q8WXE9|STON2_HUMAN Stonin-2 OS=Homo sapiens OX=9606 GN=STON2 PE=1 SV=1	101.1	2	2.2	clathrin adaptor activity [GO:0035615]	clathrin-dependent endocytosis [GO:0072583]; regulation of endocytosis [GO:0030100]; synaptic vesicle endocytosis [GO:0048488]	AP-2 adaptor complex [GO:0030122]; cytosol [GO:0005829]; neuron projection [GO:0043005]; nucleolus [GO:0005730]; synaptic vesicle [GO:0008021]	FALSE	TRUE	FALSE	2	2	0.0370997	0.0653504	-0.817656	0.118318	0.369088	0.19291	-1.43353	0.240643	0.668666	0.67213	-0.29051	0.527147	2	0	1	1	0	1	2	2	2	1	1	1	2	1	0	1	0	1	1	1	0	1
Q8WYA6	Q8WYA6	CTNNBL1	Beta-catenin-like protein 1	sp|Q8WYA6|CTBL1_HUMAN Beta-catenin-like protein 1 OS=Homo sapiens OX=9606 GN=CTNNBL1 PE=1 SV=1	65.13	13	27	enzyme binding [GO:0019899]	adaptive immune response [GO:0002250]; mRNA splicing, via spliceosome [GO:0000398]; positive regulation of apoptotic process [GO:0043065]; somatic diversification of immunoglobulins [GO:0016445]	centrosome [GO:0005813]; cytosol [GO:0005829]; membrane [GO:0016020]; nucleoplasm [GO:0005654]; nucleus [GO:0005634]; Prp19 complex [GO:0000974]; spliceosomal complex [GO:0005681]	FALSE	TRUE	FALSE	3	3	2.57733e-06	2.09648e-05	1.68923	-2.32063	-1.58904	-1.37762	-1.4614	-2.86797	-3.06973	-3.55804	-1.47602	-3.16525	20	0	9	9	9	12	10	9	9	8	9	12	12	11	13	12	12	11	10	10	8	8
Q8WYA0	Q8WYA0	IFT81	Intraflagellar transport protein 81 homolog	sp|Q8WYA0|IFT81_HUMAN Intraflagellar transport protein 81 homolog OS=Homo sapiens OX=9606 GN=IFT81 PE=1 SV=1	79.7	16	24.4	tubulin binding [GO:0015631]	cilium assembly [GO:0060271]; intraciliary anterograde transport [GO:0035720]; intraciliary transport [GO:0042073]; intraciliary transport involved in cilium assembly [GO:0035735]; regulation of smoothened signaling pathway [GO:0008589]; sperm flagellum assembly [GO:0120316]; spermatogenesis [GO:0007283]	centriole [GO:0005814]; centrosome [GO:0005813]; ciliary basal body [GO:0036064]; ciliary tip [GO:0097542]; cilium [GO:0005929]; cytoplasm [GO:0005737]; intraciliary transport particle B [GO:0030992]; motile cilium [GO:0031514]; sperm midpiece [GO:0097225]; sperm principal piece [GO:0097228]	TRUE	TRUE	FALSE	3	3	0.0322539	0.0580757	0.303907	0.961135	1.12884	1.02659	1.18383	0.822631	0.752147	0.852766	1.11309	0.809181	16	0	12	11	13	12	10	12	12	11	11	10	10	8	11	11	11	9	11	11	14	13
Q8WY91	Q8WY91	THAP4	Peroxynitrite isomerase THAP4	sp|Q8WY91|THAP4_HUMAN Peroxynitrite isomerase THAP4 OS=Homo sapiens OX=9606 GN=THAP4 PE=1 SV=2	62.85	5	10.6	DNA binding [GO:0003677]; heme binding [GO:0020037]; identical protein binding [GO:0042802]; metal ion binding [GO:0046872]; nitric oxide binding [GO:0070026]; peroxynitrite isomerase activity [GO:0062213]	nitrate metabolic process [GO:0042126]; tyrosine metabolic process [GO:0006570]	cytosol [GO:0005829]; nucleoplasm [GO:0005654]	FALSE	TRUE	FALSE	3	3	0.0659854	0.108021	-0.485994	-1.04944	-1.45606	-0.863766	-1.55748	-0.994526	-0.699066	-0.725733	-1.29244	-0.806442	6	0	3	1	3	2	1	2	3	2	2	4	5	5	5	4	5	5	5	5	3	3
Q8WY54	Q8WY54	PPM1E	Protein phosphatase 1E	sp|Q8WY54|PPM1E_HUMAN Protein phosphatase 1E OS=Homo sapiens OX=9606 GN=PPM1E PE=1 SV=3	83.9	6	11.4	metal ion binding [GO:0046872]; myosin phosphatase activity [GO:0017018]; protein serine/threonine phosphatase activity [GO:0004722]	cellular response to lipopolysaccharide [GO:0071222]; cellular response to xenobiotic stimulus [GO:0071466]; negative regulation of protein kinase activity [GO:0006469]; peptidyl-threonine dephosphorylation [GO:0035970]; positive regulation of stress fiber assembly [GO:0051496]	cytoplasm [GO:0005737]; nucleolus [GO:0005730]; nucleoplasm [GO:0005654]; nucleus [GO:0005634]; protein-containing complex [GO:0032991]	FALSE	TRUE	FALSE	3	3	0.0574457	0.0957379	0.515085	-0.0238968	0.310071	0.537242	-0.146376	-0.5569	-0.451593	0.164175	0.233646	-0.281439	6	0	2	3	4	6	4	5	2	3	4	1	3	2	5	4	3	1	2	3	2	3
Q8WY36	Q8WY36	BBX	HMG box transcription factor BBX	sp|Q8WY36|BBX_HUMAN HMG box transcription factor BBX OS=Homo sapiens OX=9606 GN=BBX PE=1 SV=1	105.06	19	26.5	DNA-binding transcription factor activity, RNA polymerase II-specific [GO:0000981]; RNA polymerase II transcription regulatory region sequence-specific DNA binding [GO:0000977]; sequence-specific double-stranded DNA binding [GO:1990837]	bone development [GO:0060348]; regulation of transcription by RNA polymerase II [GO:0006357]	chromatin [GO:0000785]; nucleus [GO:0005634]	FALSE	TRUE	FALSE	3	3	0.11712	0.17572	-0.204999	-1.42591	-1.48957	-1.64066	-1.45501	-1.36401	-1.28186	-1.32436	-1.52841	-1.32341	24	0	15	12	15	13	13	10	14	12	11	19	18	18	18	18	18	17	16	18	14	16
Q8WXX5	Q8WXX5	DNAJC9	DnaJ homolog subfamily C member 9	sp|Q8WXX5|DNJC9_HUMAN DnaJ homolog subfamily C member 9 OS=Homo sapiens OX=9606 GN=DNAJC9 PE=1 SV=1	29.89	13	56.2	heat shock protein binding [GO:0031072]; histone binding [GO:0042393]; protein-folding chaperone binding [GO:0051087]	nucleosome assembly [GO:0006334]; positive regulation of ATP-dependent activity [GO:0032781]	cytoplasm [GO:0005737]; cytosol [GO:0005829]; extracellular space [GO:0005615]; nucleoplasm [GO:0005654]; nucleus [GO:0005634]; plasma membrane [GO:0005886]; protein folding chaperone complex [GO:0101031]	FALSE	TRUE	FALSE	3	3	4.50437e-06	3.28219e-05	1.06715	-1.16377	-0.778056	-0.392796	-0.719733	-1.47188	-1.68717	-1.93296	-0.630195	-1.69734	18	0	13	12	11	13	13	12	13	12	13	13	13	13	13	13	13	13	13	13	10	8
Q8WXW3	Q8WXW3	PIBF1	Progesterone-induced-blocking factor 1	sp|Q8WXW3|PIBF1_HUMAN Progesterone-induced-blocking factor 1 OS=Homo sapiens OX=9606 GN=PIBF1 PE=1 SV=2	89.75	25	33	interleukin-4 receptor binding [GO:0005136]	activation of Janus kinase activity [GO:0042976]; cilium assembly [GO:0060271]; immune system process [GO:0002376]; mitotic metaphase chromosome alignment [GO:0007080]; mitotic spindle assembly [GO:0090307]; negative regulation of interleukin-12 production [GO:0032695]; negative regulation of natural killer cell activation [GO:0032815]; negative regulation of prostaglandin biosynthetic process [G…	centriolar satellite [GO:0034451]; centrosome [GO:0005813]; cytoplasm [GO:0005737]; extracellular space [GO:0005615]; nucleus [GO:0005634]	TRUE	TRUE	FALSE	3	3	2.36912e-07	3.54719e-06	-1.39885	1.00958	0.527908	0.176394	0.226166	1.79799	1.63717	1.69186	0.310156	1.709	27	0	15	12	14	11	8	10	11	7	10	14	11	8	15	14	12	14	15	14	21	21
Q8WXI9	Q8WXI9	GATAD2B	Transcriptional repressor p66-beta	sp|Q8WXI9|P66B_HUMAN Transcriptional repressor p66-beta OS=Homo sapiens OX=9606 GN=GATAD2B PE=1 SV=1	65.22	13	27.5	sequence-specific DNA binding [GO:0043565]; zinc ion binding [GO:0008270]	chromatin remodeling [GO:0006338]; negative regulation of DNA-templated transcription [GO:0045892]; negative regulation of transcription by RNA polymerase II [GO:0000122]; positive regulation of DNA-templated transcription [GO:0045893]; regulation of cell fate specification [GO:0042659]; regulation of stem cell differentiation [GO:2000736]	chromatin [GO:0000785]; chromosome, telomeric region [GO:0000781]; nuclear speck [GO:0016607]; nucleoplasm [GO:0005654]; nucleus [GO:0005634]; NuRD complex [GO:0016581]; protein-containing complex [GO:0032991]	FALSE	TRUE	FALSE	3	3	0.0098836	0.0208146	0.713356	-1.52405	-1.09422	-1.50878	-0.899134	-1.53866	-2.02155	-2.08198	-1.16738	-1.88073	15	0	11	10	11	10	10	10	11	10	11	10	11	11	12	10	11	10	11	11	8	8
Q8WXH0	Q8WXH0	SYNE2	Nesprin-2	sp|Q8WXH0|SYNE2_HUMAN Nesprin-2 OS=Homo sapiens OX=9606 GN=SYNE2 PE=1 SV=3	795.94	139	23.2	actin binding [GO:0003779]; cytoskeleton-nuclear membrane anchor activity [GO:0140444]	centrosome localization [GO:0051642]; nuclear migration [GO:0007097]; nuclear migration along microfilament [GO:0031022]; nucleokinesis involved in cell motility in cerebral cortex radial glia guided migration [GO:0021817]; positive regulation of cell migration [GO:0030335]; regulation of cilium assembly [GO:1902017]	cytoplasm [GO:0005737]; extracellular exosome [GO:0070062]; filopodium membrane [GO:0031527]; focal adhesion [GO:0005925]; intermediate filament cytoskeleton [GO:0045111]; lamellipodium membrane [GO:0031258]; meiotic nuclear membrane microtubule tethering complex [GO:0034993]; mitochondrion [GO:0005739]; nuclear envelope [GO:0005635]; nuclear lumen [GO:0031981]; nuclear membrane [GO:0031965]; nuc…	FALSE	TRUE	FALSE	3	3	0.000264058	0.000929019	-1.07392	-0.225263	-0.525876	-1.15897	-0.601818	0.13405	0.206431	0.594606	-0.762222	0.311696	155	0	99	81	93	57	64	67	86	64	70	116	120	98	107	111	114	124	118	119	119	119
Q8WXG6	Q8WXG6	MADD	MAP kinase-activating death domain protein	sp|Q8WXG6|MADD_HUMAN MAP kinase-activating death domain protein OS=Homo sapiens OX=9606 GN=MADD PE=1 SV=2	183.19	2	1.5	death receptor binding [GO:0005123]; guanyl-nucleotide exchange factor activity [GO:0005085]; protein kinase activator activity [GO:0030295]	cell surface receptor signaling pathway [GO:0007166]; execution phase of apoptosis [GO:0097194]; positive regulation of MAPK cascade [GO:0043410]; regulation of apoptotic process [GO:0042981]; regulation of cell cycle [GO:0051726]; regulation of extrinsic apoptotic signaling pathway [GO:2001236]; regulation of extrinsic apoptotic signaling pathway via death domain receptors [GO:1902041]; regulati…	axon [GO:0030424]; cytoplasm [GO:0005737]; cytosol [GO:0005829]; membrane [GO:0016020]; plasma membrane [GO:0005886]	TRUE	TRUE	FALSE	3	1	0.000625838	0.00193688	2.27754	1.13864	2.52126	2.35629	1.95468	-1.34668	1.65239	-0.306089	2.27741	-0.000125341	2	0	2	2	2	2	2	2	2	2	2	1	0	0	1	0	2	0	0	1	0	1
Q8WXF7	Q8WXF7	ATL1	Atlastin-1	sp|Q8WXF7|ATLA1_HUMAN Atlastin-1 OS=Homo sapiens OX=9606 GN=ATL1 PE=1 SV=1	63.5	8	14.7	GTP binding [GO:0005525]; GTPase activity [GO:0003924]; identical protein binding [GO:0042802]	axonogenesis [GO:0007409]; endoplasmic reticulum organization [GO:0007029]; endoplasmic reticulum tubular network membrane organization [GO:1990809]; protein homooligomerization [GO:0051260]	axon [GO:0030424]; endoplasmic reticulum [GO:0005783]; endoplasmic reticulum membrane [GO:0005789]; endoplasmic reticulum tubular network [GO:0071782]; endoplasmic reticulum tubular network membrane [GO:0098826]; Golgi apparatus [GO:0005794]; Golgi cis cisterna [GO:0000137]; Golgi membrane [GO:0000139]; membrane [GO:0016020]	TRUE	TRUE	FALSE	3	3	1.1836e-05	7.03081e-05	-1.06467	1.06453	0.443533	0.670679	0.482356	1.2551	1.72965	1.80584	0.53219	1.59686	8	0	3	2	3	4	3	4	3	3	4	2	0	3	5	5	5	5	7	4	6	7
Q8WXF1	Q8WXF1	PSPC1	Paraspeckle component 1	sp|Q8WXF1|PSPC1_HUMAN Paraspeckle component 1 OS=Homo sapiens OX=9606 GN=PSPC1 PE=1 SV=1	58.71	23	47.2	RNA binding [GO:0003723]	activation of innate immune response [GO:0002218]; innate immune response [GO:0045087]; negative regulation of DNA-templated transcription [GO:0045892]; regulation of circadian rhythm [GO:0042752]; regulation of DNA-templated transcription [GO:0006355]; rhythmic process [GO:0048511]	cytoplasm [GO:0005737]; fibrillar center [GO:0001650]; nuclear matrix [GO:0016363]; nuclear speck [GO:0016607]; nucleoplasm [GO:0005654]; nucleus [GO:0005634]; paraspeckles [GO:0042382]	FALSE	TRUE	FALSE	3	3	8.36455e-08	1.78704e-06	1.84048	-2.66097	-1.89298	-1.60194	-1.72728	-3.57777	-3.48233	-3.68354	-1.74073	-3.58121	35	0	20	20	19	21	21	21	18	17	17	22	22	20	22	21	21	22	22	20	14	12
Q8WVM8	Q8WVM8	SCFD1	Sec1 family domain-containing protein 1	sp|Q8WVM8|SCFD1_HUMAN Sec1 family domain-containing protein 1 OS=Homo sapiens OX=9606 GN=SCFD1 PE=1 SV=4	72.33	14	30.2	protein-containing complex binding [GO:0044877]; syntaxin binding [GO:0019905]	cell morphogenesis [GO:0000902]; endoplasmic reticulum to Golgi vesicle-mediated transport [GO:0006888]; intracellular protein transport [GO:0006886]; negative regulation of autophagosome assembly [GO:1902902]; post-Golgi vesicle-mediated transport [GO:0006892]; regulation of ER to Golgi vesicle-mediated transport [GO:0060628]; regulation of protein transport [GO:0051223]; response to hypoxia [GO…	cis-Golgi network [GO:0005801]; cytosol [GO:0005829]; endoplasmic reticulum membrane [GO:0005789]; Golgi cisterna membrane [GO:0032580]; Golgi membrane [GO:0000139]; Golgi-associated vesicle [GO:0005798]; plasma membrane [GO:0005886]	FALSE	TRUE	FALSE	3	3	2.16985e-05	0.000116447	-1.13069	-0.163983	-0.568725	-0.814441	-0.804811	0.351295	0.298832	0.553954	-0.729326	0.40136	23	0	13	12	9	10	10	9	9	8	10	13	13	10	12	12	14	13	13	13	14	14
Q8WVM0	Q8WVM0	TFB1M	Dimethyladenosine transferase 1, mitochondrial	sp|Q8WVM0|TFB1M_HUMAN Dimethyladenosine transferase 1, mitochondrial OS=Homo sapiens OX=9606 GN=TFB1M PE=1 SV=1	39.52	2	6.4	DNA binding [GO:0003677]; mitochondrial transcription factor activity [GO:0034246]; RNA binding [GO:0003723]; rRNA (adenine-N6,N6-)-dimethyltransferase activity [GO:0000179]	rRNA methylation [GO:0031167]; rRNA modification [GO:0000154]; transcription initiation at mitochondrial promoter [GO:0006391]	mitochondrial matrix [GO:0005759]; mitochondrial nucleoid [GO:0042645]	FALSE	TRUE	FALSE	3	1	0.0184383	0.0356586	1.36101	-0.525185	0.141275	-0.189043	0.513731	-0.709479	-1.20486	-1.70273	0.155321	-1.20569	2	0	2	2	2	1	0	0	1	0	0	2	2	2	2	0	2	2	0	2	2	0
Q8WVK7	Q8WVK7	SKA2	Spindle and kinetochore-associated protein 2	sp|Q8WVK7|SKA2_HUMAN Spindle and kinetochore-associated protein 2 OS=Homo sapiens OX=9606 GN=SKA2 PE=1 SV=1	14.18	8	59.5	microtubule binding [GO:0008017]	cell division [GO:0051301]; chromosome segregation [GO:0007059]; mitotic cell cycle [GO:0000278]; regulation of microtubule polymerization or depolymerization [GO:0031110]	cytosol [GO:0005829]; kinetochore [GO:0000776]; outer kinetochore [GO:0000940]; spindle microtubule [GO:0005876]	FALSE	TRUE	FALSE	3	3	0.00258457	0.00651958	0.511631	0.742002	1.00219	0.898865	1.0924	0.315987	0.52168	0.620893	0.997818	0.486187	9	0	6	8	8	6	7	7	8	8	7	7	5	5	7	7	8	7	8	7	7	8
Q8WTW3	Q8WTW3	COG1	Conserved oligomeric Golgi complex subunit 1	sp|Q8WTW3|COG1_HUMAN Conserved oligomeric Golgi complex subunit 1 OS=Homo sapiens OX=9606 GN=COG1 PE=1 SV=1	108.91	6	9.3		glycosylation [GO:0070085]; Golgi organization [GO:0007030]; intra-Golgi vesicle-mediated transport [GO:0006891]; protein transport [GO:0015031]; retrograde transport, vesicle recycling within Golgi [GO:0000301]	Golgi apparatus [GO:0005794]; Golgi membrane [GO:0000139]; Golgi transport complex [GO:0017119]; trans-Golgi network membrane [GO:0032588]	TRUE	TRUE	FALSE	3	2	0.00185164	0.00486502	1.22653	1.90454	2.65869	2.28732	2.60742	1.71129	1.47641	0.686139	2.51781	1.29128	6	0	5	5	5	4	4	4	4	5	5	0	5	0	4	2	3	5	3	5	4	5
Q8WUD1	Q8WUD1	RAB2B	Ras-related protein Rab-2B	sp|Q8WUD1|RAB2B_HUMAN Ras-related protein Rab-2B OS=Homo sapiens OX=9606 GN=RAB2B PE=1 SV=1	24.2	2	9.7	GTP binding [GO:0005525]; GTPase activity [GO:0003924]	defense response to virus [GO:0051607]; Golgi organization [GO:0007030]; innate immune response [GO:0045087]; positive regulation of exocytosis [GO:0045921]; positive regulation of type I interferon production [GO:0032481]; protein transport [GO:0015031]; vesicle-mediated transport [GO:0016192]	acrosomal vesicle [GO:0001669]; endoplasmic reticulum membrane [GO:0005789]; extracellular exosome [GO:0070062]; Golgi apparatus [GO:0005794]; Golgi membrane [GO:0000139]; plasma membrane [GO:0005886]	FALSE	TRUE	FALSE	0	1	0.0824165	0.130647	-2.22809	-0.372772	-1.55215	-1.27558	-1.63273	-0.643432	-0.520193	3.38745	-1.48682	0.741274	2	0.00488836	0	0	0	0	0	0	0	0	1	0	0	0	1	0	0	2	0	0	0	0
Q8WUB8	Q8WUB8	PHF10	PHD finger protein 10	sp|Q8WUB8|PHF10_HUMAN PHD finger protein 10 OS=Homo sapiens OX=9606 GN=PHF10 PE=1 SV=3	56.02	13	27.7	histone acetyltransferase activity [GO:0004402]; metal ion binding [GO:0046872]; transcription coregulator activity [GO:0003712]	chromatin remodeling [GO:0006338]; negative regulation of DNA-templated transcription [GO:0045892]; nervous system development [GO:0007399]; positive regulation of cell differentiation [GO:0045597]; positive regulation of double-strand break repair [GO:2000781]; positive regulation of myoblast differentiation [GO:0045663]; positive regulation of stem cell population maintenance [GO:1902459]; posi…	chromatin [GO:0000785]; kinetochore [GO:0000776]; npBAF complex [GO:0071564]; nuclear matrix [GO:0016363]; nucleoplasm [GO:0005654]; RSC-type complex [GO:0016586]; SWI/SNF complex [GO:0016514]	FALSE	TRUE	FALSE	3	3	0.398765	0.491376	0.143278	-1.7903	-1.59954	-1.82892	-1.72753	-1.95253	-1.79784	-1.83545	-1.71866	-1.86194	16	0	8	9	12	9	10	9	9	7	8	13	13	13	13	13	13	12	13	13	9	10
Q8WUA7	Q8WUA7	TBC1D22A	TBC1 domain family member 22A	sp|Q8WUA7|TB22A_HUMAN TBC1 domain family member 22A OS=Homo sapiens OX=9606 GN=TBC1D22A PE=1 SV=2	59.08	2	7.9	14-3-3 protein binding [GO:0071889]; GTPase activator activity [GO:0005096]; protein homodimerization activity [GO:0042803]			FALSE	TRUE	FALSE	1	1	0.615436	0.693834	0.776474	0.838041	-0.79528	0.736419	3.73769	2.81676	-1.08431	-0.383032	1.22628	0.449804	2	0.000143575	0	0	1	1	1	0	0	0	1	0	0	0	1	1	0	0	1	0	1	0
Q8WUA4	Q8WUA4	GTF3C2	General transcription factor 3C polypeptide 2	sp|Q8WUA4|TF3C2_HUMAN General transcription factor 3C polypeptide 2 OS=Homo sapiens OX=9606 GN=GTF3C2 PE=1 SV=2	100.62	10	18	RNA polymerase III general transcription initiation factor activity [GO:0000995]	5S class rRNA transcription by RNA polymerase III [GO:0042791]; transcription by RNA polymerase III [GO:0006383]; tRNA transcription by RNA polymerase III [GO:0042797]	nucleoplasm [GO:0005654]; transcription factor TFIIIC complex [GO:0000127]	FALSE	TRUE	FALSE	3	3	0.00555345	0.0126063	-0.466534	-1.30741	-1.38318	-1.76454	-1.47431	-1.22597	-1.10573	-0.890736	-1.54068	-1.07414	13	0	8	6	8	6	7	6	4	4	6	9	9	9	8	8	8	8	9	7	7	7
Q8WUA2	Q8WUA2	PPIL4	Peptidyl-prolyl cis-trans isomerase-like 4	sp|Q8WUA2|PPIL4_HUMAN Peptidyl-prolyl cis-trans isomerase-like 4 OS=Homo sapiens OX=9606 GN=PPIL4 PE=1 SV=1	57.19	17	36.6	peptidyl-prolyl cis-trans isomerase activity [GO:0003755]; RNA binding [GO:0003723]		cytosol [GO:0005829]; nucleoplasm [GO:0005654]; nucleus [GO:0005634]	FALSE	TRUE	FALSE	3	3	0.000196645	0.000726945	0.601568	-2.10122	-1.90482	-1.64955	-1.84694	-2.48402	-2.41167	-2.31033	-1.80044	-2.40201	23	0	14	16	14	16	15	15	14	12	15	17	17	16	17	17	17	17	17	16	13	13
Q8WU90	Q8WU90	ZC3H15	Zinc finger CCCH domain-containing protein 15	sp|Q8WU90|ZC3HF_HUMAN Zinc finger CCCH domain-containing protein 15 OS=Homo sapiens OX=9606 GN=ZC3H15 PE=1 SV=1	48.57	18	38.3	cadherin binding [GO:0045296]; metal ion binding [GO:0046872]; RNA binding [GO:0003723]	cytokine-mediated signaling pathway [GO:0019221]; cytoplasmic translation [GO:0002181]; positive regulation of GTPase activity [GO:0043547]	cytosol [GO:0005829]; nucleus [GO:0005634]	FALSE	TRUE	FALSE	3	3	4.91212e-06	3.52447e-05	-0.931439	-0.376956	-1.01193	-0.514435	-1.00166	-0.0435205	0.199608	0.110202	-0.842676	0.0887634	20	0	14	15	14	14	14	15	14	13	15	16	15	15	15	16	15	15	16	16	16	16
Q8WU79	Q8WU79	SMAP2	Stromal membrane-associated protein 2	sp|Q8WU79|SMAP2_HUMAN Stromal membrane-associated protein 2 OS=Homo sapiens OX=9606 GN=SMAP2 PE=1 SV=1	46.75	11	32.6	GTPase activator activity [GO:0005096]; metal ion binding [GO:0046872]		cytoplasm [GO:0005737]; cytosol [GO:0005829]; nucleoplasm [GO:0005654]	FALSE	TRUE	FALSE	3	3	0.0117423	0.024193	0.540488	0.209867	0.271178	0.828237	0.340918	-0.100613	0.0434742	-0.123992	0.480111	-0.0603768	20	0	10	11	10	11	11	10	11	11	11	11	10	9	11	11	11	10	11	10	10	10
Q8WU76	Q8WU76	SCFD2	Sec1 family domain-containing protein 2	sp|Q8WU76|SCFD2_HUMAN Sec1 family domain-containing protein 2 OS=Homo sapiens OX=9606 GN=SCFD2 PE=1 SV=2	75.08	4	7.6		intracellular protein transport [GO:0006886]; vesicle-mediated transport [GO:0016192]		TRUE	TRUE	FALSE	3	3	0.0389955	0.0682101	-0.846113	1.65688	1.72406	1.05649	0.920928	1.75847	2.04736	2.43399	1.23383	2.07994	4	0	2	2	3	3	2	2	1	0	2	0	4	2	4	0	4	3	4	4	4	4
Q8WU58	Q8WU58	FAM222B	Protein FAM222B	sp|Q8WU58|F222B_HUMAN Protein FAM222B OS=Homo sapiens OX=9606 GN=FAM222B PE=1 SV=1	59.61	4	7.5			nucleoplasm [GO:0005654]	FALSE	TRUE	FALSE	3	3	0.581786	0.664464	-0.363032	-1.48024	-1.46917	-1.63062	-1.88548	-1.53739	-1.18122	-1.17757	-1.66176	-1.29873	4	0	2	4	3	3	4	0	2	2	3	4	4	3	4	4	4	4	3	4	3	3
Q8WU20	Q8WU20	FRS2	Fibroblast growth factor receptor substrate 2	sp|Q8WU20|FRS2_HUMAN Fibroblast growth factor receptor substrate 2 OS=Homo sapiens OX=9606 GN=FRS2 PE=1 SV=4	56.99	7	15.7	fibroblast growth factor receptor binding [GO:0005104]; neurotrophin TRKA receptor binding [GO:0005168]; phosphatase activator activity [GO:0019211]; transmembrane receptor protein tyrosine kinase adaptor activity [GO:0005068]	anterior/posterior axis specification, embryo [GO:0008595]; fibroblast growth factor receptor signaling pathway [GO:0008543]; forebrain development [GO:0030900]; G protein-coupled receptor signaling pathway [GO:0007186]; gastrulation with mouth forming second [GO:0001702]; lens fiber cell development [GO:0070307]; lens placode formation involved in camera-type eye formation [GO:0046619]; negative…	adherens junction [GO:0005912]; cell-cell junction [GO:0005911]; cytoplasm [GO:0005737]; cytosol [GO:0005829]; endomembrane system [GO:0012505]; membrane [GO:0016020]; plasma membrane [GO:0005886]	FALSE	TRUE	FALSE	3	3	0.373238	0.464988	-0.633243	-0.624133	-0.919602	-0.856227	-1.04643	-0.337248	-0.299549	-0.285737	-0.940754	-0.307511	8	0	5	5	5	5	5	4	4	4	5	6	4	5	5	5	6	7	4	6	6	5
Q8WU10	Q8WU10	PYROXD1	Pyridine nucleotide-disulfide oxidoreductase domain-containing protein 1	sp|Q8WU10|PYRD1_HUMAN Pyridine nucleotide-disulfide oxidoreductase domain-containing protein 1 OS=Homo sapiens OX=9606 GN=PYROXD1 PE=1 SV=1	55.76	4	6.2	flavin adenine dinucleotide binding [GO:0050660]; oxidoreductase activity [GO:0016491]	cellular response to oxidative stress [GO:0034599]	nucleus [GO:0005634]; sarcomere [GO:0030017]	FALSE	TRUE	FALSE	2	0	0.00324126	0.00793733	2.58723	-0.206423	-0.0320593	1.74763	1.54601	-1.59489	-2.78377	-0.121462	1.08719	-1.50004	4	0.00347826	0	4	2	4	4	4	0	1	4	2	0	0	3	1	1	2	2	3	0	0
Q8WTW4	Q8WTW4	NPRL2	GATOR complex protein NPRL2	sp|Q8WTW4|NPRL2_HUMAN GATOR complex protein NPRL2 OS=Homo sapiens OX=9606 GN=NPRL2 PE=1 SV=2	43.63	1	3.7	GTPase activator activity [GO:0005096]	cellular response to amino acid starvation [GO:0034198]; negative regulation of kinase activity [GO:0033673]; negative regulation of TOR signaling [GO:0032007]; negative regulation of TORC1 signaling [GO:1904262]; positive regulation of autophagy [GO:0010508]	GATOR1 complex [GO:1990130]; lysosomal membrane [GO:0005765]; vacuolar membrane [GO:0005774]	FALSE	FALSE	FALSE	0	0													1	0.000550888	1	1	0	0	1	0	0	0	0	0	0	1	0	1	0	0	0	1	0	0
Q8WTV0	Q8WTV0	SCARB1	Scavenger receptor class B member 1	sp|Q8WTV0|SCRB1_HUMAN Scavenger receptor class B member 1 OS=Homo sapiens OX=9606 GN=SCARB1 PE=1 SV=1	60.84	4	7.6	1-phosphatidylinositol binding [GO:0005545]; amyloid-beta binding [GO:0001540]; apolipoprotein A-I binding [GO:0034186]; apolipoprotein binding [GO:0034185]; high-density lipoprotein particle binding [GO:0008035]; high-density lipoprotein particle receptor activity [GO:0070506]; lipid binding [GO:0008289]; lipopolysaccharide binding [GO:0001530]; lipopolysaccharide immune receptor activity [GO:00…	adhesion of symbiont to host [GO:0044406]; blood vessel endothelial cell migration [GO:0043534]; carotenoid transport [GO:0046867]; cholesterol catabolic process [GO:0006707]; cholesterol efflux [GO:0033344]; cholesterol homeostasis [GO:0042632]; cholesterol import [GO:0070508]; detection of lipopolysaccharide [GO:0032497]; endothelial cell proliferation [GO:0001935]; high-density lipoprotein par…	caveola [GO:0005901]; cell surface [GO:0009986]; cytoplasm [GO:0005737]; endocytic vesicle membrane [GO:0030666]; extracellular exosome [GO:0070062]; intracellular membrane-bounded organelle [GO:0043231]; lysosomal membrane [GO:0005765]; lysosome [GO:0005764]; plasma membrane [GO:0005886]	FALSE	TRUE	FALSE	3	3	1.29255e-06	1.23027e-05	-1.37877	-0.572266	-1.39804	-1.13222	-1.25469	0.00852884	0.286188	0.056642	-1.26165	0.11712	4	0	2	3	3	3	2	2	1	2	3	3	3	3	3	3	3	4	4	3	3	3
Q8WVK2	Q8WVK2	SNRNP27	U4/U6.U5 small nuclear ribonucleoprotein 27 kDa protein	sp|Q8WVK2|SNR27_HUMAN U4/U6.U5 small nuclear ribonucleoprotein 27 kDa protein OS=Homo sapiens OX=9606 GN=SNRNP27 PE=1 SV=1	18.85	1	7.1	nucleic acid binding [GO:0003676]	mRNA splicing, via spliceosome [GO:0000398]	nucleoplasm [GO:0005654]; nucleus [GO:0005634]; U4/U6 x U5 tri-snRNP complex [GO:0046540]	FALSE	FALSE	FALSE	1	1			1.69564	-1.49195		-0.644134		-2.33977			-0.644134	-2.33977	1	0.000685683	0	1	0	0	0	1	0	1	0	0	1	1	1	0	1	0	1	0	1	0
Q8WTT2	Q8WTT2	NOC3L	Nucleolar complex protein 3 homolog	sp|Q8WTT2|NOC3L_HUMAN Nucleolar complex protein 3 homolog OS=Homo sapiens OX=9606 GN=NOC3L PE=1 SV=1	92.49	15	19.8	chromatin binding [GO:0003682]; RNA binding [GO:0003723]	DNA replication initiation [GO:0006270]; fat cell differentiation [GO:0045444]	mitochondrion [GO:0005739]; nuclear speck [GO:0016607]; nucleolus [GO:0005730]; nucleoplasm [GO:0005654]	FALSE	TRUE	FALSE	3	3	0.420448	0.513176	-0.122758	-0.735175	-0.799756	-0.989959	-0.599947	-0.872738	-0.428578	-0.720071	-0.796554	-0.673796	21	0	11	12	11	9	11	9	11	8	11	13	14	11	14	11	13	12	14	11	14	10
Q8WTS6	Q8WTS6	SETD7	Histone-lysine N-methyltransferase SETD7	sp|Q8WTS6|SETD7_HUMAN Histone-lysine N-methyltransferase SETD7 OS=Homo sapiens OX=9606 GN=SETD7 PE=1 SV=1	40.7	4	12.3	chromatin binding [GO:0003682]; histone H3 methyltransferase activity [GO:0140938]; histone H3K4 monomethyltransferase activity [GO:0140945]; histone methyltransferase activity [GO:0042054]; p53 binding [GO:0002039]; protein-lysine N-methyltransferase activity [GO:0016279]	chromatin organization [GO:0006325]; DNA damage response [GO:0006974]; heterochromatin organization [GO:0070828]; peptidyl-lysine dimethylation [GO:0018027]; peptidyl-lysine monomethylation [GO:0018026]; positive regulation of DNA-templated transcription [GO:0045893]; response to ethanol [GO:0045471]	chromosome [GO:0005694]; nucleolus [GO:0005730]; nucleoplasm [GO:0005654]; nucleus [GO:0005634]	FALSE	TRUE	FALSE	3	1	5.2161e-05	0.000239568	2.22639	-0.233194	0.846682	0.73875	1.05458	-0.511569	-1.30026	-2.22735	0.880003	-1.34639	4	0	3	3	3	4	3	3	3	2	3	3	2	2	3	2	2	2	2	3	2	0
Q8TF76	Q8TF76	HASPIN	Serine/threonine-protein kinase haspin	sp|Q8TF76|HASP_HUMAN Serine/threonine-protein kinase haspin OS=Homo sapiens OX=9606 GN=HASPIN PE=1 SV=3	88.44	10	15.5	ATP binding [GO:0005524]; histone H3T3 kinase activity [GO:0072354]; protein kinase activity [GO:0004672]; protein serine kinase activity [GO:0106310]	intracellular signal transduction [GO:0035556]; mitotic cell cycle [GO:0000278]; mitotic sister chromatid cohesion [GO:0007064]; mitotic spindle assembly checkpoint signaling [GO:0007094]; protein localization to chromosome, centromeric region [GO:0071459]; protein phosphorylation [GO:0006468]	centrosome [GO:0005813]; chromosome [GO:0005694]; cytoplasm [GO:0005737]; nucleoplasm [GO:0005654]; nucleus [GO:0005634]; spindle [GO:0005819]	FALSE	TRUE	FALSE	3	3	0.0125102	0.0254789	-0.472662	-0.515477	-0.642872	-0.912807	-0.699745	-0.100821	-0.451944	-0.284672	-0.751808	-0.279146	10	0	8	5	8	6	4	4	8	4	6	8	9	6	7	7	6	7	7	8	8	7
Q8TF74	Q8TF74	WIPF2	WAS/WASL-interacting protein family member 2	sp|Q8TF74|WIPF2_HUMAN WAS/WASL-interacting protein family member 2 OS=Homo sapiens OX=9606 GN=WIPF2 PE=1 SV=1	46.26	16	34.5	actin binding [GO:0003779]		cytoskeleton [GO:0005856]; cytosol [GO:0005829]	FALSE	TRUE	FALSE	3	3	0.326355	0.416341	0.198681	-0.694051	-0.812026	-0.364999	-0.607105	-0.900118	-0.606357	-0.873699	-0.59471	-0.793391	19	0	9	12	11	12	15	12	10	12	11	12	12	10	14	15	15	13	11	15	9	13
Q8TF72	Q8TF72	SHROOM3	Protein Shroom3	sp|Q8TF72|SHRM3_HUMAN Protein Shroom3 OS=Homo sapiens OX=9606 GN=SHROOM3 PE=1 SV=2	216.72	27	17.2	actin filament binding [GO:0051015]	actin filament organization [GO:0007015]; apical protein localization [GO:0045176]; cell morphogenesis [GO:0000902]; cellular pigment accumulation [GO:0043482]; pattern specification process [GO:0007389]; regulation of cell shape [GO:0008360]	adherens junction [GO:0005912]; apical junction complex [GO:0043296]; apical plasma membrane [GO:0016324]; cortical actin cytoskeleton [GO:0030864]; cytoskeleton [GO:0005856]; microtubule [GO:0005874]	FALSE	TRUE	FALSE	3	3	5.12003e-06	3.64573e-05	-0.964411	0.358769	-0.0384965	-0.145138	-0.186675	0.802331	0.988022	0.73257	-0.123437	0.840974	30	0	18	17	18	17	17	14	18	17	16	18	21	17	17	16	21	21	21	23	26	23
Q8TF68	Q8TF68	ZNF384	Zinc finger protein 384	sp|Q8TF68|ZN384_HUMAN Zinc finger protein 384 OS=Homo sapiens OX=9606 GN=ZNF384 PE=1 SV=2	63.18	9	15.1	DNA-binding transcription activator activity, RNA polymerase II-specific [GO:0001228]; metal ion binding [GO:0046872]; RNA polymerase II cis-regulatory region sequence-specific DNA binding [GO:0000978]; sequence-specific double-stranded DNA binding [GO:1990837]	regulation of transcription by RNA polymerase II [GO:0006357]	nucleus [GO:0005634]	FALSE	TRUE	FALSE	2	1	0.863322	0.897964	-0.133238	-0.0253539	0.286108	-0.444491	-0.117537	0.885521	-1.34847	0.586744	-0.091973	0.0412651	12	0	4	3	6	6	5	4	9	4	3	5	6	5	7	7	6	8	7	5	8	0
Q8TF50	Q8TF50	ZNF526	Zinc finger protein 526	sp|Q8TF50|ZN526_HUMAN Zinc finger protein 526 OS=Homo sapiens OX=9606 GN=ZNF526 PE=1 SV=2	73.57	1	1.3	DNA-binding transcription factor activity, RNA polymerase II-specific [GO:0000981]; metal ion binding [GO:0046872]; RNA polymerase II cis-regulatory region sequence-specific DNA binding [GO:0000978]	regulation of transcription by RNA polymerase II [GO:0006357]	nucleus [GO:0005634]	FALSE	FALSE	FALSE	0	0													1	0.00760756	0	0	0	0	0	0	0	0	0	1	0	0	0	0	0	0	1	1	0	0
Q8TF46	Q8TF46	DIS3L	DIS3-like exonuclease 1	sp|Q8TF46|DI3L1_HUMAN DIS3-like exonuclease 1 OS=Homo sapiens OX=9606 GN=DIS3L PE=1 SV=2	120.71	15	15.5	3'-5'-RNA exonuclease activity [GO:0000175]; enzyme binding [GO:0019899]; RNA binding [GO:0003723]	RNA catabolic process [GO:0006401]; RNA processing [GO:0006396]; rRNA catabolic process [GO:0016075]	centrosome [GO:0005813]; cytoplasmic exosome (RNase complex) [GO:0000177]; cytosol [GO:0005829]; plasma membrane [GO:0005886]	FALSE	TRUE	FALSE	3	3	0.332955	0.423245	0.0888524	0.197197	0.30218	0.29952	0.12317	-0.0186526	0.217923	0.259042	0.241623	0.152771	16	0	13	13	12	12	9	12	12	11	12	11	11	10	11	10	12	12	13	11	14	10
Q8TF42	Q8TF42	UBASH3B	Ubiquitin-associated and SH3 domain-containing protein B	sp|Q8TF42|UBS3B_HUMAN Ubiquitin-associated and SH3 domain-containing protein B OS=Homo sapiens OX=9606 GN=UBASH3B PE=1 SV=2	72.65	3	5.5	identical protein binding [GO:0042802]; phosphoprotein binding [GO:0051219]; protein tyrosine phosphatase activity [GO:0004725]; ubiquitin protein ligase binding [GO:0031625]	collagen-activated tyrosine kinase receptor signaling pathway [GO:0038063]; negative regulation of bone resorption [GO:0045779]; negative regulation of osteoclast differentiation [GO:0045671]; negative regulation of platelet aggregation [GO:0090331]; negative regulation of signal transduction [GO:0009968]; platelet aggregation [GO:0070527]; regulation of osteoclast differentiation [GO:0045670]; r…	cytoplasm [GO:0005737]; nucleus [GO:0005634]	FALSE	TRUE	FALSE	2	2	0.684297	0.75184	-0.298473	-1.0864	-0.527957	-1.16742	-2.01153	-0.576344	-2.08399	-0.151155	-1.23564	-0.937163	3	0	2	1	0	3	2	0	0	1	0	2	3	2	3	0	2	3	2	2	3	0
Q8TF40	Q8TF40	FNIP1	Folliculin-interacting protein 1	sp|Q8TF40|FNIP1_HUMAN Folliculin-interacting protein 1 OS=Homo sapiens OX=9606 GN=FNIP1 PE=1 SV=3	130.47	6	7.5	ATPase inhibitor activity [GO:0042030]; enzyme activator activity [GO:0008047]; enzyme binding [GO:0019899]; protein-folding chaperone binding [GO:0051087]	B cell apoptotic process [GO:0001783]; B cell differentiation [GO:0030183]; cellular response to starvation [GO:0009267]; immature B cell differentiation [GO:0002327]; negative regulation of cell population proliferation [GO:0008285]; negative regulation of cysteine-type endopeptidase activity involved in apoptotic process [GO:0043154]; negative regulation of lysosome organization [GO:1905672]; n…	cytoplasm [GO:0005737]; cytosol [GO:0005829]; lysosomal membrane [GO:0005765]	TRUE	TRUE	FALSE	3	3	0.0942224	0.14594	0.203819	1.2733	1.35942	1.34602	1.42017	1.01832	1.24084	1.255	1.3752	1.17139	6	0	5	5	5	4	4	4	5	5	5	0	2	2	5	0	2	2	4	3	4	4
Q8TF39	Q8TF39	ZNF483	Zinc finger protein 483	sp|Q8TF39|ZN483_HUMAN Zinc finger protein 483 OS=Homo sapiens OX=9606 GN=ZNF483 PE=1 SV=3	85.04	8	11.3	DNA-binding transcription factor activity, RNA polymerase II-specific [GO:0000981]; metal ion binding [GO:0046872]; RNA polymerase II cis-regulatory region sequence-specific DNA binding [GO:0000978]	regulation of transcription by RNA polymerase II [GO:0006357]	nucleus [GO:0005634]	FALSE	TRUE	FALSE	3	3	0.455259	0.546411	0.406196	-1.15781	-1.07261	-1.16537	-0.626158	-1.41112	-1.54847	-1.12314	-0.954714	-1.36091	8	0	7	7	7	5	7	0	5	6	8	7	6	6	8	8	7	7	8	8	7	5
Q8TF20	Q8TF20	ZNF721	Zinc finger protein 721	sp|Q8TF20|ZN721_HUMAN Zinc finger protein 721 OS=Homo sapiens OX=9606 GN=ZNF721 PE=1 SV=2	105.02	2	1.9	DNA-binding transcription activator activity, RNA polymerase II-specific [GO:0001228]; metal ion binding [GO:0046872]; RNA polymerase II cis-regulatory region sequence-specific DNA binding [GO:0000978]	regulation of transcription by RNA polymerase II [GO:0006357]	nucleus [GO:0005634]	FALSE	TRUE	FALSE	2	3	0.0560135	0.0936128	-1.91961	0.542726	0.194519	0.717883	-2.16364	1.50832	1.71161	1.28766	-0.417079	1.50253	2	0	1	1	0	1	1	1	1	0	2	2	0	2	1	1	1	1	1	1	1	1
Q8WUD4	Q8WUD4	CCDC12	Coiled-coil domain-containing protein 12	sp|Q8WUD4|CCD12_HUMAN Coiled-coil domain-containing protein 12 OS=Homo sapiens OX=9606 GN=CCDC12 PE=1 SV=1	19.17	6	45.2			nucleoplasm [GO:0005654]; post-mRNA release spliceosomal complex [GO:0071014]; U2-type spliceosomal complex [GO:0005684]	FALSE	TRUE	FALSE	1	1	0.824846	0.86911	-0.295518	-2.56568	-3.86322	-0.717335	-3.55974	-0.0776667	-4.56267	-2.61341	-2.71343	-2.41792	6	0	0	1	0	1	2	0	6	0	0	6	3	3	5	0	5	5	3	4	4	0
Q8WUF5	Q8WUF5	PPP1R13L	RelA-associated inhibitor	sp|Q8WUF5|IASPP_HUMAN RelA-associated inhibitor OS=Homo sapiens OX=9606 GN=PPP1R13L PE=1 SV=4	89.04	12	17	cadherin binding [GO:0045296]; identical protein binding [GO:0042802]; transcription corepressor activity [GO:0003714]	apoptotic process [GO:0006915]; cardiac muscle contraction [GO:0060048]; cardiac right ventricle morphogenesis [GO:0003215]; embryonic camera-type eye development [GO:0031076]; hair cycle [GO:0042633]; multicellular organism growth [GO:0035264]; multicellular organismal-level homeostasis [GO:0048871]; negative regulation of transcription by RNA polymerase II [GO:0000122]; positive regulation of c…	cell junction [GO:0030054]; cytosol [GO:0005829]; intercellular bridge [GO:0045171]; nucleoplasm [GO:0005654]; nucleus [GO:0005634]	FALSE	TRUE	FALSE	3	3	0.0400379	0.0697764	0.301949	-0.0486738	0.013577	0.253578	0.039747	-0.217978	-0.0668762	-0.314091	0.102301	-0.199648	14	0	10	11	10	9	9	11	9	8	7	8	9	7	11	10	10	10	10	8	10	9
Q8WUF8	Q8WUF8	FAM172A	Cotranscriptional regulator FAM172A	sp|Q8WUF8|F172A_HUMAN Cotranscriptional regulator FAM172A OS=Homo sapiens OX=9606 GN=FAM172A PE=1 SV=1	47.94	6	19.2		mRNA processing [GO:0006397]; neural crest cell development [GO:0014032]; regulation of alternative mRNA splicing, via spliceosome [GO:0000381]; regulatory ncRNA-mediated heterochromatin formation [GO:0031048]; RNA splicing [GO:0008380]	endoplasmic reticulum [GO:0005783]; nucleus [GO:0005634]	FALSE	TRUE	FALSE	3	3	0.841131	0.881595	0.119639	-1.23662	-1.25503	-1.38989	-0.885474	-1.02897	-1.42957	-1.43077	-1.1768	-1.29644	7	0	4	4	4	3	3	4	4	0	3	5	5	6	5	5	4	4	5	4	5	5
Q8WUH2	Q8WUH2	TGFBRAP1	Transforming growth factor-beta receptor-associated protein 1	sp|Q8WUH2|TGFA1_HUMAN Transforming growth factor-beta receptor-associated protein 1 OS=Homo sapiens OX=9606 GN=TGFBRAP1 PE=1 SV=1	97.1	6	7.1	SMAD binding [GO:0046332]; transforming growth factor beta receptor binding [GO:0005160]	autophagy [GO:0006914]; endosomal vesicle fusion [GO:0034058]; endosome to lysosome transport [GO:0008333]; intracellular protein transport [GO:0006886]; regulation of DNA-templated transcription [GO:0006355]; regulation of SNARE complex assembly [GO:0035542]; signal transduction [GO:0007165]; transforming growth factor beta receptor signaling pathway [GO:0007179]	CORVET complex [GO:0033263]; cytoplasm [GO:0005737]; early endosome [GO:0005769]; intracellular membrane-bounded organelle [GO:0043231]; membrane [GO:0016020]	TRUE	TRUE	FALSE	3	3	0.00104833	0.0029878	-0.676241	0.928487	0.595505	0.434213	0.741383	1.01881	1.45394	1.32707	0.590367	1.26661	6	0	5	3	4	4	3	4	4	3	5	4	4	3	5	5	6	5	5	4	5	5
Q8WVJ2	Q8WVJ2	NUDCD2	NudC domain-containing protein 2	sp|Q8WVJ2|NUDC2_HUMAN NudC domain-containing protein 2 OS=Homo sapiens OX=9606 GN=NUDCD2 PE=1 SV=1	17.66	2	13.4	unfolded protein binding [GO:0051082]	protein folding [GO:0006457]	cytoplasm [GO:0005737]; cytosol [GO:0005829]; intercellular bridge [GO:0045171]; kinetochore [GO:0000776]; microtubule cytoskeleton [GO:0015630]; microtubule organizing center [GO:0005815]; mitotic spindle [GO:0072686]; spindle pole [GO:0000922]	FALSE	TRUE	FALSE	3	3	5.17367e-05	0.000238098	0.894011	0.386256	0.643119	0.943925	0.912741	0.0706353	-0.0166855	-0.236199	0.833262	-0.0607498	2	0.000143575	2	2	2	2	2	2	2	2	2	2	2	2	2	2	2	2	2	2	2	2
Q8WVF1	Q8WVF1	OSCP1	Protein OSCP1	sp|Q8WVF1|OSCP1_HUMAN Protein OSCP1 OS=Homo sapiens OX=9606 GN=OSCP1 PE=1 SV=4	44.56	1	3.1	transmembrane transporter activity [GO:0022857]	xenobiotic detoxification by transmembrane export across the plasma membrane [GO:1990961]	basal plasma membrane [GO:0009925]; cytoplasm [GO:0005737]; plasma membrane [GO:0005886]	FALSE	FALSE	FALSE	1	0													1	0	1	0	0	1	1	1	1	0	0	0	0	0	1	0	1	0	0	0	0	0
Q8WVE0	Q8WVE0	EEF1AKMT1	EEF1A lysine methyltransferase 1	sp|Q8WVE0|EFMT1_HUMAN EEF1A lysine methyltransferase 1 OS=Homo sapiens OX=9606 GN=EEF1AKMT1 PE=1 SV=1	24.49	1	5.6	histone methyltransferase activity [GO:0042054]; methyltransferase activity [GO:0008168]; nucleic acid binding [GO:0003676]; protein-lysine N-methyltransferase activity [GO:0016279]	peptidyl-lysine methylation [GO:0018022]	cytosol [GO:0005829]	FALSE	FALSE	FALSE	1	0				-0.75896		-0.75896					-0.75896		1	0	0	1	0	1	1	1	0	0	0	0	0	1	0	1	0	0	1	1	0	0
Q8WVD5	Q8WVD5	RNF141	RING finger protein 141	sp|Q8WVD5|RN141_HUMAN RING finger protein 141 OS=Homo sapiens OX=9606 GN=RNF141 PE=1 SV=1	25.52	2	9.1	metal ion binding [GO:0046872]; ubiquitin-protein transferase activity [GO:0004842]	protein autoubiquitination [GO:0051865]; regulation of DNA-templated transcription [GO:0006355]	membrane [GO:0016020]	FALSE	TRUE	FALSE	1	1	0.665135	0.735698	0.428418	0.110666	-0.227829	-0.509012	1.71146	1.91122	-0.216915	-2.00494	0.324875	-0.103544	2	0.000143575	0	0	1	2	1	1	1	1	1	0	0	0	0	0	0	0	0	1	1	0
Q8WVD3	Q8WVD3	RNF138	E3 ubiquitin-protein ligase RNF138	sp|Q8WVD3|RN138_HUMAN E3 ubiquitin-protein ligase RNF138 OS=Homo sapiens OX=9606 GN=RNF138 PE=1 SV=1	28.17	5	22	metal ion binding [GO:0046872]; protein kinase binding [GO:0019901]; single-stranded DNA binding [GO:0003697]; ubiquitin protein ligase activity [GO:0061630]	cellular response to leukemia inhibitory factor [GO:1990830]; DNA double-strand break processing involved in repair via single-strand annealing [GO:0010792]; double-strand break repair via homologous recombination [GO:0000724]; protein ubiquitination [GO:0016567]; Wnt signaling pathway [GO:0016055]	nucleus [GO:0005634]; site of double-strand break [GO:0035861]	FALSE	TRUE	FALSE	3	0	0.00305282	0.00752239	1.42164	-2.47979	-1.22912	-1.19454	-2.88327	-3.42896	-3.60503	-2.53785	-1.76898	-3.19061	5	0	2	4	1	2	3	2	2	2	2	4	2	3	2	3	2	4	3	2	0	3
Q8WVC6	Q8WVC6	DCAKD	Dephospho-CoA kinase domain-containing protein	sp|Q8WVC6|DCAKD_HUMAN Dephospho-CoA kinase domain-containing protein OS=Homo sapiens OX=9606 GN=DCAKD PE=1 SV=1	26.53	5	30.7	ATP binding [GO:0005524]; dephospho-CoA kinase activity [GO:0004140]	coenzyme A biosynthetic process [GO:0015937]	membrane [GO:0016020]	FALSE	TRUE	FALSE	3	3	0.000585789	0.00182586	-0.865652	0.485631	0.249849	-0.282465	0.191031	0.804056	0.948932	1.00238	0.0528051	0.918458	6	0	2	2	2	1	1	1	1	2	2	1	1	2	1	1	0	3	2	2	3	4
Q8WVC0	Q8WVC0	LEO1	RNA polymerase-associated protein LEO1	sp|Q8WVC0|LEO1_HUMAN RNA polymerase-associated protein LEO1 OS=Homo sapiens OX=9606 GN=LEO1 PE=1 SV=1	75.36	10	21.3	RNA polymerase II C-terminal domain phosphoserine binding [GO:1990269]	endodermal cell fate commitment [GO:0001711]; mRNA polyadenylation [GO:0006378]; negative regulation of myeloid cell differentiation [GO:0045638]; positive regulation of mRNA 3'-end processing [GO:0031442]; positive regulation of transcription by RNA polymerase II [GO:0045944]; positive regulation of transcription elongation by RNA polymerase II [GO:0032968]; stem cell population maintenance [GO:…	Cdc73/Paf1 complex [GO:0016593]; centrosome [GO:0005813]; fibrillar center [GO:0001650]; nucleoplasm [GO:0005654]; nucleus [GO:0005634]	FALSE	TRUE	FALSE	3	3	8.55062e-05	0.000361841	1.23339	-1.743	-0.945268	-1.47676	-0.956896	-2.24674	-2.36048	-2.47186	-1.12631	-2.35969	12	0	9	8	9	8	8	7	7	8	7	9	9	9	9	9	9	9	10	9	9	7
[truncated: 7,200 more rows]
[truncated: 151 more columns]
