# Supplementary material for: A ULK1–MTFR1L feedback loop links mitochondrial fission, mitophagy and apoptosis
Source: J Cell Sci. 2026 May 11;139(9):jcs264577. doi: 10.1242/jcs.264577 (PMC13245916; doi:10.1242/jcs.264577)
Supplement: Table S3. Source data for quantified figures [file joces-139-264577-TableS3.xlsx]

## Sheet: IDO33
Avg. edge length									Free ends/total length
WT	Fis1_mScarlet	Fis1_MTFR1L							WT	Fis1_mScarlet	Fis1_MTFR1L
1.22006	0.908264	0.875147							0.00271938	0.00443328	0.00508047
1.11636	0.962576	0.925484	ANOVA summary						0.00234678	0.00328817	0.00392747	ANOVA summary
1.0507	1.0389	1.01203	F	12.76					0.00237456	0.00231542	0.00639161	F	33.64
1.00399	0.99291	0.793903	P value	<0,0001					0.00134932	0.00155905	0.0110994	P value	<0,0001
1.03797	0.958798	0.794836	P value summary	****					0.00183508	0.00164964	0.00659336	P value summary	****
0.975039	0.786675	0.899158	Significant diff. among means (P < 0.05)?	Yes					0.00238315	0.00401434	0.00485809	Significant diff. among means (P < 0.05)?	Yes
1.01566	1.0832	0.941431	R squared	0.143					0.00159565	0.00380281	0.00685676	R squared	0.304
1.15083	0.981891	0.836556							0.00147464	0.00173867	0.00756213
1.02622	0.863705	0.869322	Brown-Forsythe test						0.00141212	0.00372996	0.00367194	Brown-Forsythe test
0.845933	1.08996	0.891399	F (DFn, DFd)	0,3766 (2, 153)					0.00312028	0.00292677	0.00240371	F (DFn, DFd)	8,953 (2, 154)
0.787849	0.992926	1.09229	P value	0.6868					0.0030179	0.00147376	0.00326315	P value	0.0002
0.865789	0.944156	0.936887	P value summary	ns					0.00295064	0.00165386	0.00360356	P value summary	***
0.90301	0.915811	0.939217	Are SDs significantly different (P < 0.05)?	No					0.00176842	0.00218743	0.00283159	Are SDs significantly different (P < 0.05)?	Yes
0.973422	0.946403	0.90753							0.00224491	0.00233723	0.00582211
0.94485	0.965661	0.903981	Bartlett's test						0.00204684	0.00140156	0.00377885	Bartlett's test
0.956532	1.10922	1.03148	Bartlett's statistic (corrected)	0.7545					0.00252713	0.00121308	0.0032136	Bartlett's statistic (corrected)	177.8
1.01545	1.16205	0.899454	P value	0.6857					0.00222446	0.00185239	0.00315712	P value	<0,0001
1.20366	0.772342	0.904487	P value summary	ns					0.00250297	0.00245231	0.00526266	P value summary	****
1.06845	1.0836	0.843444	Are SDs significantly different (P < 0.05)?	No					0.00203784	0.00210682	0.00580867	Are SDs significantly different (P < 0.05)?	Yes
0.922191	0.906025	0.924534							0.0036188	0.00150399	0.00378812
0.992729	0.982465	0.871644	ANOVA table	SS	DF	MS	F (DFn, DFd)	P value	0.0016401	0.00175835	0.00596603	ANOVA table	SS	DF	MS	F (DFn, DFd)
0.986455	0.96688	1.00486	Treatment (between columns)	0.2188	2	0.1094	F (2, 153) = 12,76	P<0,0001	0.00150189	0.00217801	0.0040945	Treatment (between columns)	0.0004018	2	0.0002009	F (2, 154) = 33,64
0.986924	0.918889	0.835164	Residual (within columns)	1.312	153	0.008574			0.00201356	0.00183662	0.00402241	Residual (within columns)	0.0009197	154	5.972e-06
1.03124	0.876243	0.935318	Total	1.531	155				0.00159316	0.0019217	0.00585501	Total	0.001322	156
0.858537	1.06472	0.897439							0.00173623	0.0027485	0.00599983
0.947886	1.03354	0.886618	Data summary						0.00348684	0.00372013	0.0101982	Data summary
0.986536	1.02178	0.82149	Number of treatments (columns)	3					0.00208916	0.00121311	0.0193661	Number of treatments (columns)	3
0.885762	1.0324	0.994706	Number of values (total)	156					0.00317529	0.00139903	0.00558757	Number of values (total)	157
0.9435	0.945237	1.00094							0.0021915	0.00120315	0.00251797
0.920373	1.0789	0.934779							0.00268904	0.00253577	0.00387966
0.907229	0.951133	0.84641							0.00289411	0.00149805	0.00349128
0.974335	0.941981	0.776497							0.00316914	0.00281259	0.0125962
1.0408	0.973357	0.950277							0.00257063	0.00242964	0.00491996
0.903394	0.96935	0.941586							0.00222935	0.00135586	0.00388088
1.03147	0.968688	0.952479							0.00165714	0.00125588	0.00559369
1.17826	0.913943	0.895329							0.00215991	0.00167957	0.00736672
1.10951	1.0158	1.05805							0.00111751	0.00201506	0.00480332
1.12372	0.906941	0.999621							0.00088585	0.00184817	0.0036875
1.01805	0.851501	0.92649							0.0013487	0.00194085	0.00499482
1.07712	0.996695	0.915368							0.00170411	0.00200999	0.00221501
1.12825	0.969291	0.921132							0.00090231	0.00161626	0.00253069
0.99208	1.06294	0.918944							0.00243928	0.00309279	0.00620231
0.996683	1.04068	1.02601							0.00273906	0.00160889	0.00700213
0.933051	1.2494	0.83644							0.00216508	0.00276412	0.00425258
0.926053	1.02787	0.893757							0.00290324	0.00103338	0.00322152
0.950628	0.927353	0.846005							0.0026998	0.00140859	0.00324844
1.00233	0.842504	1.05577							0.0036736	0.00232452	0.00307962
1.07175	1.05639	0.831983							0.00210844	0.00315298	0.00497362
1.05588	1.18958	1.02234							0.00113875	0.00111418	0.00341598
1.05079	0.927776	0.889447							0.00112683	0.00159199	0.00466201
	0.746676	0.570889								0.00162726	0.0259416
		0.931393								0.00290801	0.00336093
		1.00101									0.00352576
		1.04324									0.00339558
		0.829672									0.00451895

## Sheet: IDO5
	Table Analyzed	IDO5
	Column B	ULK1 tethering
	vs.	vs,
	Column A	GFP tethering
	Unpaired t test
	P value	<0,0001
	P value summary	****
	Significantly different (P < 0.05)?	Yes
	One- or two-tailed P value?	Two-tailed
	t, df	t=15,60, df=4
	How big is the difference?
	Mean of column A	4.887
	Mean of column B	87.28
	Difference between means (B - A) ± SEM	82,40 ± 5,283
	95% confidence interval	67,73 to 97,06
	R squared (eta squared)	0.9838
	F test to compare variances
	F, DFn, Dfd	5,824, 2, 2
	P value	0.2931
	P value summary	ns
	Significantly different (P < 0.05)?	No
	Data analyzed
	Sample size, column A	3
	Sample size, column B	3
Rapalog FKBP-GFP-ULK1
replicate 1					replicate 2					replicate 3
250313					250426					250426
Image number	Cell number	Cells with MTFR1L dots co-localizing with ULK1			Image number	Cell number	cells with GFP dots formation			Image number	Cell number	cells with GFP dots formation
20	2	2			8	1	1			15	2	2	really cool one
19	2	2			10	1	1			17	2	2
18	1	1			9	1	1			18	2	2
16	1	1			7	1	1			16	1	1
15	1	1			6	1	1			20	1	1
14	1	1			5	1	1	nice one		19	1	1
13	2	2			3	3	2			21	3	2
12	2	2			19	2	2			22	1	1
11	1	0			17	3	0	nice one		14	1	1
10	1	1			15	2	2			21	1	0
9	3	3			14	1	1			23	1	0
8	1	1			13	1	1			13	2	2
7	2	2			12	1	1			12	1	1
6	3	3			11	1	1			11	1	1	weirds
5	1	1			20	3	2			10	1	1
4	2	2			1	2	2			9	2	2
3	1	1								8	2	2
2	2	2								6	2	2
		0								5	1	1	cool
		0								4	2	0
		0								3	1	1
		0								2	1	1
		0								1	2	2
		0
		0
		0
		0
		0
		0
		0
		0
	29	28	96.5517			25	20	80			34	29	85.2941		total	88
Rapalog FKBP-GFP
replicate 1					replicate 2					replicate 3
250404					250411					250426
Image number	Cell number	Cells with MTFR1L dots co-localizing with ULK1			Image number	Cell number	cells with GFP dots formation			Image number	Cell number	cells with GFP dots formation
1	2	0			1	1	0			21	1	0	gorgeus
2	6	2			2	6	0			20	3
3	2	0			3	2	0			19	3
4	2	0			4	1	0			18	4	1
5	2	0			5	1	0			17	5
6	2	0	good		6	2	0			16	4		great
7	2	0			7	2	0			15	2
8	2	0			8	2	0			14	1	1
9	2	0			9	2	0			13	3
10	3	0	good		10	1	0			12	2
11	2	1			11	2	0			11	1
12	3	0			12	2	1	interesting, MTFR1L makes cluster and the GFP is around them, mito inclusion?		10	4
13	2	1			13	2	0			9	6
14	2	0			14	5	0			8	2
15	3	0			15	2	0			7	5
16	3	0			16	2	0			6	3
17	1	0			17	2	0			5	2
18	1	0			18	1	0			4	2
19	3	0			19	2	0			3	2
		0			20	2	0			2	2		perfecto
		0								1	2
		0
		0
		0
		0
		0
		0
		0
		0
		0
		0
	45	4	8.88889			42	1	2.38095			59	2	3.38983		total	146

## Sheet: IDO8
	Mock	Mock Starve	RNA	RNA Starve		Mock	Mock Starve	RNA	RNA Starve		Mock	Mock Starve	RNA	RNA Starve
1	161.936	85.3435	72.1502	26.7311		207.227	65.7355	98.9237	9.13461		154.514	33.5547	65.7458	3.37415
2	59.7933	29.0101	30.0105	15.7939		89.7938	31.604	48.5232	5.03037		71.5757	15.3672	31.7638	1.83676
3	329.41	47.6337	147.786	17.7129		312.245	37.843	167.757	3.58935		266.159	20.2245	110.519	5.93262
4	26.0121	17.249	17.7643	9.33184		43.2502	21.6019	27.0001	3.01813		30.151	9.15179	16.3613	3.18104
Basal Respiration	135.924	68.0945	54.3859	17.3993		163.977	44.1336	71.9236	6.11648		124.363	24.4029	49.3845	0.19311
ATP-liniked Respiration	102.143	56.3334	42.1397	10.9372		117.433	34.1315	50.4005	4.10424		82.9383	18.1875	33.982	1.53739
Maximum Respiration	303.398	30.3847	130.022	8.38106		268.995	16.2411	140.757	0.57122		236.008	11.0727	94.1577	2.75158
Spare Respiratory Capacity	167.474	-37.7098	75.6358	-9.0182		105.018	-27.8925	68.8333	-5.54526		111.645	-13.3302	44.7732	2.55847

## Sheet: IDO7
r	siControl rich noParkin	siControl starved noParkin	siControl starved +Emricasan noParkin	siMTFR1L rich noParkin	siMTFR1L starved noParkin	siMTFR1L starved +Emricasan noParkin	siControl rich Parkin	siControl starved Parkin	siControl starved +Emricasan Parkin	siMTFR1L rich Parkin	siMTFR1L starved Parkin	siMTFR1L starved +Emricasan Parkin
r1	188.333	150.333	196	171.667	49.3333	196.667	130.333	144.667	153.333	158	77.3333	151.667
r2	179.333	187.333	176	173.667	38.3333	192.333	144.667	114	155.667	146.667	77.6667	156.667
r3	180.667	157	183.667	198	47	187.333	163.667	138.667	172.667	149.333	71.6667	142.667

## Sheet: IDO9
Condition	Replicate	Median	Mean	Std	Total events	Mean scaled			Anova with Sidak
AO	r1	0.116632	0.141739	0.101372	148474	76.4102
AO	r2	0.149461	0.17923	0.113203	143974	109.53			ANOVA summary
AO	r3	0.156009	0.184357	0.110914	150667	114.06			F	46.47
baf	r1	0.0603352	0.0647025	0.0198066	156647	8.35636			P value	<0,0001
baf	r2	0.0603441	0.0649787	0.0207847	157816	8.60036			P value summary	****
baf	r3	0.0604613	0.0653392	0.0207749	152147	8.91882			Significant diff. among means (P < 0.05)?	Yes
rich	r1	0.0665125	0.0833852	0.0610892	148582	24.8607			R squared	0.9509
rich	r2	0.0685667	0.0878016	0.0681758	153756	28.7622
rich	r3	0.0683333	0.088722	0.078074	152876	29.5753			Brown-Forsythe test
siM AO	r1	0.0961255	0.110601	0.062063	84137	48.9034			F (DFn, DFd)	1,156 (5, 12)
siM AO	r2	0.110693	0.123573	0.0634932	61422	60.3629			P value	0.3846
siM AO	r3	0.112269	0.133093	0.0833914	82218	68.7726			P value summary	ns
siM baf	r1	0.053194	0.0567844	0.0197525	98888	1.3615			Are SDs significantly different (P < 0.05)?	No
siM baf	r2	0.0542856	0.0571699	0.0165014	119374	1.70208
siM baf	r3	0.0554422	0.0585672	0.01827	114915	2.93642			Bartlett's test
siM rich	r1	0.0589916	0.0737477	0.0550815	105255	16.347			Bartlett's statistic (corrected)
siM rich	r2	0.0609117	0.0751776	0.0560307	110904	17.6101			P value
siM rich	r3	0.0620802	0.0795546	0.0635944	105927	21.4767			P value summary
									Are SDs significantly different (P < 0.05)?
									ANOVA table	SS	DF	MS	F (DFn, DFd)	P value
									Treatment (between columns)	0.02661	5	0.005322	F (5, 12) = 46,47	P<0,0001
									Residual (within columns)	0.001374	12	0.0001145
									Total	0.02798	17
									Data summary
									Number of treatments (columns)	6
									Number of values (total)	18
									Number of families	1
									Number of comparisons per family	15
									Alpha	0.05
									Šídák's multiple comparisons test	Mean Diff,	95,00% CI of diff,	Below threshold?	Summary	Adjusted P Value
									baf vs. rich	-0.02163	-0,05340 to 0,01014	No	ns	0.3589	A-B
									baf vs. AO	-0.1034	-0,1352 to -0,07167	Yes	****	<0,0001	A-C
									baf vs. si baf	0.0075	-0,02427 to 0,03927	No	ns	0.9996	A-D
									baf vs. si rich	-0.01115	-0,04292 to 0,02062	No	ns	0.9785	A-E
									baf vs. si AO	-0.05742	-0,08918 to -0,02565	Yes	***	0.0004	A-F
									rich vs. AO	-0.08181	-0,1136 to -0,05004	Yes	****	<0,0001	B-C
									rich vs. si baf	0.02913	-0,002640 to 0,06090	No	ns	0.0857	B-D
									rich vs. si rich	0.01048	-0,02129 to 0,04225	No	ns	0.9876	B-E
									rich vs. si AO	-0.03579	-0,06756 to -0,004017	Yes	*	0.022	B-F
									AO vs. si baf	0.1109	0,07917 to 0,1427	Yes	****	<0,0001	C-D
									AO vs. si rich	0.09228	0,06051 to 0,1241	Yes	****	<0,0001	C-E
									AO vs. si AO	0.04602	0,01425 to 0,07779	Yes	**	0.003	C-F
									si baf vs. si rich	-0.01865	-0,05042 to 0,01312	No	ns	0.5658	D-E
									si baf vs. si AO	-0.06492	-0,09668 to -0,03315	Yes	***	0.0001	D-F
									si rich vs. si AO	-0.04626	-0,07803 to -0,01449	Yes	**	0.0028	E-F
									Test details	Mean 1	Mean 2	Mean Diff,	SE of diff,	n1	n2	t	DF
									baf vs. rich	0.06501	0.08664	-0.02163	0.008738	3	3	2.475	12
									baf vs. AO	0.06501	0.1684	-0.1034	0.008738	3	3	11.84	12
									baf vs. si baf	0.06501	0.05751	0.0075	0.008738	3	3	0.8583	12
									baf vs. si rich	0.06501	0.07616	-0.01115	0.008738	3	3	1.276	12
									baf vs. si AO	0.06501	0.1224	-0.05742	0.008738	3	3	6.571	12
									rich vs. AO	0.08664	0.1684	-0.08181	0.008738	3	3	9.362	12
									rich vs. si baf	0.08664	0.05751	0.02913	0.008738	3	3	3.334	12
									rich vs. si rich	0.08664	0.07616	0.01048	0.008738	3	3	1.199	12
									rich vs. si AO	0.08664	0.1224	-0.03579	0.008738	3	3	4.096	12
									AO vs. si baf	0.1684	0.05751	0.1109	0.008738	3	3	12.7	12
									AO vs. si rich	0.1684	0.07616	0.09228	0.008738	3	3	10.56	12
									AO vs. si AO	0.1684	0.1224	0.04602	0.008738	3	3	5.267	12
									si baf vs. si rich	0.05751	0.07616	-0.01865	0.008738	3	3	2.135	12
									si baf vs. si AO	0.05751	0.1224	-0.06492	0.008738	3	3	7.429	12
									si rich vs. si AO	0.07616	0.1224	-0.04626	0.008738	3	3	5.295	12

## Sheet: IDO10
table 1
Condition	Replicate	Median	Mean	Std	Total events	Mean scaled
baf	r1	0.0395877	0.0422237	0.0219009	12109	3.88372			table 1
baf	r2	0.0377914	0.039525	0.0181771	13831	1.69383			Table Analyzed	IDO10
baf	r3	0.0367522	0.0379582	0.01529	16411	0.422455			Data sets analyzed	A-F
rich	r1	0.0558333	0.0703358	0.0484635	8206	26.6951
rich	r2	0.0545886	0.0673392	0.0419259	10605	24.2636			ANOVA summary
rich	r3	0.0535989	0.0678997	0.0463522	9883	24.7184			F	522.3
rapa	r1	0.127767	0.16488	0.124409	26763	103.413			P value	<0,0001
rapa	r2	0.126835	0.16371	0.124966	34404	102.464			P value summary	****
rapa	r3	0.119033	0.153432	0.116466	33178	94.1234			Significant diff. among means (P < 0.05)?	Yes
si baf	r1	0.0375211	0.0395095	0.0114469	7543	1.68127			R squared	0.9954
si baf	r2	0.0358666	0.0377086	0.0106463	8889	0.21988
si baf	r3	0.0348834	0.0361355	0.00937716	8007	-1.05662			Brown-Forsythe test
si rich	r1	0.0540933	0.0685536	0.0458425	7769	25.249			F (DFn, DFd)	0,4862 (5, 12)
si rich	r2	0.0519368	0.0652156	0.0441946	6997	22.5404			P value	0.7804
si rich	r3	0.0496095	0.0624526	0.0405035	8464	20.2983			P value summary	ns
si rapa	r1	0.0924584	0.115893	0.0843323	9729	63.6626			Are SDs significantly different (P < 0.05)?	No
si rapa	r2	0.0858389	0.10731	0.0792486	8934	56.6979
si rapa	r3	0.0883299	0.111601	0.0807444	6574	60.1794			Bartlett's test
									Bartlett's statistic (corrected)
									P value
									P value summary
									Are SDs significantly different (P < 0.05)?
									ANOVA table	SS	DF	MS	F (DFn, DFd)	P value
									Treatment (between columns)	0.03372	5	0.006743	F (5, 12) = 522,3	P<0,0001
									Residual (within columns)	0.0001549	12	1.291e-05
									Total	0.03387	17
									Data summary
									Number of treatments (columns)	6
									Number of values (total)	18
									Number of families	1
									Number of comparisons per family	15
									Alpha	0.05
									Šídák's multiple comparisons test	Mean Diff,	95,00% CI of diff,	Below threshold?	Summary	Adjusted P Value
									baf vs. rich	-0.02862	-0,03929 to -0,01796	Yes	****	<0,0001	A-B
									baf vs. rapa	-0.1208	-0,1314 to -0,1101	Yes	****	<0,0001	A-C
									baf vs. si MTFR1L baf	0.002118	-0,008550 to 0,01279	No	ns	>0,9999	A-D
									baf vs. si MTFR1L rich	-0.0255	-0,03617 to -0,01484	Yes	****	<0,0001	A-E
									baf vs. si MTFR1L rapa	-0.0717	-0,08237 to -0,06103	Yes	****	<0,0001	A-F
									rich vs. rapa	-0.09215	-0,1028 to -0,08148	Yes	****	<0,0001	B-C
									rich vs. si MTFR1L baf	0.03074	0,02007 to 0,04141	Yes	****	<0,0001	B-D
									rich vs. si MTFR1L rich	0.003118	-0,007550 to 0,01379	No	ns	0.9961	B-E
									rich vs. si MTFR1L rapa	-0.04308	-0,05374 to -0,03241	Yes	****	<0,0001	B-F
									rapa vs. si MTFR1L baf	0.1229	0,1122 to 0,1336	Yes	****	<0,0001	C-D
									rapa vs. si MTFR1L rich	0.09527	0,08460 to 0,1059	Yes	****	<0,0001	C-E
									rapa vs. si MTFR1L rapa	0.04907	0,03841 to 0,05974	Yes	****	<0,0001	C-F
									si MTFR1L baf vs. si MTFR1L rich	-0.02762	-0,03829 to -0,01696	Yes	****	<0,0001	D-E
									si MTFR1L baf vs. si MTFR1L rapa	-0.07382	-0,08448 to -0,06315	Yes	****	<0,0001	D-F
									si MTFR1L rich vs. si MTFR1L rapa	-0.04619	-0,05686 to -0,03553	Yes	****	<0,0001	E-F
									Test details	Mean 1	Mean 2	Mean Diff,	SE of diff,	n1	n2	t	DF
									baf vs. rich	0.0399	0.06852	-0.02862	0.002934	3	3	9.756	12
									baf vs. rapa	0.0399	0.1607	-0.1208	0.002934	3	3	41.16	12
									baf vs. si MTFR1L baf	0.0399	0.03778	0.002118	0.002934	3	3	0.7218	12
									baf vs. si MTFR1L rich	0.0399	0.06541	-0.0255	0.002934	3	3	8.693	12
									baf vs. si MTFR1L rapa	0.0399	0.1116	-0.0717	0.002934	3	3	24.44	12
									rich vs. rapa	0.06852	0.1607	-0.09215	0.002934	3	3	31.41	12
									rich vs. si MTFR1L baf	0.06852	0.03778	0.03074	0.002934	3	3	10.48	12
									rich vs. si MTFR1L rich	0.06852	0.06541	0.003118	0.002934	3	3	1.063	12
									rich vs. si MTFR1L rapa	0.06852	0.1116	-0.04308	0.002934	3	3	14.68	12
									rapa vs. si MTFR1L baf	0.1607	0.03778	0.1229	0.002934	3	3	41.89	12
									rapa vs. si MTFR1L rich	0.1607	0.06541	0.09527	0.002934	3	3	32.47	12
									rapa vs. si MTFR1L rapa	0.1607	0.1116	0.04907	0.002934	3	3	16.73	12
									si MTFR1L baf vs. si MTFR1L rich	0.03778	0.06541	-0.02762	0.002934	3	3	9.415	12
									si MTFR1L baf vs. si MTFR1L rapa	0.03778	0.1116	-0.07382	0.002934	3	3	25.16	12
									si MTFR1L rich vs. si MTFR1L rapa	0.06541	0.1116	-0.04619	0.002934	3	3	15.74	12

## Sheet: IDO32
Condition	Replicate	Median	Mean	Std	Total events	Mean scaled
baf	r1	0.0392249	0.0421563	0.0150118	25826	5.038704948548013
baf	r2	0.0386232	0.0414584	0.014423190041610003	25646	2.393088463227693
baf	r3	0.037747	0.040449355339310517	0.014429914656836698	23287	-1.43179
rapa	r1	0.0499499	0.0668446	0.0504046	33311	98.62501917043086
rapa	r2	0.049890115737497645	0.0679306	0.0532575	32488	102.74145157326782
rapa	r3	0.048481276554569366	0.0668469	0.0553281	32889	98.63352925630132
rich	r1	0.040824201827556014	0.0447101	0.018546553792498862	38046	14.719405909596663
rich	r2	0.040260398663440486	0.0446939	0.021971075918618712	36991	14.657976532805208
rich	r3	0.038606991010004046	0.0424808	0.018344619988860028	34890	6.268879425106365
si47rapa	r1	0.0553431	0.0708612	0.15439788945609603	11711	113.85054367313735
si47rapa	r2	0.0504396	0.062799	0.0392781	12789	83.28917451545878
si47rapa	r3	0.051711504861917876	0.0651882	0.0422614	11133	92.34588084498662
sirapa	r1	0.044291614167716646	0.0566174	0.038453268437643504	10259	59.856669483863655
sirapa	r2	0.044761654887637295	0.0552607	0.0332564	6776	54.7135
sirapa	r3	0.042536996008263925	0.0540551	0.035714313085383725	4325	50.14378771979984

## Sheet: IDO31
Condition	Replicate	Median	Mean	Std	Total events	Mean scaled
baf	r1	0.040038417950316846	0.044368	0.0170553	9542	2.291249195437641
baf	r2	0.0399392	0.0436577	0.015054012162894856	9654	1.7087508045623536
siRNA #3	r1	0.0946326	0.12663529347644475	0.1054313428777271	4656	69.75911441527987
siRNA #3	r2	0.0944825	0.12343228181432832	0.0948306	4174	67.13230790275483
siRNA #4 rapa	r1	0.085843	0.11971247471060574	0.10288832752162584	7919	64.08167476240003
siRNA #4 rapa	r2	0.0894403	0.11964120841336229	0.0959503	7866	64.02322890160696
rich	r1	0.0490512	0.0651901	0.0445072	8406	19.36760861209685
rich	r2	0.0478987	0.0628596	0.040440299862600435	8600	17.456297493839287
rapa	r1	0.1239133200187445	0.16196103473926432	0.1276860793053064	6986	98.72993843895323
rapa	r2	0.12504363393921042	0.16505834850960993	0.130495	7268	101.27006156104677
siRNA #1 rapa	r1	0.0971167	0.12373525767213349	0.0891746	9122	67.38077997853074
siRNA #1 rapa	r2	0.10160497810555427	0.12834090941856735	0.0924039	8507	71.15789891476362

## Sheet: IDO25
WT siControl FKBP-GFP-ULK1
replicate 1					replicate 2					replicate 3								Table Analyzed	IDO25
250428					250502					250514
Image number	Cell number	Cells with ULK1	% of cells		Image number	Cell number	Cells with ULK1	% of cells		Image number	Cell number	Cells with ULK1	% of cells					Column B	siMTFR1L
1	2	2			1	2	2			1	2	2						vs.	vs,
2	2	1			2	2	2			2	2	2						Column A	siControl
3	2	1			3	1	1			3	3	2
4	3	3			4	1	1			4	1	1						Unpaired t test
5	1	1			5	3	1			5	2	2						P value	0.5863
6	1	1			6	1	1			6	1	0						P value summary	ns
7	1	1			7	1	1			7	2	2						Significantly different (P < 0.05)?	No
8	1	1			8	1	1			8	2	2						One- or two-tailed P value?	Two-tailed
9	5	5			9	1	1			9	1	1						t, df	t=0,5910, df=4
10	2	2			10	1	1			10	1	1
11	2	2			11	3	1			11	3	3						How big is the difference?
12	1	1			12	2	2			12	2	2						Mean of column A	91.38
					13	1	1			13	2	2						Mean of column B	89.63
					14	2	2			14	3	3						Difference between means (B - A) ± SEM	-1,752 ± 2,964
					15	4	4			15	2	2						95% confidence interval	-9,982 to 6,479
					16	3	2			16	6	6						R squared (eta squared)	0.0803
					17	1	1			17	1	1
					18	3	3			18	2	2						F test to compare variances
					19	1	1			19	1	1						F, DFn, Dfd	3,890, 2, 2
					20	2	2			20	1	1						P value	0.409
					21	2	2			21	2	2						P value summary	ns
										22	2	2						Significantly different (P < 0.05)?	No
										23	2	2
										24	1	1						Data analyzed
										25	1	1						Sample size, column A	3
										26	1	1						Sample size, column B	3
										27	1	1
	23	21	91.3043			38	33	86.8421			50	48	96		total cells	111
WT siMTFR1L FKBP-GFP-ULK1
replicate 1					replicate 2					replicate 3
250428					250502					250514
Image number	Cell number	Cells with ULK1	% of cells		Image number	Cell number	Cells with ULK1	% of cells		Image number	Cell number	Cells with ULK1	% of cells
1	1	1			1	1	1			1	1	1
2	2	2			2	1	1			2	1	1
3	2	1			3	2	1			3	1	1
4	2	2			4	2	2			4	1	1
5	2	2			5	1	1			5	2	2
6	2	2			6	2	2			6	2	2
7	1	1			7	2	2			7	1	1
8	2	1			8	2	2			8	2	2
9	1	1			9	2	2			9	1	1
10	1	1			10	2	1			10	1	1
					11	1	1			11	1	1
					12	1	1			12	2	2
					13	1	1			13	2	1
					14	2	2			14	2	2
					15	1	1			15	2	2
					16	1	1			16	1	1
					17	1	1			17	1	1
					18	2	1			18	1	1
					19	1	1			19	1	1
										20	2	2
										21	2	1
										22	1	1
										23	2	1
										24	3	3
										25	2	2
	16	14	87.5			28	25	89.2857			38	35	92.1053		total cells	82

## Sheet: IDO13
Condition	Replicate	Median	Mean	Std	Total events	Mean scaled
baf	r1	0.0362556	0.0370331	0.00873266	17130	5.03367			Table Analyzed	IDO13
baf	r2	0.0350744	0.0359426	0.00897889	17687	3.94359			Data sets analyzed	A-L
baf	r3	0.0347137	0.0353823	0.00665641	15472	3.38349
siMGbaf	r1	0.0338905	0.0344004	0.00612027	10848	2.402			ANOVA summary
siMGbaf	r2	0.0331256	0.0337493	0.00640754	13588	1.75114			F	700.3
siMGbaf	r3	0.0333174	0.0338451	0.00568388	13175	1.84686			P value	<0,0001
siMGrich	r1	0.0425122	0.0532704	0.0432359	12322	21.2649			P value summary	****
siMGrich	r2	0.0412087	0.0501672	0.0368754	13671	18.1628			Significant diff. among means (P < 0.05)?	Yes
siMGrich	r3	0.0413035	0.0507507	0.0389487	13286	18.7461			R squared	0.9969
siMGrapa	r1	0.0570723	0.0787688	0.0810333	10433	46.7535
siMGrapa	r2	0.0542336	0.0728187	0.0724282	11190	40.8057			Brown-Forsythe test
siMGrapa	r3	0.0523516	0.0711409	0.0689159	12516	39.1286			F (DFn, DFd)	0,6859 (11, 24)
rich	r1	0.0504912	0.0625834	0.0412351	12317	30.5743			P value	0.7385
rich	r2	0.0492595	0.0609747	0.0382652	13359	28.9662			P value summary	ns
rich	r3	0.0490553	0.0609365	0.0392079	12814	28.928			Are SDs significantly different (P < 0.05)?	No
rapa	r1	0.0958359	0.134409	0.118678	24790	102.373
rapa	r2	0.0929929	0.128253	0.127549	25983	96.2187			Bartlett's test
rapa	r3	0.096007	0.133445	0.116033	24045	101.409			Bartlett's statistic (corrected)
Mgbaf	r1	0.0366355	0.0376144	0.00877163	13796	5.61473			P value
MGbaf	r2	0.0354837	0.0363328	0.00902995	17814	4.33365			P value summary
MGbaf	r3	0.0347442	0.0354641	0.00859047	15400	3.46531			Are SDs significantly different (P < 0.05)?
Mgrich	r1	0.0507822	0.064137	0.0440098	13332	32.1273
Mgrich	r2	0.0493297	0.061091	0.0401085	13033	29.0824			ANOVA table	SS	DF	MS	F (DFn, DFd)	P value
Mgrich	r3	0.0498832	0.0623069	0.0426132	15848	30.2979			Treatment (between columns)	0.03755	11	0.003414	F (11, 24) = 700,3	P<0,0001
Mgrapa	r1	0.0908706	0.120242	0.0970786	18552	88.2108			Residual (within columns)	0.000117	24	4.875e-06
Mgrapa	r2	0.0903637	0.119421	0.0959739	20334	87.3901			Total	0.03767	35
Mgrapa	r3	0.0922337	0.125339	0.105542	19838	93.306
sibaf	r1	0.0351228	0.0362293	0.00886467	15637	4.23019			Data summary
sibaf	r2	0.0337227	0.034551	0.00722389	20629	2.55257			Number of treatments (columns)	12
sibaf	r3	0.033023	0.0338614	0.00728102	18964	1.86324			Number of values (total)	36
sirich	r1	0.0447582	0.0559448	0.0398219	15354	23.9382
sirich	r2	0.0440253	0.0548014	0.040734	18937	22.7953
sirich	r3	0.0433349	0.0555116	0.0475345	17079	23.5052			Number of families	1
sirapa	r1	0.0702938	0.0992215	0.10205	19446	67.1985			Number of comparisons per family	66
sirapa	r2	0.0683312	0.0950744	0.0947339	20077	63.053			Alpha	0.05
sirapa	r3	0.067427	0.0925262	0.0892213	20519	60.5057
									Šídák's multiple comparisons test	Mean Diff,	95,00% CI of diff,	Below threshold?	Summary	Adjusted P Value
									baf vs. rich	-0.02538	-0,03231 to -0,01845	Yes	****	<0,0001	A-B
									baf vs. Rapa	-0.09592	-0,1028 to -0,08898	Yes	****	<0,0001	A-C
									baf vs. MGbaf	-0.0003511	-0,007285 to 0,006582	No	ns	>0,9999	A-D
									baf vs. MGrich	-0.02639	-0,03333 to -0,01946	Yes	****	<0,0001	A-E
									baf vs. MGRapa	-0.08555	-0,09248 to -0,07861	Yes	****	<0,0001	A-F
									baf vs. si baf	0.001239	-0,005695 to 0,008172	No	ns	>0,9999	A-G
									baf vs. si rich	-0.0193	-0,02623 to -0,01237	Yes	****	<0,0001	A-H
									baf vs. si Rapa	-0.05949	-0,06642 to -0,05255	Yes	****	<0,0001	A-I
									baf vs. siMGbaf	0.002121	-0,004812 to 0,009055	No	ns	>0,9999	A-J
									baf vs. siMGrich	-0.01528	-0,02221 to -0,008343	Yes	****	<0,0001	A-K
									baf vs. siMGRapa	-0.03812	-0,04506 to -0,03119	Yes	****	<0,0001	A-L
									rich vs. Rapa	-0.07054	-0,07747 to -0,06360	Yes	****	<0,0001	B-C
									rich vs. MGbaf	0.02503	0,01809 to 0,03196	Yes	****	<0,0001	B-D
									rich vs. MGrich	-0.001013	-0,007947 to 0,005920	No	ns	>0,9999	B-E
									rich vs. MGRapa	-0.06017	-0,06710 to -0,05324	Yes	****	<0,0001	B-F
									rich vs. si baf	0.02662	0,01968 to 0,03355	Yes	****	<0,0001	B-G
									rich vs. si rich	0.006079	-0,0008546 to 0,01301	No	ns	0.1537	B-H
									rich vs. si Rapa	-0.03411	-0,04104 to -0,02718	Yes	****	<0,0001	B-I
									rich vs. siMGbaf	0.0275	0,02057 to 0,03443	Yes	****	<0,0001	B-J
									rich vs. siMGrich	0.0101	0,003169 to 0,01704	Yes	***	0.0006	B-K
									rich vs. siMGRapa	-0.01274	-0,01968 to -0,005811	Yes	****	<0,0001	B-L
									Rapa vs. MGbaf	0.09557	0,08863 to 0,1025	Yes	****	<0,0001	C-D
									Rapa vs. MGrich	0.06952	0,06259 to 0,07646	Yes	****	<0,0001	C-E
									Rapa vs. MGRapa	0.01037	0,003435 to 0,01730	Yes	***	0.0004	C-F
									Rapa vs. si baf	0.09715	0,09022 to 0,1041	Yes	****	<0,0001	C-G
									Rapa vs. si rich	0.07662	0,06968 to 0,08355	Yes	****	<0,0001	C-H
									Rapa vs. si Rapa	0.03643	0,02949 to 0,04336	Yes	****	<0,0001	C-I
									Rapa vs. siMGbaf	0.09804	0,09110 to 0,1050	Yes	****	<0,0001	C-J
									Rapa vs. siMGrich	0.08064	0,07371 to 0,08757	Yes	****	<0,0001	C-K
									Rapa vs. siMGRapa	0.05779	0,05086 to 0,06473	Yes	****	<0,0001	C-L
									MGbaf vs. MGrich	-0.02604	-0,03297 to -0,01911	Yes	****	<0,0001	D-E
									MGbaf vs. MGRapa	-0.0852	-0,09213 to -0,07826	Yes	****	<0,0001	D-F
									MGbaf vs. si baf	0.00159	-0,005344 to 0,008523	No	ns	>0,9999	D-G
									MGbaf vs. si rich	-0.01895	-0,02588 to -0,01202	Yes	****	<0,0001	D-H
									MGbaf vs. si Rapa	-0.05914	-0,06607 to -0,05220	Yes	****	<0,0001	D-I
									MGbaf vs. siMGbaf	0.002472	-0,004461 to 0,009406	No	ns	>0,9999	D-J
									MGbaf vs. siMGrich	-0.01493	-0,02186 to -0,007992	Yes	****	<0,0001	D-K
									MGbaf vs. siMGRapa	-0.03777	-0,04471 to -0,03084	Yes	****	<0,0001	D-L
									MGrich vs. MGRapa	-0.05916	-0,06609 to -0,05222	Yes	****	<0,0001	E-F
									MGrich vs. si baf	0.02763	0,02070 to 0,03456	Yes	****	<0,0001	E-G
									MGrich vs. si rich	0.007092	0,0001588 to 0,01403	Yes	*	0.0402	E-H
									MGrich vs. si Rapa	-0.0331	-0,04003 to -0,02616	Yes	****	<0,0001	E-I
									MGrich vs. siMGbaf	0.02851	0,02158 to 0,03545	Yes	****	<0,0001	E-J
									MGrich vs. siMGrich	0.01112	0,004182 to 0,01805	Yes	***	0.0001	E-K
									MGrich vs. siMGRapa	-0.01173	-0,01866 to -0,004798	Yes	****	<0,0001	E-L
									MGRapa vs. si baf	0.08679	0,07985 to 0,09372	Yes	****	<0,0001	F-G
									MGRapa vs. si rich	0.06625	0,05931 to 0,07318	Yes	****	<0,0001	F-H
									MGRapa vs. si Rapa	0.02606	0,01913 to 0,03299	Yes	****	<0,0001	F-I
									MGRapa vs. siMGbaf	0.08767	0,08074 to 0,09460	Yes	****	<0,0001	F-J
									MGRapa vs. siMGrich	0.07027	0,06334 to 0,07720	Yes	****	<0,0001	F-K
									MGRapa vs. siMGRapa	0.04742	0,04049 to 0,05436	Yes	****	<0,0001	F-L
									si baf vs. si rich	-0.02054	-0,02747 to -0,01361	Yes	****	<0,0001	G-H
									si baf vs. si Rapa	-0.06073	-0,06766 to -0,05379	Yes	****	<0,0001	G-I
									si baf vs. siMGbaf	0.0008823	-0,006051 to 0,007816	No	ns	>0,9999	G-J
									si baf vs. siMGrich	-0.01652	-0,02345 to -0,009582	Yes	****	<0,0001	G-K
									si baf vs. siMGRapa	-0.03936	-0,04630 to -0,03243	Yes	****	<0,0001	G-L
									si rich vs. si Rapa	-0.04019	-0,04712 to -0,03325	Yes	****	<0,0001	H-I
									si rich vs. siMGbaf	0.02142	0,01449 to 0,02835	Yes	****	<0,0001	H-J
									si rich vs. siMGrich	0.004023	-0,002910 to 0,01096	No	ns	0.9063	H-K
									si rich vs. siMGRapa	-0.01882	-0,02576 to -0,01189	Yes	****	<0,0001	H-L
									si Rapa vs. siMGbaf	0.06161	0,05468 to 0,06854	Yes	****	<0,0001	I-J
									si Rapa vs. siMGrich	0.04421	0,03728 to 0,05114	Yes	****	<0,0001	I-K
									si Rapa vs. siMGRapa	0.02136	0,01443 to 0,02830	Yes	****	<0,0001	I-L
									siMGbaf vs. siMGrich	-0.0174	-0,02433 to -0,01046	Yes	****	<0,0001	J-K
									siMGbaf vs. siMGRapa	-0.04024	-0,04718 to -0,03331	Yes	****	<0,0001	J-L
									siMGrich vs. siMGRapa	-0.02285	-0,02978 to -0,01591	Yes	****	<0,0001	K-L
									Test details	Mean 1	Mean 2	Mean Diff,	SE of diff,	n1	n2	t	DF
									baf vs. rich	0.03612	0.0615	-0.02538	0.001803	3	3	14.08	24
									baf vs. Rapa	0.03612	0.132	-0.09592	0.001803	3	3	53.2	24
									baf vs. MGbaf	0.03612	0.03647	-0.0003511	0.001803	3	3	0.1948	24
									baf vs. MGrich	0.03612	0.06251	-0.02639	0.001803	3	3	14.64	24
									baf vs. MGRapa	0.03612	0.1217	-0.08555	0.001803	3	3	47.45	24
									baf vs. si baf	0.03612	0.03488	0.001239	0.001803	3	3	0.6871	24
									baf vs. si rich	0.03612	0.05542	-0.0193	0.001803	3	3	10.71	24
									baf vs. si Rapa	0.03612	0.09561	-0.05949	0.001803	3	3	33	24
									baf vs. siMGbaf	0.03612	0.034	0.002121	0.001803	3	3	1.177	24
									baf vs. siMGrich	0.03612	0.0514	-0.01528	0.001803	3	3	8.474	24
									baf vs. siMGRapa	0.03612	0.07424	-0.03812	0.001803	3	3	21.15	24
									rich vs. Rapa	0.0615	0.132	-0.07054	0.001803	3	3	39.13	24
									rich vs. MGbaf	0.0615	0.03647	0.02503	0.001803	3	3	13.88	24
									rich vs. MGrich	0.0615	0.06251	-0.001013	0.001803	3	3	0.5621	24
									rich vs. MGRapa	0.0615	0.1217	-0.06017	0.001803	3	3	33.38	24
									rich vs. si baf	0.0615	0.03488	0.02662	0.001803	3	3	14.76	24
									rich vs. si rich	0.0615	0.05542	0.006079	0.001803	3	3	3.372	24
									rich vs. si Rapa	0.0615	0.09561	-0.03411	0.001803	3	3	18.92	24
									rich vs. siMGbaf	0.0615	0.034	0.0275	0.001803	3	3	15.25	24
									rich vs. siMGrich	0.0615	0.0514	0.0101	0.001803	3	3	5.604	24
									rich vs. siMGRapa	0.0615	0.07424	-0.01274	0.001803	3	3	7.069	24
									Rapa vs. MGbaf	0.132	0.03647	0.09557	0.001803	3	3	53.01	24
									Rapa vs. MGrich	0.132	0.06251	0.06952	0.001803	3	3	38.56	24
									Rapa vs. MGRapa	0.132	0.1217	0.01037	0.001803	3	3	5.751	24
									Rapa vs. si baf	0.132	0.03488	0.09715	0.001803	3	3	53.89	24
									Rapa vs. si rich	0.132	0.05542	0.07662	0.001803	3	3	42.5	24
									Rapa vs. si Rapa	0.132	0.09561	0.03643	0.001803	3	3	20.21	24
									Rapa vs. siMGbaf	0.132	0.034	0.09804	0.001803	3	3	54.38	24
									Rapa vs. siMGrich	0.132	0.0514	0.08064	0.001803	3	3	44.73	24
									Rapa vs. siMGRapa	0.132	0.07424	0.05779	0.001803	3	3	32.06	24
									MGbaf vs. MGrich	0.03647	0.06251	-0.02604	0.001803	3	3	14.45	24
									MGbaf vs. MGRapa	0.03647	0.1217	-0.0852	0.001803	3	3	47.26	24
									MGbaf vs. si baf	0.03647	0.03488	0.00159	0.001803	3	3	0.8819	24
									MGbaf vs. si rich	0.03647	0.05542	-0.01895	0.001803	3	3	10.51	24
									MGbaf vs. si Rapa	0.03647	0.09561	-0.05914	0.001803	3	3	32.8	24
									MGbaf vs. siMGbaf	0.03647	0.034	0.002472	0.001803	3	3	1.371	24
									MGbaf vs. siMGrich	0.03647	0.0514	-0.01493	0.001803	3	3	8.279	24
									MGbaf vs. siMGRapa	0.03647	0.07424	-0.03777	0.001803	3	3	20.95	24
									MGrich vs. MGRapa	0.06251	0.1217	-0.05916	0.001803	3	3	32.81	24
									MGrich vs. si baf	0.06251	0.03488	0.02763	0.001803	3	3	15.33	24
									MGrich vs. si rich	0.06251	0.05542	0.007092	0.001803	3	3	3.934	24
									MGrich vs. si Rapa	0.06251	0.09561	-0.0331	0.001803	3	3	18.36	24
									MGrich vs. siMGbaf	0.06251	0.034	0.02851	0.001803	3	3	15.82	24
									MGrich vs. siMGrich	0.06251	0.0514	0.01112	0.001803	3	3	6.166	24
									MGrich vs. siMGRapa	0.06251	0.07424	-0.01173	0.001803	3	3	6.507	24
									MGRapa vs. si baf	0.1217	0.03488	0.08679	0.001803	3	3	48.14	24
									MGRapa vs. si rich	0.1217	0.05542	0.06625	0.001803	3	3	36.75	24
									MGRapa vs. si Rapa	0.1217	0.09561	0.02606	0.001803	3	3	14.46	24
									MGRapa vs. siMGbaf	0.1217	0.034	0.08767	0.001803	3	3	48.63	24
									MGRapa vs. siMGrich	0.1217	0.0514	0.07027	0.001803	3	3	38.98	24
									MGRapa vs. siMGRapa	0.1217	0.07424	0.04742	0.001803	3	3	26.31	24
									si baf vs. si rich	0.03488	0.05542	-0.02054	0.001803	3	3	11.39	24
									si baf vs. si Rapa	0.03488	0.09561	-0.06073	0.001803	3	3	33.69	24
									si baf vs. siMGbaf	0.03488	0.034	0.0008823	0.001803	3	3	0.4894	24
									si baf vs. siMGrich	0.03488	0.0514	-0.01652	0.001803	3	3	9.161	24
									si baf vs. siMGRapa	0.03488	0.07424	-0.03936	0.001803	3	3	21.83	24
									si rich vs. si Rapa	0.05542	0.09561	-0.04019	0.001803	3	3	22.29	24
									si rich vs. siMGbaf	0.05542	0.034	0.02142	0.001803	3	3	11.88	24
									si rich vs. siMGrich	0.05542	0.0514	0.004023	0.001803	3	3	2.232	24
									si rich vs. siMGRapa	0.05542	0.07424	-0.01882	0.001803	3	3	10.44	24
									si Rapa vs. siMGbaf	0.09561	0.034	0.06161	0.001803	3	3	34.17	24
									si Rapa vs. siMGrich	0.09561	0.0514	0.04421	0.001803	3	3	24.52	24
									si Rapa vs. siMGRapa	0.09561	0.07424	0.02136	0.001803	3	3	11.85	24
									siMGbaf vs. siMGrich	0.034	0.0514	-0.0174	0.001803	3	3	9.651	24
									siMGbaf vs. siMGRapa	0.034	0.07424	-0.04024	0.001803	3	3	22.32	24
									siMGrich vs. siMGRapa	0.0514	0.07424	-0.02285	0.001803	3	3	12.67	24

[truncated: 5 more sheets: IDO17, IDO39, IDO11, IDO12, IDO22]
